# Supplementary material for: Functional Characterization of PeMep Gene Reveals Its Roles in the Vegetative Growth, Stress Adaptation, and Virulence of Penicillium expansum
Source: Foods. 2025 May 28;14(11):1908. doi: 10.3390/foods14111908 (PMC12154198; doi:10.3390/foods14111908)
Supplement: Supplementary file 1 [file foods-14-01908-s001.zip]

Archive with 8 entries (8 files):
- figure S1.tif
- figure S1~S3.pdf
- figure S2.tif
- figure S3.tif
- Tabie S4 (predicted effector protein).xlsx
- Table S1 (primers).xlsx
- Table S2 ( Information Related to PeMep Protein).xlsx
- Table S3 (annotation_summary).xlsx
