# Supplementary material for: Functional Characterization of PeMep Gene Reveals Its Roles in the Vegetative Growth, Stress Adaptation, and Virulence of Penicillium expansum
Source: Foods. 2025 May 28;14(11):1908. doi: 10.3390/foods14111908 (PMC12154198; doi:10.3390/foods14111908)
Supplement: Supplementary file 1 [file foods-14-01908-s001.zip › Tabie S4 (predicted effector protein).xlsx]

## Sheet: Sheet1
List of predicted effector protein of P. expansum.
id	Prot Seq	Nucl Seq	Gene_descriptions	Signal_Peptide	CDD
ctg00039_0009755_t	MLFDLKSIVLYGLVALAHASPLPELNKRAKLSDFQCPDGTTLSEHDIREALHECQRHDDGSIGKYPAYFGNKSNNQKVFDNIPDGTDLREFPIIVGGKYTGGVPGAYRVVTDYKDNRGDFRSVMQHTGATVGGAYTACTRVANTKREPVEEKEENGNNEERSVQVTETEIPEDSTDNTVNDLTTRAKKKKVGSATCSDGVTLSKDSVGDAFKECKKFDDYGVGGYPHKFGNKSGNGQVFEGVTKDLREYPIVEGETWTGGSPGKYRVVTDYKNNFVGVMVEDAGASFTRCTVNDD	ATGCTCTTCGACCTCAAATCCATCGTCCTCTACGGACTGGTGGCCCTGGCTCATGCCTCTCCCCTCCCGGAGCTGAACAAGCGCGCTAAACTCAGCGACTTCCAATGCCCCGACGGCACCACCCTTTCTGAACATGACATCCGCGAGGCTCTACACGAGTGCCAAAGACACGATGACGGCTCCATCGGCAAGTACCCGGCCTACTTTGGCAACAAGAGCAACAACCAGAAGGTATTCGACAATATCCCCGATGGCACCGATCTGCGGGAATTCCCCATCATCGTGGGTGGAAAGTACACTGGCGGTGTACCTGGCGCATACCGTGTGGTCACAGACTACAAGGATAACCGTGGTGACTTCCGCAGTGTGATGCAGCATACCGGCGCAACCGTCGGCGGT…	Guanine-specific ribonuclease N1/T1 [Penicillium expansum]	MLFDLKSIVLYGLVALAHA	cd00606, fungal_RNase, fungal type ribonuclease. Ribonucleases (RNAses) cleave phosphodiester bonds in RNA and are essential for both non-specific RNA degradation and for numerous forms of RNA processing. The members of this CD belong to the superfamily of microbial ribonucleases which are predominantly guanyl specific nucleases. Guanyl specific RNAses are endonucleases which split RNA phosphodie…
ctg00020_0007382_t	MRSLIPFVPLLASLSAAAAISSTANPTVTAAASGNPFSGHQLYVNPYYASEVSASALPSITGAAKTAASAAAKVPSFYWLDTADKVPKMGEFLADIRAQNKAGASPPIAGQFVVYDLPDRDCAALASNGEYSIANGGVANYKAYIDAIRKVLIEYSDIQTILVVEPDSLANLVTNMGVSKCAGAHDAYLECTNYAVTQLNLANVAMYLDAGHAGWLGWPANLSPAATLYANVYNTANKPASLRGLATNVANYNGWSLTTCPSYTSGDANCDEKKYINALAPLLKSAGWDAHFITDTGRNGVQPTSQNAWGDWCNVKGTGFGVRPTTDTGDALADAFVWVKPGGESDGTSDSSATRYDAHCGYSDALQPAPEAGAWFQAYFAQLVENANPSL	ATGCGATCTCTCATTCCATTTGTGCCTCTGCTGGCTTCATTGTCAGCAGCTGCTGCAATTTCAAGCACAGCTAACCCAACCGTAACCGCTGCAGCCTCGGGAAATCCCTTCTCGGGACACCAGCTCTACGTCAATCCGTATTATGCATCTGAAGTTTCAGCATCGGCCTTGCCATCCATAACAGGTGCTGCTAAAACCGCTGCCAGTGCAGCCGCTAAAGTTCCGTCCTTTTATTGGCTGGATACTGCTGACAAGGTACCAAAGATGGGAGAGTTCTTAGCTGATATCAGGGCTCAAAACAAAGCCGGTGCTAGCCCGCCCATTGCTGGCCAATTCGTTGTTTATGATCTGCCTGATCGTGACTGCGCGGCTTTGGCTAGTAATGGAGAGTACTCTATT…	1 4-beta cellobiohydrolase [Penicillium expansum]	MRSLIPFVPLLASLSAAAA	cl38036, Glycosyl hydrolases family 6 ;
ctg00035_0009350_t	MAFLFMGLAIGAPMDPLETITSRDHSVESNNTHSPVTGQATGGDLTWYNTGLGACGWFNNNWDHVCAVSHVVFDRANVDGNPNHNSLCGRLIHIQRGGRGVDVTLVDRCEGCGEFDIDVSRGVFETLGNLDEGRVHTDWWWI	ATGGCATTCCTCTTCATGGGATTGGCTATTGGTGCTCCCATGGATCCTCTCGAAACCATCACTTCACGTGATCATAGCGTTGAGTCAAACAATACACACAGTCCCGTCACAGGCCAGGCCACCGGCGGTGATCTAACCTGGTATAACACCGGGCTTGGAGCATGCGGCTGGTTTAACAACAATTGGGACCACGTATGCGCCGTGTCCCATGTTGTCTTTGACCGGGCGAATGTAGACGGCAACCCTAACCACAATTCACTTTGTGGACGCTTGATCCACATCCAACGGGGTGGTAGGGGAGTAGATGTCACTCTGGTAGATCGTTGTGAGGGATGTGGGGAGTTTGATATTGACGTCAGCCGTGGTGTTTTCGAGACACTCGGTAACCTCGATGAGGGT…	Barwin-related endoglucanase [Penicillium expansum]	MAFLFMGLAIG	cd22191, DPBB_RlpA_EXP_N-like, double-psi beta-barrel fold of RlpA, N-terminal domain of expansins, and similar domains. The double-psi beta-barrel (DPBB) fold is found in a divergent group of proteins, including endolytic peptidoglycan transglycosylase RlpA (rare lipoprotein A), EG45-like domain containing proteins, kiwellins, Streptomyces papain inhibitor (SPI), and the N-terminal domain of pla…
ctg00010_0004802_t	MKYLRLASVAALVSAATVSAGPLGAREHDGYCPKGYTMSVYYKTVTVETYPTATSVASTVTSTSTPVTVESESSAEPTVASSSTVIAVETTTPVAVVQVETTTSSAPAVKTSAVETSTAETSTAEAAVVKTAPVVAVLPTSSAETAAVIKTIAAPAVETTAAAQTTTQAQAPVEVASTSTTQAPVEVASTSTSSATSSTSTVSTSNKSVSAASSSGFAGKATFYGGNVGGGTCSFSGYTLPSNLFGTALSLQRWDDAANCGACVSVTGPKGNSIKAMIVDQCPECESNHLDLFQDAFAELSDISAGIIPTTWSYVSCDLDGPLKLKNKEGTSAYWFSMQVVNANEAVTALEVSTDGGSSWKSTTRTYYNFFENSAGFGTSTVDVRITGSSGKTVIVKDV…	ATGAAGTATCTTCGCCTAGCCTCTGTGGCCGCTCTTGTTAGCGCTGCTACTGTTTCCGCCGGCCCATTGGGCGCCCGCGAACATGACGGATACTGCCCCAAGGGCTACACTATGAGCGTCTACTACAAGACTGTGACTGTGGAAACATACCCAACTGCGACCTCTGTGGCGTCTACAGTTACCTCGACATCTACTCCCGTGACTGTCGAGTCCGAATCCTCTGCTGAGCCCACAGTGGCCTCGTCGTCTACTGTCATTGCCGTGGAGACTACGACTCCCGTCGCTGTTGTCCAAGTCGAGACTACCACCTCTTCAGCCCCTGCTGTTAAGACCTCTGCTGTTGAGACCTCTACTGCCGAGACCTCTACTGCCGAGGCCGCGGTTGTCAAGACTGCTCCA…	Barwin-related endoglucanase [Penicillium expansum]	MKYLRLASVAALVSAATVSA	cl29364, Lytic transglycolase ;Rare lipoprotein A (RlpA) contains a conserved region that has the double-psi beta-barrel (DPBB) fold. The function of RlpA is not well understood, but it has been shown to act as a prc mutant suppressor in Escherichia coli. The DPBB fold is often an enzymatic domain. The members of this family are quite diverse, and if catalytic this family may contain several diff…
ctg00015_0006350_t	MKSATVVLMGSLSTIVAGHGYLVTPDSRTKLGFEAGIDTCPECTILEPVSSWPDLDVAPVGRSGPCGYNARVSVDYNQPGSDWGKEVVNTYKAGDVIDVVWCVDHNGDHGGMFSYRICQDQAIVDKFLDADYLPTDEEKQAAEACFDEGLLECTGVDGQTCGYSADCGEDEACHRNDWFTCNGFDDTKCQGVDNSELGSCKTTIAGGYTVSKKIKIPEYVSNHTLLSWKWNSFQTGQIYLSCSDIAIQ	ATGAAGTCTGCCACAGTTGTTCTTATGGGCTCATTGTCTACCATTGTTGCTGGACATGGCTACCTTGTCACGCCAGACAGCCGAACCAAGCTCGGATTTGAGGCTGGAATTGACACATGTCCTGAGTGCACCATCCTCGAGCCCGTTTCCTCTTGGCCCGATCTCGACGTAGCGCCAGTTGGCCGCAGCGGACCCTGCGGCTACAATGCCCGTGTGAGCGTCGACTACAATCAACCTGGCAGCGACTGGGGCAAAGAAGTGGTCAATACTTACAAAGCTGGTGATGTCATTGACGTTGTGTGGTGTGTTGACCACAACGGTGATCATGGGGGCATGTTCAGCTACCGTATCTGCCAAGATCAAGCTATCGTGGATAAATTCCTGGATGCGGACTACCTG…	Chitin-binding, domain 3 [Penicillium expansum]	MKSATVVLMGSLSTIVAGHG	cd21137, AA13_LPMO-like, AA13 lytic polysaccharide monooxygenase, and similar proteins. This family contains starch-degrading (also called starch-active) lytic polysaccharide monooxygenase (LPMO), a representative of the new CAZy AA13 family and classified as an auxiliary activity enzyme. This enzyme acts on alpha-linked glycosidic bonds and displays a binding surface that is quite different from…
ctg00031_0008885_t	MKNFTPALAFASIISLVNAHGFVTSPAARQPGTAMGAACGKQVLSNQESDKYGNIQGELQVAATQSDYNAAECDIWLCKGYKFADNKDNVQSYTAGEKVDFTVDIRAPHTGVANVSVVTTSSNKVIGAPLISWDVYASTATGVTANETSFSVTIPDDLGSQCATAGDCVLQWYWYAESIDQTYESCIDFTLGGSGSASAASSAASSAASSTSSATEIAVTTTPTAAVQTPTTAAAESTTSSTTVAPEPTTSSTTVAAQPTTFATTARPSTTSAEAQVPTASAASSTSASALPFPTDSASHVLSWLEALVGNLVGN	ATGAAGAACTTCACCCCCGCTCTGGCTTTCGCCAGCATTATTTCTTTGGTCAACGCCCATGGCTTCGTTACTAGCCCGGCAGCCCGCCAACCTGGTACCGCAATGGGAGCCGCCTGTGGCAAGCAAGTCCTGTCCAACCAAGAATCCGACAAGTACGGAAACATCCAAGGCGAGCTGCAAGTTGCCGCCACCCAGAGCGACTACAACGCCGCCGAGTGTGATATCTGGCTTTGCAAAGGTTACAAGTTTGCCGACAACAAGGACAACGTCCAGTCCTACACGGCTGGAGAGAAGGTTGACTTCACGGTCGACATCCGCGCCCCCCACACCGGTGTCGCCAACGTCTCCGTTGTCACCACTTCTTCCAACAAGGTCATTGGCGCCCCGCTGATCTCCTGG…	Chitin-binding, domain 3 [Penicillium expansum]	MKNFTPALAFASIISLVNA	pfam03067, Lytic polysaccharide mono-oxygenase, cellulose-degrading. This domain is found associated with a wide variety of cellulose binding domains. This is a family of two very closely related proteins that together act as both a C1- and a C4-oxidising lytic polysaccharide mono-oxygenase, degrading cellulose. This domain is also found in baculoviral spheroidins and spindolins, protein of unkno…
ctg00012_0005648_t	MVRFVTPLVLASLSVSAFAAQSCTASSQCKDEKYPCCSQYGECGTGAYCLGGCDPLASFSLDSCAPMPVCESKTYTWDNLDNSITQDKYLGNASAADWTYSGKVKTEDGNLIMTMPAKSVGTLFANNHYIWYGKISGKIKSSRGKGVVTAFILLSDVKDEIDYEWVGADLTAVQTNYYWQGVLDWHNSANISVDGADTFNDWHTYEIDWTPEKVDWIVDGTVHRTLKKADTYNATSKQFEFPQTPSRLQMSLWPAGQASNAQGTIDWAGGEIDWNSEDIKTVGYDYATVGEVSVQCYDPPSDATKKGSKAYLYTNSAAMESDIAITNNNTVLASLGATGLDMDLGKSSSSGTSTASGSNSIPTSNGGSGGMSSNSTSSDSSSSGTSTTDASQTSTTGFT…	ATGGTCCGCTTTGTGACACCTTTGGTTCTGGCCTCGCTGTCAGTGTCCGCCTTCGCCGCACAATCCTGCACCGCCAGCAGTCAGTGCAAAGACGAGAAATACCCTTGCTGCTCCCAATATGGTGAGTGCGGTACTGGTGCCTACTGCCTCGGCGGTTGTGACCCTCTCGCGTCGTTCTCTCTCGATTCCTGTGCGCCTATGCCCGTTTGTGAGAGCAAGACTTACACCTGGGACAACCTCGACAATTCCATCACCCAGGACAAGTACCTGGGTAACGCCAGCGCTGCTGACTGGACCTACAGCGGAAAGGTTAAAACCGAGGATGGTAATCTGATCATGACCATGCCCGCCAAGAGTGTCGGTACTCTCTTTGCCAACAACCACTACATCTGGTACGGC…	Concanavalin A-like lectin/glucanases superfamily [Penicillium expansum]	MVRFVTPLVLASLSVSAFA	cd02183, GH16_fungal_CRH1_transglycosylase, glycosylphosphatidylinositol-glucanosyltransferase. Group of fungal GH16 members related to Saccharomyces cerevisiae Crh1p. Chr1p and Crh2p are transglycosylases that are required for the linkage of chitin to beta(1-3)glucose branches of beta(1-6)glucan, an important step in the assembly of new cell wall. Both have been shown to be glycosylphosphatidyli…
ctg00004_0002572_t	MHVFSALLPALGLLSQVSSAAYTLRDDYGASDSFFDRFNFYTDTDPTNGFVKYVDRNTASSNGLINTGNGVYIGVDHSNIATTPGRQSVRLEGTTTYKHGLVILDLAHMPSSTCGSWPAFWMLGSNWPNNGEIDIIEGVNEQTQNQMALHTSNGCTVNNTGFTGTLDTANCYVQAPGQSANSGCSIRSENTQSYGTGFNNIGGGVYATEWTGSAISVWFFPSYAVPGDLSSGNPNPAGWGTPTARFAGGCDINSHFNDLQIVFDITFCGDWAGSVWGSSSCASRAGSCVDYVQNNPTAFQETYWRVRSLKVYQDWTISVAATVCVETASQTHRIGQSYERSYPASTRQGSQVQELLVNVLAL	ATGCACGTTTTCTCCGCCCTCCTGCCCGCTCTGGGCTTGTTGTCCCAGGTATCTTCCGCCGCATACACCCTGCGCGACGACTATGGTGCCTCCGACTCGTTTTTCGACAGGTTCAACTTCTACACCGACACCGACCCCACCAATGGCTTTGTGAAATACGTTGACCGTAACACTGCCTCGAGCAACGGTCTCATCAACACGGGCAACGGCGTCTACATCGGCGTCGACCACTCCAACATCGCCACCACGCCTGGTCGCCAAAGCGTCCGCCTGGAAGGTACCACTACCTACAAGCATGGACTTGTTATTCTCGATCTGGCACATATGCCCAGCAGTACATGCGGCAGCTGGCCTGCCTTCTGGATGCTCGGCTCTAACTGGCCCAACAACGGCGAAATC…	Concanavalin A-like lectin/glucanases superfamily [Penicillium expansum]	MHVFSALLPALGLLSQVSSA	cd02181, GH16_fungal_Lam16A_glucanase, fungal 1,3(4)-beta-D-glucanases, similar to Phanerochaete chrysosporium laminarinase 16A. Group of fungal 1,3(4)-beta-D-glucanases, similar to Phanerochaete chrysosporium laminarinase 16A. Lam16A belongs to the 'nonspecific' 1,3(4)-beta-glucanase subfamily, although beta-1,6 branching and beta-1,4 bonds specifically define where Lam16A hydrolyzes its substra…
ctg00006_0003373_t	MGSAIKLGLFGLLSAAAVNAAPVAPEANALVPRASCTFSGSTGAAQAIKNKASCSTITLSNVAVPAGTTLDLTGLKSGTNVIFEGTTTFGYKEWEGPLVSVSGTSITVQGATGAVLNGDGARWWDGKGTNGGKTKPKFFYAHSLTNSKIENIYIKNSPVQVFSVNGAKELTLSGITVDNVDGDSKGGHNTDAFDVGSSNGVYITNPTVHNQDDCLAVNSGTNVHFTGAKCTGGHGISIGSVGGRSDNVVNGVTIENCTIKDSQNGVRVKTVYGATGSVKGVTYKDITLSGITKYGIVIEQDYKNGSPTGTPTSGVPITGLTISGVTGSVSSSATDVYILCASGACSNWSWGGVSLSGGVKSKKCKGIPSGASC	ATGGGTTCCGCAATCAAACTTGGCCTGTTCGGCCTGCTCAGTGCTGCTGCTGTCAACGCAGCTCCCGTCGCCCCGGAGGCGAACGCTCTTGTCCCTCGTGCTTCTTGCACCTTCTCCGGCTCTACCGGTGCCGCCCAGGCTATCAAGAACAAGGCTTCTTGCTCTACCATTACCCTGAGCAACGTCGCTGTTCCTGCTGGAACTACCCTGGACCTGACTGGACTTAAGTCCGGCACCAACGTTATCTTCGAAGGAACCACCACCTTCGGCTACAAGGAGTGGGAGGGACCCCTGGTCTCTGTTTCTGGAACATCCATCACCGTCCAGGGTGCCACTGGAGCCGTTCTCAACGGAGATGGTGCCCGCTGGTGGGACGGCAAGGGAACTAACGGCGGCAAG…	Glycoside hydrolase family 28 [Penicillium expansum]	MGSAIKLGLFGLLSAAAVNA	cl37622, Glycosyl hydrolases family 28 ;Glycosyl hydrolase family 28 includes polygalacturonase EC:3.2.1.15 as well as rhamnogalacturonase A(RGase A), EC:3.2.1.-. These enzymes are important in cell wall metabolism.
ctg00005_0002998_t	MKFTNIVLAASAATVACAYPRGRDVVPTKQSADIKKRAASGFTWVGVSESGAEFGSNIPGTLNQDYAWPKTSQIQILRDAGMNVFRVPFLMERLVPSSLTGAADATYLADLKSPWQHHHLDLRFQGLLDHRCYRVRLRREGHLRHHQYIFVEGNAWSGAWSWTTNNDNLKALTDSEDKIVYEMHQYLDGDSSGTSESCVSATIGQERLQSATAWLKDNNKRGFIGEFAGGVNANCEAAVEGMLAYMSENSDVWMGAEWWSAGPMWGSYMYSLEPSNGPAYSTYLPILEKYFVDGTVPSSVSEASSATTSAPAETSAAVVVPVVSTTTVAPTTLVTAAATTAATSTAKAYTQVPTASASPSSGNVAKHYYQCGGINWTGPTVCETGTTCVKQNPYYYQCVN	ATGAAGTTCACCAACATTGTTCTGGCTGCCAGCGCCGCCACCGTGGCCTGCGCATACCCCCGAGGAAGAGACGTTGTTCCCACCAAGCAGAGCGCTGATATCAAGAAGCGTGCTGCCAGTGGATTCACTTGGGTTGGTGTCAGCGAGTCTGGTGCCGAATTCGGCAGCAACATCCCCGGTACTCTGAACCAAGACTACGCCTGGCCCAAGACTTCCCAGATTCAGATCCTGAGAGATGCCGGCATGAACGTCTTCCGTGTGCCCTTCTTGATGGAGCGCCTGGTGCCTTCCAGCCTTACCGGAGCCGCCGATGCCACTTACCTGGCCGACCTCAAGTCTCCATGGCAACATCATCACCTCGACCTCCGATTTCAAGGCCTTCTGGACCACCGTTGCTAC…	Glycoside hydrolase superfamily [Penicillium expansum]	MKFTNIVLAASAATVACA	cl23725, Glycosyl hydrolases ;A functionally diverse superfamily containing glycosyl hydrolase families 1,5,10,17,44,72, and others.
ctg00028_0008625_t	MRSFIAITALLAGLTQAAPNHQDRTNYNLNALAQARGKQWFGTAADIPGTGETTDAAYLKILKNQFGEITPANALKFMYTEQEQNKFNFTDGDYLMDLAERYGSKVRCHNLVWMSQVSDFVTSKTWTAKELTGVMKNHIFKTVQHFGKRCASWDVVNEAINDDGTFSSSVWYDTIGEEYFYLAFQYAQQALAQIGANDVQLYYNDYGIESPGTKAEAVLGLVKNLRKRGIRIDGVGLESHFIVGQTPSLADQLATKKSYIKADLDVIVTELDIRFAEEPYYTADVQKQQAADYYLTVQSCLQAGRRCLGVVVWDFYDKYSWVPETFAGQGGATLFNDTLEAKPAYYAVVEALQGKKCTVC	ATGCGCTCTTTCATTGCAATCACAGCATTACTGGCTGGTCTCACCCAGGCTGCACCCAACCACCAAGATCGCACCAACTACAACCTCAATGCCCTTGCGCAAGCTCGGGGTAAACAATGGTTCGGAACAGCTGCTGATATCCCGGGGACGGGTGAGACAACCGACGCTGCGTATCTGAAGATTCTAAAAAATCAATTCGGCGAAATTACTCCGGCTAATGCGCTCAAGTTTATGTATACAGAACAAGAGCAAAACAAGTTCAACTTCACTGATGGAGACTATCTCATGGATCTAGCCGAGCGCTACGGCTCCAAAGTCCGCTGCCACAATCTCGTCTGGATGAGCCAGGTTTCAGATTTCGTTACCTCGAAGACCTGGACCGCCAAAGAACTCACTGGA…	Glycoside hydrolase superfamily [Penicillium expansum]	MRSFIAITALLAGLTQA	cl23725, Glycosyl hydrolases ;A functionally diverse superfamily containing glycosyl hydrolase families 1,5,10,17,44,72, and others.
ctg00002_0001448_t	MKASSILTLAGLLSSVNAHGYLTIPSSRTRLGFEAGIDTCPECSILEPVSPWPDLEKPQVGRSGPCGYNARVSVDYNQPSAHWGNSVVATYTANQIVDVQWCVDANGDHGGMFTYGLCQNQTLVDLFLDPNYLPTNAEKQAAEDCFLEGELKCTDVSGQTCGYNPDCTSDQPCWRNDWFTCNAFNADSRRACQGVDNAPLNSCKTTIAGGYTVTKKIKIPDYDSAHTLLRFRWNSFQTGQVYLHCADIAVGGTGGGSTSTASATTLTTSKTSTATTSTTTTTACATPATSVSVTFSELVTTTYGQNIFVTGSISQLGSWSTSSAIALSAGSYTSSNPLWTASISLPAGTTFEYKFFKKGSDGSITWESDPNRSYTVPTGCSGTVGTANTTWR	ATGAAGGCATCCTCTATTCTGACTCTGGCAGGTCTGTTATCCTCAGTCAATGCTCATGGATACCTGACCATTCCCTCAAGTCGTACTCGGCTTGGATTTGAGGCTGGCATTGATACCTGCCCTGAATGTTCCATTCTTGAACCAGTCTCTCCTTGGCCAGACCTCGAAAAGCCCCAAGTTGGCCGAAGCGGACCATGTGGTTACAATGCTCGAGTCAGTGTTGACTATAACCAGCCCAGCGCTCACTGGGGCAACTCTGTGGTCGCCACATATACTGCAAACCAAATCGTGGACGTACAATGGTGTGTCGATGCCAATGGCGACCACGGTGGCATGTTTACCTACGGTCTCTGCCAGAATCAGACTCTAGTCGACTTGTTCCTCGATCCCAACTACCTT…	Glycoside hydrolase, family 13 [Penicillium expansum]	MKASSILTLAGLLSSVNA	cd21137, AA13_LPMO-like, AA13 lytic polysaccharide monooxygenase, and similar proteins. This family contains starch-degrading (also called starch-active) lytic polysaccharide monooxygenase (LPMO), a representative of the new CAZy AA13 family and classified as an auxiliary activity enzyme. This enzyme acts on alpha-linked glycosidic bonds and displays a binding surface that is quite different from…
ctg00050_0010572_t	MLITNVLPVFALLGSSLALDRTRHQHPARASACTPVSGGSGSIDDVPAIKSAITKCGKGGTIVIPAGKTYNLNSPLDFAGCVGCDFQLEGTLKFSSSTNVWKGQTAMINIKNIDGLKIRSLTGKGVIDGNGQNAWDLFAKDSSYRRPTLLYITGGSNIEVSNLRQKNPPNVFNSIKGDTKTAKFLDLHMDATSSSKNDPKNTDGFDIGASTDVTISNVKVTNGDDCVAFKPGANGVIVKDITCIGSHGLSVGSLGKNNKDFVKNVHVSGANMIKSTKAVGIKTYPPGNGHAKSTVSNVTFSNIVVDGCDYAIQIQSCYGENAAYCAKNPGDSDLTGIVFENVSGKTSGKYKAVTGNLSCGSRGACDVKVSGYTVVAPTGGSEVQCANTPSKLGVKCTAG…	ATGTTGATTACAAACGTCCTCCCAGTCTTTGCCCTCCTCGGCTCGTCTCTCGCCTTGGATAGAACAAGACATCAACATCCTGCTCGCGCTTCAGCTTGCACACCAGTTTCAGGTGGATCTGGCTCAATTGACGATGTTCCCGCTATCAAATCAGCAATCACCAAGTGCGGCAAGGGAGGCACTATCGTCATCCCCGCTGGCAAGACCTACAACTTGAACAGCCCACTGGATTTTGCGGGATGTGTTGGCTGTGACTTCCAGCTGGAGGGCACCTTGAAATTCAGCTCGTCGACAAATGTTTGGAAGGGACAGACAGCAATGATCAACATCAAGAACATTGATGGACTCAAGATCCGATCTCTGACAGGCAAAGGAGTCATTGATGGAAATGGGCAGAAC…	Glycoside hydrolase, family 28 [Penicillium expansum]	MLITNVLPVFALLGSSLA	cl37622, Glycosyl hydrolases family 28 ;Glycosyl hydrolase family 28 includes polygalacturonase EC:3.2.1.15 as well as rhamnogalacturonase A(RGase A), EC:3.2.1.-. These enzymes are important in cell wall metabolism.
ctg00002_0001171_t	MYFPSVIAIGLAPLLANAYLSGSVGPTTTIATKSAHKICNVLNYGAVADKSTDIGAAITSAWADCRSGGVVYIPSGDYAFKSWVTLSGGSNCAIQLDGVLYRTGTDGGNMIMVKHTTNFELFSSTSKGAIQGYGYEYHKTGSTSGARILRLFDVTDFSVHDIALVDAPAFHFSLDTCVNGEVYNLAIRGGDKGGLDGLDVWSTNIWIHDVEVTNKDECVTVKSPAKNILVENVYCNWSGGCAMGSLGTGVDISDITYRNIYTWKSNQMYMIKSNGGSGYVENLVLENFIGHGNAYSLDIDSAWSSMSKVAGNGVQLTNVTVKNWKGTEANGAQRGPIKVKCADGAPCTDVTIEDFAMWTETGAYQWYNCESAYGSGACLRSGDQHTSYTTTQTVKSAPS…	ATGTACTTTCCTTCAGTGATCGCAATCGGCCTGGCGCCATTGCTCGCAAATGCCTACCTCAGCGGTTCAGTCGGCCCAACAACCACCATCGCCACTAAATCCGCCCACAAAATCTGCAATGTGCTGAACTACGGCGCTGTAGCAGACAAATCGACCGATATCGGCGCAGCCATCACCTCCGCCTGGGCAGACTGCAGGAGCGGCGGAGTGGTCTACATCCCGTCTGGCGACTACGCCTTCAAGTCCTGGGTGACTCTGTCAGGTGGAAGTAACTGTGCTATCCAGTTGGATGGTGTTCTCTATCGGACTGGTACCGATGGCGGAAACATGATTATGGTCAAGCATACCACAAACTTTGAACTGTTTAGTTCTACCTCCAAGGGTGCCATCCAGGGGTAT…	Glycoside hydrolase, family 28 [Penicillium expansum]	MYFPSVIAIGLAPLLANA	cl19188, Polysaccharide Lyase Family 6 ;Polysaccharide Lyase Family 6 is a family of beta-helical polysaccharide lyases. Members include alginate lyase (EC 4.2.2.3) and chondroitinase B (EC 4.2.2.19). Chondroitinase B is an enzyme that only cleaves the beta-(1,4)-linkage of dermatan sulfate (DS), leading to 4,5-unsaturated dermatan sulfate disaccharides as the product. DS is a highly sulfated, un…
ctg00011_0005167_t	MRLFGIPSLGLPLGLALSTVVHANEERNLNVCTVKANGNQRDDVPNILEAFHRCGNGGTIIFPEDQAYWIGTRLNPVVKNVVIEWRGKWTFSDDLDYWRNNSYPVAFQNHAAGFIITGHNIRIDGYGTGGIDGNGNVWYTAEKGNTQPGRPMPFVFWNVSDVSVENFYIKDPQLWSINIMNGTDMRFDNIYCNATAVDAPYGENWVQNTDGFDTMDAQNIELSNFVYQGGDDCVAIKPRSYDIDIHNVTCRGGNGIAIGSLGQYQEDSSVANIRIDKVKVIRYNEDMHNSAYIKTWVGALVPQSSYESAGLPRGGGWGSIRNVLLSNFEVHGANSGPAITQDSGNNGSYSGTSLMSISNVAFVNFTGYIESTSTKVASVSCSNVYPCYNIDFDNVVLYP…	ATGCGATTATTCGGCATTCCTTCCCTGGGCCTACCGTTAGGGCTGGCACTGTCAACTGTTGTACATGCAAATGAAGAACGCAACTTAAATGTCTGCACTGTTAAAGCCAATGGGAACCAGAGAGATGATGTTCCTAATATCCTAGAAGCCTTCCATCGGTGTGGTAATGGTGGTACGATTATCTTTCCAGAGGACCAAGCCTACTGGATCGGTACTCGATTAAATCCCGTTGTGAAAAATGTAGTTATTGAATGGCGCGGAAAATGGACATTCTCTGACGATTTGGATTACTGGCGCAATAATTCATACCCAGTTGCTTTTCAAAACCATGCCGCTGGGTTCATTATCACGGGCCACAATATCAGGATTGATGGATATGGCACTGGTGGTATCGATGGC…	Glycoside hydrolase, family 28 [Penicillium expansum]	MRLFGIPSLGLPLGLALSTVVHA	cl37622, Glycosyl hydrolases family 28 ;Glycosyl hydrolase family 28 includes polygalacturonase EC:3.2.1.15 as well as rhamnogalacturonase A(RGase A), EC:3.2.1.-. These enzymes are important in cell wall metabolism.
ctg00013_0005871_t	MILTRSVVLGLLGSASVALASPAAEPAAGDRLTPRASACSYSGASGAAAAIAGKAGCSSITLNNIVVPAGTTLDLTGLATGTKVIFEGTTTFGYKQWAGPLISISGTNIQVSGASGHLIDGQGSRWWDGEGSNSKTNIKPKFFYAHGLKGTSSITGLNIKDSPVQVFSISGSSGLTISGATINNKNGDTNSLGHNTDAFDIGDSDHITITGATVYNQDDCLAINSGTNIVFSGGYCSGGHGLSIGSVGGRSNNVVDTVHISSTQVVNSQNGVRVKAVAGATGSIKGVVFQDITLSGITSQGVTIRQDYTNSGYTGSPTTGVPITGLTLNNVHGTVTSKGTDITIECGSSASCSGWTWTKVAVTGGKADVCKNAPSGTC	ATGATCTTGACACGCAGTGTTGTTCTGGGATTGCTGGGCTCAGCGTCCGTGGCCCTCGCCTCTCCAGCTGCCGAACCGGCTGCAGGGGACAGACTCACCCCTCGTGCATCTGCATGCAGCTATTCCGGAGCCAGTGGTGCAGCAGCAGCGATTGCTGGAAAGGCAGGTTGCTCCAGTATTACTCTCAACAACATTGTCGTGCCTGCCGGAACTACGCTGGATTTGACTGGCCTGGCCACGGGTACCAAGGTGATTTTTGAGGGAACCACTACCTTCGGCTATAAGCAGTGGGCTGGCCCTCTGATCTCCATCTCTGGAACCAACATCCAGGTTTCTGGAGCTTCCGGTCACCTCATCGATGGCCAAGGTTCCCGCTGGTGGGATGGAGAGGGTTCCAAC…	Glycoside hydrolase, family 28 [Penicillium expansum]	MILTRSVVLGLLGSASVALA	cl31843, polygalacturonase ADPG ]cl37622, Glycosyl hydrolases family 28 ;Glycosyl hydrolase family 28 includes polygalacturonase EC:3.2.1.15 as well as rhamnogalacturonase A(RGase A), EC:3.2.1.-. These enzymes are important in cell wall metabolism
ctg00075_0011496_t	MRHTSLLTIAGITGLVLAAPGPSLSKRASSFVWFGANEAGAEFGSGNIPGELGTDYIWPSTSTIQTLRNAGMNIFRIPFAMERLLTISRQTVDTLLLILTILDDTFWTTLASEFASNNKVIFDTNNEFNSEDQTLVLNLNQAAINAIRAAGARSQYIFVEGNSWSGAWTWTTVNDNMKALTDPQDLIIYEMHQYLDSDGSGTSETCVSSTIGQERVVAATQWLKDNGKKAFLGEFAGGANSVCQSAVTGMLDYLQANSDVWLGASWWSAGPWWGDYMYSFEPPSGVGYTYYMSLLKKYFPGSSGSGAAHYAQCGGKNWTGATICDSPYTCQKQSDYYSQCL	ATGCGGCATACCTCTTTGCTTACCATAGCTGGTATCACAGGCTTGGTGCTGGCAGCACCAGGCCCATCCCTATCTAAAAGGGCATCTTCCTTTGTTTGGTTCGGCGCAAACGAAGCTGGCGCAGAGTTTGGGAGTGGAAACATTCCAGGAGAATTGGGCACCGATTATATCTGGCCATCGACCTCAACTATTCAAACTCTCCGTAATGCAGGAATGAACATATTCCGCATCCCCTTCGCAATGGAGCGACTGTTAACTATATCACGTCAAACGGTGGATACGCTGTTGTTGATCCTCACAATTTTGGACGATACCTTTTGGACAACCCTCGCATCAGAATTCGCATCGAATAACAAGGTCATCTTTGACACAAACAACGAATTCAATTCGGAAGACCAA…	Glycoside hydrolase, superfamily	MRHTSLLTIAGITGLVLA	COG2730, Aryl-phospho-beta-D-glucosidase BglC, GH1 family [Carbohydrate transport and metabolism].
ctg00021_0007558_t	MRIHPILVATLVTCAFARLHVGPVHTVSLEQSQPETESHLDTRDAPNNLDYRCGPKIGKCPVGTCCSSSGFCGTSKAHCRSPDCKIDFGKCDAHRSPQGPPTKEIPRPHIGQVPYGPHEIRSCAIPGTVALTFDDGPTRYTGDLLDLLDKYDAKATFFITGINNGKGAIDDLTLPWASLIERMHSSGHQIASHTWSHEDLSKITPTQRSEQIEKNEAALRNILGHFPTYMRPPYSSCSPDTECGNELGKLGYHIILYDIDTDDYKNDSPDLIQRSKDIFDRQLLYSDPRTKSWLVIAHDAHEQTVHNLTEHMLKSIKRQGYRAITVGDCLRDPRPLWYRKDNRLPTHKKKPKKTSSADPNKPISWDGSCGSNYTCLGSTYGFCCGSTSSCGNTTSHCGS…	ATGCGTATACATCCCATCTTGGTCGCCACTTTGGTGACCTGTGCATTTGCTAGGCTGCATGTCGGTCCTGTGCATACGGTCTCGCTTGAACAATCTCAACCAGAGACCGAGTCTCATTTGGACACCCGCGATGCCCCCAACAATTTGGACTATCGCTGTGGCCCCAAGATCGGCAAATGTCCGGTCGGTACATGCTGCTCTAGTTCAGGTTTCTGCGGCACGTCTAAGGCGCACTGTCGCTCTCCCGACTGCAAGATTGACTTCGGTAAATGTGACGCTCACCGATCGCCTCAAGGACCCCCAACCAAGGAAATCCCCCGTCCTCACATCGGTCAAGTTCCGTACGGCCCTCACGAGATCCGTTCATGCGCTATCCCCGGAACTGTTGCATTAACCTTC…	Glycoside hydrolase/deacetylase beta/alpha-barrel [Penicillium expansum]	MRIHPILVATLVTCAFARLHVGPVHT	cd10951, CE4_ClCDA_like, Catalytic NodB homology domain of Colletotrichum lindemuthianum chitin deacetylase and similar proteins. This family is represented by the chitin deacetylase (endo-chitin de-N-acetylase, ClCDA, EC 3.5.1.41) from Colletotrichum lindemuthianum (also known as Glomerella lindemuthiana), which is a member of the carbohydrate esterase 4 (CE4) superfamily. ClCDA catalyzes the hy…
ctg00041_0009908_t	MNWLFIGPAALSLLLPTSALFHGNVDHGHWNELRGLAHNTSYNATQAKKSSPPLVIDTFKNPTRNDLGFWHGSGENLPVEYGPGFIRLFPTDPDQNFHTQFDTNGCYGLIPWYNEYLHVVFEGTDQYSISFNQHNDECNPQRSPFPGIADSVQAERSKGGRRKHPQGNTTIPPGRRELYIPLTHFDIDFNRVVSISFHGFYTKEPITLYHVEIVPDIPMPTPENGHYRLPGKLPSGRLVLRCSRPNSFAFGIDDGQPQFAQRVMRILDEEDVRVTFFVVGAGLRDRSSNFTNFYKEMLKKGHQVALHSNTHPKMESLPTLREIDDEIIQSIQIFRDKLGIQSSYFRPPFGTVAARLRQELARHIPNPYVVNWSVDVEDWLWANTSTPEKQLDAFFRSVG…	ATGAATTGGTTATTCATAGGTCCTGCCGCTCTTTCGCTCCTCCTCCCAACCTCAGCTTTGTTTCACGGAAATGTTGATCATGGCCACTGGAATGAACTCCGAGGGCTCGCCCACAACACCTCGTATAACGCCACGCAGGCAAAGAAGTCAAGTCCCCCTCTTGTCATCGACACATTCAAAAATCCAACACGCAACGATCTGGGATTCTGGCACGGCTCCGGTGAGAATCTACCCGTCGAATATGGGCCGGGCTTCATTCGTCTATTCCCAACAGACCCGGATCAGAACTTCCACACACAGTTCGATACCAACGGCTGCTACGGCCTAATACCATGGTACAACGAGTATTTGCATGTCGTCTTCGAAGGCACAGATCAGTACAGCATCTCTTTCAACCAA…	Glycoside hydrolase/deacetylase, beta/alpha-barrel	MNWLFIGPAALSLLLPTSA	cd10951, CE4_ClCDA_like, Catalytic NodB homology domain of Colletotrichum lindemuthianum chitin deacetylase and similar proteins. This family is represented by the chitin deacetylase (endo-chitin de-N-acetylase, ClCDA, EC 3.5.1.41) from Colletotrichum lindemuthianum (also known as Glomerella lindemuthiana), which is a member of the carbohydrate esterase 4 (CE4) superfamily. ClCDA catalyzes the hy…
ctg00003_0001936_t	MQYTKILAVATLFISSAFAAPLDVEARACAATCGTVCYTSSAISSAQAAGYDLYSTNDDVSNYPHEYHNYEGFDFPVSGTYYEFPILRSGKVYTGSSPGADRVIFNDDDELAGVITHTGASGNNFVACT	ATGCAGTACACAAAGATTCTGGCTGTGGCCACCCTCTTCATCTCCAGTGCCTTCGCCGCCCCGCTAGATGTCGAAGCTCGCGCATGTGCCGCGACTTGCGGCACAGTCTGCTATACTAGCAGTGCCATCAGCTCCGCTCAAGCAGCGGGATACGACCTCTACAGCACGAATGACGATGTCTCCAACTACCCCCACGAGTACCACAACTACGAAGGTTTCGACTTCCCTGTCTCAGGAACCTACTACGAATTTCCTATCCTCAGAAGTGGCAAGGTCTATACTGGTAGCTCTCCTGGTGCGGATCGTGTTATCTTCAACGACGATGACGAGCTAGCTGGTGTTATCACTCACACTGGTGCTAGCGGTAACAACTTTGTGGCATGTACCTAG	Guanine-specific ribonuclease N1/T1 [Penicillium expansum]	MQYTKILAVATLFISSAFA	cd00606, fungal_RNase, fungal type ribonuclease. Ribonucleases (RNAses) cleave phosphodiester bonds in RNA and are essential for both non-specific RNA degradation and for numerous forms of RNA processing. The members of this CD belong to the superfamily of microbial ribonucleases which are predominantly guanyl specific nucleases. Guanyl specific RNAses are endonucleases which split RNA phosphodie…
ctg00010_0005005_t	MQFTLSAVVLALAGFSAALPAESMNNGLQHQNGTPRFPVPDSLTIEQAQAKCGDQAQLSCCNKATYAGDTTDINSGILGGTLSNLIGAGSGASGLGLFDQCSKLGAQIPIVIGIPIQDILNQQCKQNIACCANSPSTASGNLVGAALPCVALGSIL	ATGCAGTTCACTCTCTCCGCCGTTGTCCTCGCCCTCGCTGGCTTTTCTGCTGCCCTGCCCGCTGAGTCCATGAACAATGGCCTCCAGCACCAGAACGGCACTCCTCGCTTCCCTGTTCCCGACAGCCTGACTATCGAGCAGGCTCAGGCCAAGTGTGGTGACCAGGCTCAGCTCTCTTGCTGCAACAAGGCCACTTATGCCGGTGACACCACCGACATCAACTCCGGTATCCTTGGCGGTACTCTCTCCAACCTGATTGGTGCCGGCTCTGGTGCCTCTGGCCTTGGTCTCTTCGACCAGTGCTCCAAGCTCGGCGCTCAGATCCCTATCGTCATCGGTATCCCTATCCAGGATATCCTCAACCAGCAGTGCAAGCAGAACATCGCCTGCTGCGCCAAC…	Hydrophobin [Penicillium expansum]	MQFTLSAVVLALAGFSAA	cl02451, Fungal hydrophobin ;
ctg00002_0001073_t	MKFAILLSALIPSTLGTTIYLAGDSTMAKGGTGGSTAGWGEYVTPYTSLTVSNQAVAGRSARSYTREGRFDAIAAVVQSGDWVVIEFGHNDGGSLTPTDNGRSDCSGTGSETCSTTYNGVAETVLTFPAYIENATKVFKAKGANVIISSQTPNNPWETGTFTYSPSRFVGYAQLAAAAAGVTYVDHGAYVADRFKTLGLTAVDAYFPSDHTHTSPAGASAVAQAFFKAVVCGNVALKSSLSTTSFPGSCL	ATGAAATTTGCTATTCTTCTCTCCGCGCTCATCCCCAGCACGCTGGGTACAACCATCTACCTTGCTGGTGACTCAACTATGGCAAAGGGCGGTACTGGAGGTAGCACTGCGGGTTGGGGTGAATATGTTACGCCCTATACCTCACTCACCGTCTCCAACCAAGCTGTCGCCGGCCGTAGCGCACGGTCATACACACGTGAGGGTCGGTTCGATGCCATTGCAGCAGTGGTTCAGTCTGGAGATTGGGTGGTCATCGAGTTCGGGCACAACGACGGTGGCTCTTTGACTCCCACCGACAATGGGCGTTCCGATTGTTCCGGCACAGGCAGCGAGACCTGTAGCACAACCTACAACGGTGTCGCCGAGACAGTGTTGACGTTCCCGGCATATATAGAGAAT…	Lipase, GDSL [Penicillium expansum]	MKFAILLSALIPSTLG	cd01821, Rhamnogalacturan_acetylesterase_like, Rhamnogalacturan_acetylesterase_like subgroup of SGNH-hydrolases. Rhamnogalacturan acetylesterase removes acetyl esters from rhamnogalacturonan substrates, and renders them susceptible to degradation by rhamnogalacturonases. Rhamnogalacturonans are highly branched regions in pectic polysaccharides, consisting of repeating -(1,2)-L-Rha-(1,4)-D-GalUA d…
ctg00032_0009049_t	MRFSFFTALSAVASLGYALPGKLQSRDVSASELDQFDFWVQYAAATYYEVDYTAQVGDKLTCSKGNCPRVEEIGATVFYDFSDSTITDTAGFITVDHTNSAVVLAFRGSVSVRNWVSDATFVHTNPGLCDGCLAELGFWSSWKLVRDDIIKELTDAFAQNPNYELVVVGHSLGAAVATLAAADLRGKGYPSAKLYAYAAPRVANAALATYITAQGNNFRFTHTNDPVPKLPLLSMGYVHVSPEYWITSPNNATVSTSDIKVINGDVSFDGNTGTGLPLLTDVEAHVWYFVHVDVGKVSGLPFKV	ATGCGTTTCTCTTTCTTCACAGCTCTATCCGCAGTGGCTTCGTTGGGCTATGCCCTCCCCGGCAAGCTGCAGTCACGAGATGTTTCCGCCAGCGAACTAGACCAGTTCGACTTCTGGGTCCAGTATGCCGCCGCGACATACTATGAAGTGGACTACACAGCTCAAGTGGGCGACAAGCTCACTTGTTCGAAAGGCAACTGCCCCAGAGTCGAGGAAATCGGCGCGACTGTATTCTATGACTTCTCCGACTCTACCATCACAGATACCGCCGGCTTCATCACAGTAGACCACACCAACTCGGCAGTTGTTCTCGCCTTCCGTGGTTCCGTCTCAGTGCGCAACTGGGTCAGCGATGCCACTTTCGTACACACAAACCCTGGTCTCTGTGATGGATGTCTC…	Lipase, class 3 [Penicillium expansum]	MRFSFFTALSAVASLGYA	cd00519, Lipase_3, Lipase (class 3). Lipases are esterases that can hydrolyze long-chain acyl-triglycerides into di- and monoglycerides, glycerol, and free fatty acids at a water/lipid interface. A typical feature of lipases is "interfacial activation," the process of becoming active at the lipid/water interface, although several examples of lipases have been identified that do not undergo interf…
ctg00016_0006675_t	MKFLSAASLLVLTAPLANAAAFSIFDPTQASLKTNDNEKYPVKGENPLQYCANPDNYKLEIESVDLAPNPPQPGQKLTISAKGTLLERIEKGATVNLEVKWGLITLIKQTVDLCDELKNVDLECPLEKGEMILTKEVELPKQIPPGKYSVLADVYNKEQKQVTCLKADDIVFHF	ATGAAGTTCTTATCAGCCGCCAGCCTCTTGGTGCTTACCGCTCCTCTTGCGAACGCAGCGGCATTCTCTATCTTCGATCCTACGCAGGCTTCGCTGAAGACGAACGATAATGAGAAGTACCCAGTCAAGGGTGAAAACCCACTGCAGTACTGTGCCAACCCAGACAATTACAAGCTCGAGATTGAGTCGGTGGATCTGGCTCCCAACCCGCCTCAACCAGGACAGAAGTTGACAATCTCTGCCAAAGGTACCCTGCTCGAGAGAATCGAGAAGGGCGCTACCGTGAACCTGGAAGTCAAGTGGGGTCTCATCACTTTGATCAAGCAGACCGTCGACCTATGCGATGAGCTGAAGAACGTGGACCTGGAATGCCCACTTGAGAAGGGCGAGATGATCCTG…	MD-2-related lipid-recognition [Penicillium expansum]	MKFLSAASLLVLTAPLANA	cd00917, PG-PI_TP, The phosphatidylinositol/phosphatidylglycerol transfer protein (PG/PI-TP) has been shown to bind phosphatidylglycerol and phosphatidylinositol, but the biological significance of this is still obscure. These proteins belong to the ML domain family. -> 4.72e-40
ctg00046_0010328_t	MHLKLGASLAVLFASHVAALSQLTDGEMGALLDSGGVDLADRYAPIWFFGQALNQPPCYPTWTYGGSPNTADVYDDAHRTPAAPQCDYPDVGCNCRNPGVGIGNAGPAFPIYYTYQKCSDTEVRVVYNLFYEKDGAEFIGIDTGDWERVVIVHSRDDSNMWAPSRALLSAHSGYHNLAWGDIQNTLTTDEVNAGNAKTPNGVKNNDHPKVYVSWSKHAHFDTRNTGWNDPASQSLDNAFRSDDWWHFVEPQYYIRADDSTEAGKVIGAADWGSATSDPVSVQSGVCKAS	ATGCACCTAAAGCTAGGAGCTAGCTTGGCAGTTCTGTTCGCCAGCCATGTGGCAGCTCTCTCACAGTTAACAGACGGTGAGATGGGCGCACTCCTGGATTCAGGCGGCGTAGATCTAGCGGACCGCTACGCGCCCATATGGTTCTTTGGCCAAGCGCTGAATCAGCCACCCTGCTATCCAACCTGGACGTATGGCGGATCACCAAACACGGCGGATGTATATGATGACGCCCACAGGACACCAGCTGCGCCGCAGTGCGATTACCCAGACGTTGGGTGCAATTGCCGCAACCCTGGCGTTGGTATCGGGAATGCGGGGCCTGCATTTCCCATTTATTATACATACCAGAAATGCAGCGATACCGAGGTGCGCGTCGTGTACAATCTCTTTTATGAGAAA…	Necrosis inducing protein [Penicillium expansum]	MHLKLGASLAVLFASHVAA	No
ctg00001_0000380_t	MHASTIIFGLIGLASAQTLNIPTRVGNIVSLPSPSVIKGSVDLGNREYDRGRPCNSDKDTGSASAVFILENGASLSNVIIGKNQLEGIHCKGSCTLTNVWFRDVCEDAISILGTGNALIKGGGAQEAKDKVVQHNGVGTVTIDGFTVVNAGKLYRSCGNCSNNKSKSPRKVVVKNVKANNVGTLVGINSNYGDQSTISGVCGSAVKHLCEEFEGVDKSAGKESPKLKTTASCKGQTSLSSC	ATGCACGCCAGCACCATCATCTTCGGTCTCATTGGCCTCGCCAGTGCCCAGACACTCAACATTCCTACCCGTGTTGGCAACATTGTCTCTCTCCCTTCTCCCAGTGTGATCAAGGGCAGTGTTGATCTCGGCAACCGGGAGTACGACCGCGGTCGTCCCTGCAACAGCGACAAGGATACCGGCTCCGCCAGTGCCGTGTTCATCCTGGAGAACGGAGCTTCCCTGAGCAACGTGATCATTGGAAAGAACCAGCTCGAGGGCATCCACTGCAAGGGATCCTGCACTCTGACCAACGTCTGGTTCCGTGACGTCTGCGAGGACGCCATTTCCATCCTCGGAACCGGAAATGCTCTCATCAAGGGCGGTGGTGCCCAGGAGGCCAAGGACAAGGTTGTGCAG…	Pectate lyase catalytic [Penicillium expansum]	MHASTIIFGLIGLASA	pfam03211, Pectate lyase.
ctg00013_0005855_t	MKYALVLTAIAAIASKVAAVGVSGTPEGFASSATGGGNATPVYPTTTDELVSYLGDSEARVIVLSKTFDFTDTEGSTTTSGCTPWGTASGCQVAINKDDCKNAGMLGITVGSNKSLIGEGTSGVIKGRGLRIVNGVKNIIVQNIAVTDINAKYVWGGDAITLDQADLVWLDHITTARIGRQHYVLGTEADNRVSITNNYIDGESEYSATCDGHHYWNVYLDGSSDKVTFKGNYLYKTSGRAPKVQGNTYLHAVNNYWSENSGHAFEIGSGGYVLAEGNYFSNVNTVLEAASFKGSLFASDSASSTCSSYIGRSCVANVNGGSLVSSSSTVLENLKGETLATASGASTDPAGSAGQGNL	ATGAAGTACGCACTTGTTCTCACGGCTATTGCCGCTATTGCCTCCAAGGTCGCCGCTGTCGGTGTCTCTGGCACTCCTGAGGGTTTCGCTTCATCCGCCACTGGTGGCGGTAATGCCACCCCCGTCTACCCTACCACCACTGATGAGCTGGTCTCTTACCTTGGTGATAGTGAGGCCCGTGTCATCGTCCTGAGCAAGACTTTCGACTTCACCGATACGGAGGGTAGCACCACGACCTCCGGTTGTACTCCTTGGGGTACTGCCTCCGGCTGCCAGGTTGCCATCAACAAGGACGACTGCAAAAACGCTGGTATGCTCGGTATCACCGTTGGCTCCAACAAGTCCTTGATTGGTGAGGGCACCAGCGGAGTTATCAAGGGCCGTGGTCTGCGCATTGTT…	Pectin lyase fold/virulence factor [Penicillium expansum]	MKYALVLTAIAAIASKVAA	cl19188, Polysaccharide Lyase Family 6 ;Polysaccharide Lyase Family 6 is a family of beta-helical polysaccharide lyases. Members include alginate lyase (EC 4.2.2.3) and chondroitinase B (EC 4.2.2.19). Chondroitinase B is an enzyme that only cleaves the beta-(1,4)-linkage of dermatan sulfate (DS), leading to 4,5-unsaturated dermatan sulfate disaccharides as the product. DS is a highly sulfated, un…
ctg00035_0009359_t	MKITAIIAALAVRAAAVGVSGAAEGFAKGVTGGGSATPVYPSTTAELVSYLGDSSPRVIILTKTFDFTGSEGTTTSTGCAPWGTAAACQVAINQDNWCKNYEPNAPSTPVNDNAGTLGIIVQSNKSIVGSGSAGVIKGKGLRIVSGANNVIIQNVAITDINPKYVWGGDAITINNADMVWIDHVTTARISRQHIVLGTQASKRVTISNSFINGASDYSATCNGYHYWGIYLDGSSDLVTLKGNYIYHTSGRAPKVQGNTLLHAVNNYWYENSGHAFEIGAGGYVLAEGNVFQNIVASVETPIAGQLFSSPDTTTNAVCSSHLGRVCQVNGYGSSGNLGGRADTGFLANFAGKNIASASAYTSVVSSVTANAGQGKL	ATGAAGATCACAGCCATCATTGCAGCACTCGCTGTGCGAGCTGCCGCCGTCGGTGTCTCCGGCGCCGCAGAGGGTTTCGCCAAGGGCGTCACTGGTGGTGGCTCTGCCACCCCTGTCTACCCCAGCACCACAGCCGAGCTGGTCTCGTACCTGGGTGACTCTTCCCCCCGTGTGATCATCTTGACCAAGACCTTCGATTTCACCGGCTCTGAGGGAACCACCACCAGCACCGGTTGCGCCCCTTGGGGTACTGCCGCTGCTTGCCAGGTTGCCATCAACCAGGACAACTGGTGCAAGAACTACGAGCCCAACGCTCCTTCCACCCCTGTCAACGACAACGCCGGTACCCTCGGCATAATCGTCCAGTCCAACAAGTCCATTGTTGGCTCCGGCAGCGCC…	Pectin lyase fold/virulence factor [Penicillium expansum]	MKITAIIAALAVRAAA	pfam00544, Pectate lyase ;This enzyme forms a right handed beta helix structure. Pectate lyase is an enzyme involved in the maceration and soft rotting of plant tissue
ctg00006_0003345_t	MRFFQTLVALPLIAGAIASPLEARATLESCSVERAQMINNALARAAKMAEAGANLIRSESDYSYNLFQSFFKTSSVQSRNRVAGILDKIATEATDGNKGVVSYYCTQDGIDCVDTHDFTMTAYGETDGTYGRIRTCPAYFTKFPASSNICDVLDQATSTLHEMAHTKGIFGPETYGYDAVHGLSSSAALENAESYAFFSKSAFLNCDITN	ATGCGTTTCTTCCAGACCCTCGTCGCTCTCCCTCTGATTGCAGGCGCCATCGCCAGCCCTCTTGAGGCACGCGCTACCCTTGAGAGCTGCTCTGTCGAGAGAGCGCAGATGATCAACAACGCACTCGCCCGGGCCGCAAAAATGGCCGAAGCCGGCGCCAACCTCATCCGCAGCGAATCCGACTACTCGTACAACCTCTTCCAAAGCTTCTTCAAGACCAGCAGCGTCCAGTCCCGCAACCGCGTCGCAGGTATCTTGGACAAGATTGCCACAGAGGCCACGGACGGTAATAAGGGTGTCGTGAGCTATTACTGCACTCAGGATGGCATCGACTGTGTTGACACCCACGATTTCACCATGACTGCCTACGGCGAGACAGATGGAACTTATGGAAGAATC…	Peptidase M35 deuterolysin [Penicillium expansum]	MRFFQTLVALPLIAGAIA	cd11008, M35_deuterolysin_like, Peptidase M35 domain of deuterolysins and related proteins. This family M35 Zn2+-metallopeptidase extracellular domain is found in fungal deutrolysins (acid metalloproteinase, neutral proteinase II), including some well-characterized metallopeptidase domains in Aspergillus oryzae (NpII), Aspergillus fumigatus (MEP20), Penicillium roqueforti (protease II) and Emeric…
ctg00060_0011071_t	MVCHSFFQLVVLVTLFLQVRCSPFALPKRGACATEDPGADFLHELGRLKSYEADPALSQARKAPIEIETWFHIISSKSESTQVTDDMINSQLSILQQSYVGSGISYRLQGVTRHVNDQWASNADDTAMKTSLRKGSYRTLNVYFQTDLQASPGQAGRAFGHRDSVTNNDLASSVLGFCTLPDPSVNASSPASHYVKDGCNVLAKTMPGGSLDLYNRGGTAIHEIGHWNGLLHTFQGETCSVDDPGDHISDTPQQSTPTDGCPAQKDSCPDSPGLDAVHDFMDYSSDVCYERFTPGQGERMRNMWISMREGK	ATGGTCTGTCACTCATTTTTCCAACTTGTCGTTCTCGTCACTCTTTTTCTGCAGGTTCGGTGCAGCCCCTTTGCCCTCCCGAAAAGAGGCGCCTGTGCTACTGAAGACCCCGGTGCGGATTTCTTGCATGAACTAGGGCGTCTCAAGTCATACGAAGCCGATCCTGCTCTTTCGCAGGCAAGGAAGGCTCCCATCGAGATCGAGACCTGGTTCCATATCATCAGCAGCAAGTCGGAGTCCACCCAGGTCACCGATGATATGATCAATTCTCAACTTTCTATTTTACAACAATCTTATGTGGGTTCTGGGATATCCTACCGATTACAAGGTGTGACTCGGCATGTCAATGATCAATGGGCAAGTAATGCGGATGATACGGCAATGAAAACGAGCCTTCGA…	Peptidase M43 pregnancy-associated plasma-A [Penicillium expansum]	MVCHSFFQLVVLVTLFLQVRC	cd04275, ZnMc_pappalysin_like, Zinc-dependent metalloprotease, pappalysin_like subfamily. The pregnancy-associated plasma protein A (PAPP-A or pappalysin-1) cleaves insulin-like growth factor-binding proteins 4 and 5, thereby promoting cell growth by releasing bound growth factor. This model includes pappalysins and related metalloprotease domains from all three kingdoms of life. The three-dimens…
ctg00016_0006578_t	MGSFQKGIFLALCGLRLVQGAVVLSVAEPENNQIEDRALYTYPYTCPSILVGTGDTCEDLASRCSISAASFTSFNPTTGCSSLPRGKPVCCGPGETRFPPDSGGYCYVYTIRDGDTCAKIAEGYKITTADIETWNTNTSAWYGCNKLQQGGQVCLSKGEPPMPVAIGGAVCGPQVPGTARPILWTSITSLNPCPAGQCCSTKGQCAASTTKNADPHAFTTDIPLVDVPLTFLHPEDTKSAPAAAQTKGATGDVADFLKPAKEISILASQLRNNLVSTTTSATKATAAAKNKAPSENSQTKKSPTQTVNGVVTVPSGWSLKMFDGIGCTGSYVLLQGHNKKLEDSTCMKFRSASTLQTDVTDTGVSCRWWTIPESGNWEWRDCHSDSLNRPKSWIMSNGL…	ATGGGGTCTTTTCAGAAGGGCATCTTCCTCGCCCTGTGCGGTCTCCGTTTGGTTCAAGGGGCAGTTGTGCTGTCTGTAGCTGAGCCCGAGAACAACCAAATCGAAGATCGGGCCCTGTACACCTACCCATATACCTGCCCCTCCATTCTTGTCGGCACCGGGGATACATGTGAAGATCTGGCTTCCAGGTGTAGCATATCGGCAGCATCATTCACTTCCTTCAACCCGACGACTGGCTGCTCCTCTTTGCCTCGCGGAAAACCCGTATGCTGCGGGCCGGGAGAAACTCGATTTCCACCGGATAGTGGTGGTTACTGTTACGTTTATACTATTCGCGATGGCGATACATGTGCGAAGATTGCCGAGGGATACAAGATCACGACGGCCGATATCGAAACT…	Peptidoglycan-binding Lysin subgroup [Penicillium digitatum]	MGSFQKGIFLALCGLRLVQG	cd00118, Lysin Motif is a small domain involved in binding peptidoglycan ;LysM, a small globular domain with approximately 40 amino acids, is a widespread protein module involved in binding peptidoglycan in bacteria and chitin in eukaryotes. The domain was originally identified in enzymes that degrade bacterial cell walls, but proteins involved in many other biological functions also contain this…
ctg00004_0002299_t	MVFLSLKYALSGLAATAAAVPHANRNTCDNSSLNTTATTYTTTSEDTIFTVARKFDRGPCDIARYNRMIDAEHIFANFTLRIPPRVCNPDSTTCFLTRQNATATCLKGGPHDYRTIAGDTIEKIALYKLNMTVESVYENAKRGVSSIHEELPVNTFLKIPQCVPSVCHVTPFHFTYGVYKDIAEMFDTTVGQIMAFNGGYNYSESASDADAAWITVPTGCTNLALNVTEEI	ATGGTCTTCCTATCTCTGAAATACGCTCTTTCCGGCCTCGCAGCGACCGCTGCCGCTGTTCCTCATGCCAATCGGAATACATGTGACAACTCTTCGCTCAACACCACCGCCACTACCTATACCACCACTTCCGAAGACACCATCTTTACCGTTGCTAGGAAGTTCGATCGTGGCCCCTGCGATATCGCCCGGTACAACCGGATGATCGACGCTGAGCATATTTTTGCCAATTTCACTCTCCGAATTCCGCCCCGGGTCTGCAATCCAGACAGCACAACCTGTTTTTTGACTCGGCAAAATGCCACCGCTACTTGTCTCAAAGGTGGCCCTCATGACTACAGAACCATTGCAGGTGACACCATTGAGAAAATTGCTTTGTACAAGTTAAACATGACCGTC…	Peptidoglycan-binding Lysin subgroup [Penicillium expansum]	MVFLSLKYALSGLAATAAA	Lysin Motif is a small domain involved in binding peptidoglycan LysM, a small globular domain with approximately 40 amino acids, is a widespread protein module involved in binding peptidoglycan in bacteria and chitin in eukaryotes. The domain was originally identified in enzymes that degrade bacterial cell walls, but proteins involved in many other biological functions also contain this domain. I…
ctg00011_0005175_t	MGHFRLSNFIALIGILLVGPTATSGTAVSVASQADRNGICSKYVVQAGETCSVIAQAHSITTADIETYNAQSWAWTGCGQISQGDFICLSAGEPPMPVALPHAVCGPQVPGTARPNTWSELGSLNPCPANQCCSSSGLCGTTPDFCTSVAHVPAALSISTDIQPNQWTTTSQAITTSTSPAIPLQNVVTSSETSSSMATSTSATTTSTTKPKVIKPWSLTMYTKQDCKGDYYVLQGHNKGYSDTCLHLHGGLSGKDTDTGVSCKWFTNDGKSSTKCDSGALTRPQSWIVETGICTVFSVKDCKHDLHSNAYTPVPKHPCQNRGKFDTPYFVSMNCYTEG	ATGGGGCACTTCCGCCTTAGCAACTTCATTGCTCTCATTGGGATCCTTTTGGTTGGTCCGACAGCAACATCAGGTACAGCTGTTTCCGTTGCATCTCAAGCAGATAGGAACGGTATTTGTTCCAAATATGTTGTCCAGGCTGGCGAAACTTGTTCTGTGATTGCCCAAGCCCACTCTATCACCACGGCTGATATCGAAACCTACAACGCTCAAAGCTGGGCATGGACTGGTTGCGGACAGATATCGCAAGGTGATTTCATCTGCCTCAGTGCCGGAGAGCCCCCAATGCCAGTTGCGCTTCCGCATGCTGTTTGTGGTCCCCAGGTGCCTGGAACGGCACGCCCCAACACCTGGTCTGAACTGGGGTCTTTGAATCCGTGTCCGGCCAATCAATGCTGC…	Peptidoglycan-binding Lysin subgroup [Penicillium expansum]	MGHFRLSNFIALIGILLVGPTATSG	cl21525, Lysin Motif is a small domain involved in binding peptidoglycan ;LysM, a small globular domain with approximately 40 amino acids, is a widespread protein module involved in binding peptidoglycan in bacteria and chitin in eukaryotes. The domain was originally identified in enzymes that degrade bacterial cell walls, but proteins involved in many other biological functions also contain this…
ctg00020_0007468_t	MLRGIFNAMISIHILLSLLFAHIATAQSGRSFGDSHGHSLNKRAPLAPGGDGICYTYTIQEGDTCAKLAQRYQITTSNIETWNVGSWGWSGCAKIKQGDFVCLSSGALPMPVALPNAVCGPQVPGTRRPVKYSDLASLNPCPSIQCCAISGQCGTLSNFCDVSPLGSCIFNCGPKSTTKSAASKTTTISNPTTISKTTKAVMVTLTSIQMVPPPDKTTTSVAPTATWQIAIYEKGGCKGNYYSAQGHEDQNVGGCIVLADNTDTKISDTTTSCRWWSDGGLNWSTCASSKLVNARSFFIKSGKCVVYSGKKCQNEDWVGETYGAFKGCQDGNTGYLSPRKDAKWGSLQCFEYKSYTT	ATGCTCAGGGGTATCTTCAATGCAATGATTTCCATTCATATCCTTCTCTCTCTGTTGTTTGCCCACATAGCCACGGCCCAGTCTGGGCGTAGCTTTGGGGACTCTCATGGTCATTCACTCAACAAGCGCGCTCCACTTGCGCCGGGTGGTGATGGTATCTGCTACACCTACACCATTCAGGAGGGCGATACCTGCGCAAAACTTGCTCAGCGTTACCAGATCACTACCAGCAATATCGAGACTTGGAATGTCGGATCCTGGGGCTGGTCAGGTTGTGCCAAAATCAAGCAAGGCGATTTCGTCTGTCTCAGCTCCGGTGCCCTTCCTATGCCCGTTGCTCTCCCAAATGCTGTCTGCGGTCCCCAGGTTCCCGGCACAAGACGCCCTGTCAAATATTCC…	Peptidoglycan-binding Lysin subgroup [Penicillium expansum]	MLRGIFNAMISIHILLSLLFAHIATA	cl21525, Lysin Motif is a small domain involved in binding peptidoglycan ;LysM, a small globular domain with approximately 40 amino acids, is a widespread protein module involved in binding peptidoglycan in bacteria and chitin in eukaryotes. The domain was originally identified in enzymes that degrade bacterial cell walls, but proteins involved in many other biological functions also contain this…
ctg00004_0002710_t	MNLSALLGLLTFAAAVSADAKAQQSPDSSGSIANLKSKIKNVVILEMENRSVDNLLGGQTIKGLENPINNGPFCNPYNLTDPAAGNVCSSAKDFDSVLDDPDHSVTGNNIEFYGTFAPSNVHIAEGKLTPTQHGFVHEQLRSYGDDADKAYLAKQVINYYIEDEVPVMTTLVQNYLTFNHWHSDHPGPTNPNRAFVLSGTSAGHGTNDDAFNPDVHGLTQRSIFQQLSETNHTWKNYYTSPSMVDAYFFDWTFTSGNSDKAVPLDNFYADAAAGKLPEFSFVDPSCCGVGTNSMHPTGLVSEGEALIKNVYDAVRSSPQWEETLLILTFDETGGFHDHVPPPLATRPDDLTYTEIAPSGEKYTFSFDRLGGRVPTLLISPWIAKGQVEQKGTNSNGEVV…	ATGAACCTCAGTGCCCTTCTTGGTCTGTTGACCTTTGCGGCAGCGGTCTCAGCTGATGCAAAGGCTCAACAATCCCCTGATTCTTCGGGTTCCATCGCCAATCTAAAGAGCAAGATAAAAAATGTTGTCATCCTGGAAATGGAAAACCGCTCTGTGGACAACCTGCTCGGCGGGCAGACTATCAAGGGACTGGAGAACCCCATCAACAACGGACCTTTCTGCAACCCGTATAACCTGACCGATCCTGCAGCTGGCAACGTGTGCAGCTCTGCTAAGGACTTTGACTCTGTCCTGGATGATCCTGATCACTCGGTGACTGGAAACAATATCGAGTTCTATGGCACTTTCGCCCCAAGCAATGTCCACATTGCTGAGGGCAAGCTTACTCCCACTCAGCAT…	Phosphoesterase [Penicillium expansum]	MNLSALLGLLTFAAAVSA	cd16013, AcpA, acid phosphatase A. Acid phosphatase A catalyzes the hydrolysis reaction via a phosphoseryl intermediate to produce inorganic phosphate and the corresponding alcohol, optimally at low pH. AcpA hydrolyzes a variety of substrates, including p-nitrophenylphosphate (pNPP), p-nitrophenylphosphorylcholine (pNPPC), peptides containing phosphotyrosine, inositol phosphates, AMP, ATP, fructo…
ctg00041_0009952_t	MKTTALISLLGLSGGALGAAVDSSKSANEPFGYKSGSPESVANLKDKIENVVWILLENRGFDNILGGIKKKGLDNVVNNGPFYNLEDIANPKSTKWSTQSKNYDSVLNDPDHSLTGTNFELYGTYNPDNEAIANGSLTPNLSGFVNRQILQHPKISAQRATDEVMGFYSESQIPTIVDMVDEFTTFNNWHSCVPGPTNPNRLCAVSGVTDGHGKNDEDFDVSAIPTTSIFEVASEKGISWLNYDGTNGAFLPDSLFFNWTAQNAKSNVVPLENFYQDAYLGLLPQLSYINPSCCGLNTNSMHPSGNVSFGEVFLKQIYDAVRTGPQWEKTLFLVTFDETGGFFDHVAPPLAVRTDNKTYTETAYDGSSYTFSFDRLGGRIPTWLLSAYAPKGHVEGYGT…	ATGAAGACTACCGCTCTCATTTCCTTGCTTGGTCTCTCTGGCGGCGCCCTGGGTGCGGCCGTGGACAGCAGCAAAAGTGCCAACGAGCCCTTCGGCTACAAGTCTGGCTCACCGGAGTCCGTTGCCAACCTGAAGGACAAGATCGAGAATGTTGTCTGGATTCTCTTGGAAAACCGTGGATTCGACAACATTCTGGGTGGTATTAAGAAGAAGGGTCTGGACAATGTCGTCAACAATGGTCCTTTCTACAACCTGGAGGATATTGCCAACCCCAAGAGCACGAAGTGGTCCACCCAGTCCAAGAACTACGACTCGGTTCTCAATGACCCCGACCACTCGCTTACTGGTACCAACTTTGAGCTCTATGGAACTTACAACCCCGACAATGAAGCCATTGCC…	Phosphoesterase [Penicillium expansum]	MKTTALISLLGLSGGALG	cd16013, AcpA, acid phosphatase A. Acid phosphatase A catalyzes the hydrolysis reaction via a phosphoseryl intermediate to produce inorganic phosphate and the corresponding alcohol, optimally at low pH. AcpA hydrolyzes a variety of substrates, including p-nitrophenylphosphate (pNPP), p-nitrophenylphosphorylcholine (pNPPC), peptides containing phosphotyrosine, inositol phosphates, AMP, ATP, fructo…
ctg00035_0009336_t	MLFLRHGLLAPLLVSLLLTANAVADDARTRARDALQTLHGWYNPQSGIWDTCGWWDGASCMNTIADLAAFDPFVMDTATYVFNNTFYVGPVSNPNPGPETKTVYTRGNQLSTSVNASQWLDQAYDDDGWWALAWIAAYDVTKQATYLELAEGMFESLANAWGTHCGGGGLPWSPNSTYVNAITNELFLSVAAHLANRVPERKQYYVRWAQKEWDWFTTQAFFSENGTINDGLMDNCQNNGDTIWSYNQGVVLGGLVELNRAAPNNTYLLSANRIAKAAIATLADSNNIIHEFCEPQCLPDGTQFKGIFIRNLRKLQKVSPQDIYRKVISSCANSIWSNDRNEQGQFGVNWAGPIQAVVDASTHSAALDALVAAVAALGN	ATGTTGTTCTTGCGGCACGGTCTTCTGGCCCCTTTGCTTGTTTCGCTGCTGCTGACCGCAAACGCGGTCGCCGATGACGCAAGAACAAGAGCACGCGATGCGCTTCAGACTCTTCACGGCTGGTATAACCCCCAAAGTGGCATTTGGGACACATGTGGTTGGTGGGATGGTGCGAGCTGCATGAATACCATTGCAGATTTAGCTGCCTTTGACCCATTCGTAATGGATACGGCCACATATGTCTTCAATAACACATTCTACGTGGGGCCAGTGTCGAATCCGAATCCCGGACCCGAGACTAAGACTGTTTATACTCGCGGCAACCAACTATCAACTTCTGTAAATGCTAGCCAGTGGCTTGATCAAGCTTATGACGATGATGGATGGTGGGCCCTTGCA…	Six-hairpin glycosidase [Penicillium expansum]	MLFLRHGLLAPLLVSLLLTANAVA	cl04955, Cyclases involved in the biosynthesis of lantibiotics, and similar proteins ;LanC is the cyclase enzyme of the lanthionine synthetase. Lanthionine is a lantibiotic, a unique class of peptide antibiotics. They are ribosomally synthesized as a precursor peptide and then post-translationally modified to contain thioether cross-links called lanthionines (Lans) or methyllanthionines (MeLans),…
ctg00003_0002014_t	MFLKEILFFALAISSALATAVVPCREPALRKEWRQLSVQERNGYVKAVQCLATTPSRLGLNTTLYDDFAYVHNKLNSRIHFVASFLPWHRYYVHIYEKALKECGYEGSMAYWDWTLDARDPAHSTIWDAKVGVGGNGDPKHTNPVGKDTYECVSDGPFRNLRPAYLQDDRIPHCLSRHFNNGTEYIGNMLASEYTPNVINKISKLRDYNSYRISLESGPHGAVHSAVGGDMSPATSPNDPIFFLHHTQIDRLWWLWQQEMPSNRTYDYSGIRTQDNFDGKTPPAATLNDLLPMLGMAKDLPVKQFMKTQTSLLCYRY	ATGTTTCTGAAAGAGATTTTGTTTTTCGCACTAGCGATAAGCAGTGCGCTTGCTACAGCTGTCGTACCGTGTCGGGAACCAGCCCTTCGGAAAGAGTGGCGACAACTCTCTGTCCAGGAGCGGAACGGTTATGTGAAAGCTGTCCAATGTCTAGCTACCACGCCTTCACGTTTGGGTCTGAACACAACACTTTACGATGACTTTGCCTATGTTCACAATAAGCTGAATAGTCGAATTCATTTCGTCGCATCTTTTCTCCCATGGCATCGTTACTATGTTCACATATACGAAAAAGCCCTCAAGGAATGCGGTTATGAGGGTAGCATGGCGTATTGGGATTGGACACTGGATGCCCGTGACCCTGCGCATTCTACCATATGGGATGCCAAAGTGGGCGTG…	Tyrosinase [Penicillium expansum]	MFLKEILFFALAISSALA	]cl02830, Common central domain of tyrosinase ;This family also contains polyphenol oxidases and some hemocyanins. Binds two copper ions via two sets of three histidines. This family is related to pfam00372.
ctg00004_0002277_t	MRINTLSFGIAVIYLGTVASALSVARAPPPLPVKKRPHGCDCYTISGPDPGYFQHYKLWDFRAVDLKKHANLNLSEPIDYGDEDWDDDDEGDDQDPQNGHLPPVVHDEKDPDPRSLVFYKTSFERDWSSQNWERRGTPIAPILMVNSKHNVFLTRDPEENDPHATYLVLRTTRFSEYTSTAEIETRIRNIYRCSVRVRLRLLPAGSIISEPPQHQEWPPRDPKRHPTMSLNKTMPPRDGRPPDGACAGIFTYHDQTCESDIEILTKDPPHRVHYANQPDYDFAGDHEIPGASTIADIPVPWTTWSTHRLDWLSDMSRWYVNNQIQDAKSYRVPDLDSMIILNLWSDGGLWTGDMRIGDSIYMGIEYIELIYNRSSDAFRGPYVSLSQNHGGHQSAPLGN…	ATGAGAATCAACACTTTGTCCTTCGGGATCGCCGTGATTTATCTCGGCACGGTGGCATCAGCTTTATCAGTTGCCAGAGCACCGCCGCCCTTACCGGTCAAGAAGCGTCCACACGGATGCGATTGCTACACAATCTCTGGGCCCGATCCAGGATACTTCCAGCACTACAAGCTCTGGGACTTTCGGGCAGTGGATTTGAAGAAGCATGCCAATCTCAATCTGTCAGAACCCATTGATTATGGCGACGAGGACTGGGATGATGATGATGAGGGCGACGACCAGGACCCGCAAAACGGCCACCTCCCACCCGTAGTCCATGATGAAAAAGACCCGGATCCCAGATCACTGGTGTTCTACAAAACCTCCTTCGAGAGAGACTGGAGCAGTCAGAATTGGGAA…	Zinc finger, HIT-type [Penicillium expansum]	MRINTLSFGIAVIYLGTVASA	cl22861, Laminin G domain; Laminin G-like domains are usually Ca++ mediated receptors that can have binding sites for steroids, beta1 integrins, heparin, sulfatides, fibulin-1, and alpha-dystroglycans. Proteins that contain LamG domains serve a variety of purposes including signal transduction via cell-surface steroid receptors, adhesion, migration and differentiation through mediation of cell ad…
ctg00005_0002912_t	MRTSFVAMLALSAAAVSAAPAAAPVTDLVERGSSSCTFTSAAAVKSGKSSCSTIVLDNIKVPAGETLDLSKLKSGAKVIFKGETSFGYKEWTGPLIRASGSNIHISGEAGHVINGGGASWWDGKGTNGGKKKPKFFYAHSLDDSTITGLNVKNTPVQGFSVQANNLILDHITIDNSLGDSKGGHNTDAFDVGESTHITISNANIKNQDDCLAINSGSNIKFIGGTCSGGHGISIGSVGLRDNNIVKDVTISDSTVLNSDNGIRVKTIYKATGAVSGVTFSNIKLSNIAKYGIVIEQDYQNGSPTGKPTTGVPITGLTVEKVTGSVKSSAIPVYILCGEGSCKNWTWSGNTISGGKKNGKKCSGVPTGASC	ATGCGTACATCTTTCGTTGCCATGCTGGCCCTCAGCGCTGCCGCTGTGTCCGCTGCCCCAGCTGCTGCTCCTGTTACCGATCTTGTTGAGCGCGGCTCCTCCAGCTGCACCTTCACCTCCGCCGCTGCCGTCAAGTCTGGCAAGTCGTCCTGCTCCACCATTGTGCTGGACAACATCAAGGTCCCTGCCGGCGAGACCCTCGACCTTTCCAAGCTGAAGAGCGGCGCTAAGGTCATCTTCAAGGGCGAAACCTCCTTCGGATACAAGGAGTGGACTGGTCCCCTCATCCGCGCCTCTGGAAGCAACATCCACATCTCCGGTGAAGCCGGCCATGTCATCAACGGTGGCGGTGCCAGCTGGTGGGACGGCAAGGGAACCAACGGCGGAAAGAAGAAGCCC…	hypothetical protein LT330_001171 [Penicillium expansum]	MRTSFVAMLALSAAAVSA	cl37622, Glycosyl hydrolases family 28 ;Glycosyl hydrolase family 28 includes polygalacturonase EC:3.2.1.15 as well as rhamnogalacturonase A(RGase A), EC:3.2.1.-. These enzymes are important in cell wall metabolism.
ctg00005_0002783_t	MRFSSIAILSLASVAVADLKTWNDVVGDMPQCIKTCLNNFYNTAGLKDKCGSADNATVDCLCGVKGSFADLQDDASELSTCIQDGCDTNEIADAATKLGDFQDRFESLQDQCSAKGSSNGASSVVPGFNAMLASGALLLVGVAL	ATGCGCTTTTCATCCATCGCTATCTTGAGTCTGGCTTCTGTCGCCGTCGCTGATCTCAAAACCTGGAACGATGTGGTGGGCGACATGCCCCAGTGCATCAAGACTTGTCTCAACAACTTCTACAACACCGCCGGTCTGAAGGACAAGTGCGGAAGCGCCGACAATGCCACTGTTGACTGTCTCTGTGGTGTCAAGGGTTCATTTGCGGATCTCCAGGATGATGCCTCTGAGCTGAGCACATGTATTCAAGATGGCTGCGACACCAATGAAATTGCGGACGCTGCTACCAAGCTCGGGGACTTCCAGGATCGGTTTGAGAGTCTCCAGGATCAATGCTCTGCAAAAGGATCCTCTAACGGTGCTAGCTCAGTGGTCCCGGGATTTAATGCCATGCTCGCC…	hypothetical protein LT330_001289 [Penicillium expansum]	MRFSSIAILSLASVAVA	No
ctg00001_0000052_t	MVCGFAILSLWCLLCGPTLGWGDVGHRTVAYLAEQFLTEQGTEFLNKLLPQHRQFDISDAATWADEIKPKRPKTRPWHFVDVDDDPLGNICKISSLPEKCKNGQGCIISAIDDMTVQANDNSFNQTEAVMFLFHFFGDLHMPLHVEAYERGGNDVRVCFNGRRDNLHSIWDTDMPHKINGIKHTLKHNDEKLASLKWAKHLLQQNKHRPTTAVECADVGNPQKCVKQWAEETNRLNCAVVFKRGLPYLKGTDLAGEYYDEAVPIIEEQIFKAGVRLGVWINALAEKHRIKTAFVVQEDRMRDL	ATGGTTTGCGGCTTTGCAATCTTGTCCCTCTGGTGCCTTCTTTGCGGGCCGACTCTTGGATGGGGAGATGTCGGTCATCGCACTGTTGCATACCTAGCCGAGCAATTTCTCACCGAGCAGGGCACAGAGTTTCTTAACAAACTCTTGCCTCAGCACAGGCAGTTCGACATCTCAGACGCGGCTACATGGGCTGATGAAATCAAACCAAAGCGCCCTAAGACTAGACCTTGGCATTTTGTTGACGTGGATGATGATCCTCTGGGGAATATCTGCAAGATATCATCCCTTCCAGAGAAATGCAAAAACGGGCAAGGCTGCATCATCTCGGCCATAGACGATATGACTGTTCAAGCTAATGATAATAGCTTCAACCAAACAGAAGCTGTCATGTTCTTGTTC…	hypothetical protein LT330_001861 [Penicillium expansum]	MVCGFAILSLWCLLCGPTLGWG	cd11010, S1-P1_nuclease, S1/P1 nucleases and related enzymes. This family summarizes both S1 and P1 nucleases (EC:3.1.30.1) which cleave RNA and single stranded DNA with no base specificity. S1 nuclease is more active on DNA than RNA. Its reaction products are oligonucleotides or single nucleotides with 5' phosphoryl groups. Although its primary substrate is single-stranded, it may also introduce…
ctg00012_0005737_t	MLLQSILSALCFCLGITSAKSHPTVYMIRHGEKPRNPNDHGLTPDGVKRAQCLRHVFGQDSEYNIGHIMAPRVKRDGAHGRAFETVLPLAKDLGLTVDTHCKRNKVKCVAKTIRSYDGPGNILIAWRHSRMGGIEEELGALEPIEYPDER	ATGCTACTGCAATCGATCCTCTCAGCTTTGTGCTTTTGCCTCGGAATCACGTCCGCCAAATCACACCCAACGGTCTATATGATTCGACATGGCGAGAAACCTCGGAATCCAAATGACCATGGCTTAACCCCAGACGGAGTCAAGCGGGCACAGTGTCTGAGACATGTTTTCGGTCAAGATTCCGAGTACAACATTGGGCATATCATGGCACCTCGTGTGAAACGGGATGGCGCGCATGGCCGTGCGTTTGAAACCGTTTTACCCCTTGCCAAGGATCTCGGTCTCACAGTTGACACGCACTGCAAGCGCAACAAAGTGAAATGCGTGGCTAAGACGATCAGATCATATGATGGACCGGGCAACATTTTGATTGCATGGCGACACTCGAGGATGGGTGGG…	hypothetical protein LT330_002479 [Penicillium expansum]	MLLQSILSALCFCLGITSA	pfam00300, Histidine phosphatase superfamily (branch 1). The histidine phosphatase superfamily is so named because catalysis centers on a conserved His residue that is transiently phosphorylated during the catalytic cycle. Other conserved residues contribute to a 'phosphate pocket' and interact with the phospho group of substrate before, during and after its transfer to the His residue. Structure…
ctg00002_0001428_t	MRSLQIFAFALGLCSADAYLVTPPGTPAPGAASGCSEWVQASYGLTCDIIHRFYGMTDAEFEEWNPSVSQLGDGCNLISDLYYCVQVNYVSETPTWTPPATTTASAGNGVTTPTPTQAGMVKDCNKFYLVVSGDSCYNIATAQGISLDNLDAWNSAVGSSCKDLWPDYYICTGMSTNCNKFHLVVKGDGCYDIAAAAGVALNDFYA	ATGAGGTCCCTCCAAATCTTTGCCTTTGCGCTGGGTCTTTGCTCGGCAGATGCCTATCTGGTAACTCCTCCAGGAACACCCGCACCAGGGGCTGCGTCTGGCTGTAGTGAGTGGGTGCAAGCCTCCTACGGCCTGACATGCGATATAATTCACCGCTTCTATGGCATGACTGATGCCGAATTTGAGGAATGGAACCCTAGTGTCAGTCAGCTAGGCGATGGCTGCAACTTAATCTCAGATCTCTACTATTGTGTTCAAGTCAATTATGTGTCAGAGACTCCAACATGGACGCCACCCGCAACTACCACAGCCTCAGCCGGGAACGGTGTCACCACACCAACTCCTACACAGGCCGGCATGGTGAAGGACTGCAACAAGTTCTATCTGGTTGTTAGTGGC…	hypothetical protein LT330_003554 [Penicillium expansum]	MRSLQIFAFALGLCSADA	cl21525, Lysin Motif is a small domain involved in binding peptidoglycan ;LysM, a small globular domain with approximately 40 amino acids, is a widespread protein module involved in binding peptidoglycan in bacteria and chitin in eukaryotes. The domain was originally identified in enzymes that degrade bacterial cell walls, but proteins involved in many other biological functions also contain this…
ctg00002_0001306_t	MRSAAIFAALAVGTCARVIEKEVYVTEWTTTTVTETVTQWPTNTPSAAVSVKPTTTAALPTVEVSKKIPAEVESAPAVVSTTSAAPTTAAAVVESAEPSSATTFSTTSSSTTEVEIKAVTTSVAPAVTYVATSSATSTTAAATAAATAGSSYQETILYYHNIHRSQHSASGLTWSEDLAGAAQTLAARCTYAHDTSITSASGDYGQNIAYGVEAALVGEQVIGEMMYTDEAPYFANLYGEANPDMTNFEKWGHFTQIVWKATTEVGCATVSCSDLGNVGGPAPFTVCNYGTPGNYAGEYADNVLKPSS	ATGCGTTCTGCTGCCATCTTCGCCGCCTTGGCGGTCGGTACTTGTGCCAGGGTTATTGAGAAGGAGGTTTATGTGACCGAGTGGACTACCACCACCGTCACCGAGACTGTGACCCAGTGGCCCACCAACACCCCCAGCGCCGCTGTTTCGGTCAAGCCCACCACTACTGCTGCCCTTCCCACGGTCGAGGTTTCTAAGAAGATCCCCGCTGAGGTCGAGTCCGCCCCTGCTGTGGTTTCTACTACCTCTGCGGCTCCCACTACCGCTGCCGCCGTGGTTGAGTCTGCTGAACCCAGTAGCGCGACCACATTTTCCACCACCTCATCTTCGACCACTGAGGTCGAAATCAAGGCCGTGACCACCTCTGTCGCCCCCGCGGTTACCTACGTCGCTACCTCT…	hypothetical protein LT330_003672 [Penicillium expansum]	MRSAAIFAALAVGTCA	cd05381, CAP_PR-1, CAP (cysteine-rich secretory proteins, antigen 5, and pathogenesis-related 1 proteins) domain of pathogenesis-related protein 1 (PR-1) family proteins. Members of pathogenesis-related protein 1 (PR-1) family are among the most abundantly produced proteins in plants on pathogen attack. They are considered hallmarks of hypersensitive response/defense pathways and may act as anti-…
ctg00008_0004315_t	MHHSALIGLLALASAASAIPANPQQAHSASSIKNLRSKIKNVVVLCMENRSVDNLLGGQTIKGLENPIKNGPYCNSYNVTDPSQGSHCTAPRDYNSVTSDPSHAVTGNTMEFYSEWTPDNTLIAEGKLVPNNNGFIHEQIHNYGSSVNKSVLATEVMNYYTEDQVPVMTSLVNNFLTFNHWHSDVAGPTDPNRAALVSGTTAGHGSNDDSFGTYSFSQRSIFQQLGETNHTWLNYWDTAGGTGPEAQWFEWTKSSENTEKVVPMTNFYTDAAKGTLPEFSYLNPSCCGVGTTSMHDSGLISDGEAFIKKVYEALRASPQWEESLFILTFDETGGFHDHVPPPLATRPDNLTYTEKAANGEEYTYEFNRLGGRIPTLLISPWVSKGFVEQKGTDAEGQPV…	ATGCACCACAGCGCCCTTATCGGCCTTTTGGCCCTTGCCAGTGCTGCCTCAGCTATCCCTGCCAATCCTCAACAGGCTCATTCTGCCTCCTCCATCAAGAACTTGAGGTCCAAAATTAAGAATGTCGTCGTCTTGTGTATGGAAAACCGGTCTGTTGACAACCTGCTCGGAGGCCAGACCATCAAAGGCCTGGAAAACCCTATCAAAAATGGACCTTACTGCAATTCATACAACGTGACCGATCCCTCGCAGGGGTCCCATTGCACCGCTCCTAGGGATTACAACTCTGTTACTAGTGACCCCAGTCATGCTGTCACCGGCAACACCATGGAATTTTACAGCGAATGGACACCCGACAACACACTGATTGCGGAGGGCAAGCTGGTACCGAATAATAAT…	hypothetical protein LT330_004602 [Penicillium expansum]	MHHSALIGLLALASAASA	cd16013, AcpA, acid phosphatase A. Acid phosphatase A catalyzes the hydrolysis reaction via a phosphoseryl intermediate to produce inorganic phosphate and the corresponding alcohol, optimally at low pH. AcpA hydrolyzes a variety of substrates, including p-nitrophenylphosphate (pNPP), p-nitrophenylphosphorylcholine (pNPPC), peptides containing phosphotyrosine, inositol phosphates, AMP, ATP, fructo…
ctg00006_0003662_t	MKISNTLTQVLGLWLSVSAAVEAKEYSRSEACHPHRPFKPLPASHARTRTCHVANHGHGRDDSANVLTALKKCNNGGKVVFDAGKTYTIGKALDMTFLKHVDLEIQGHVQFSNDTDYWQANAFSQVYQNATTFFQIGGEDVNLYGEGTLDGNGQVWYDLYAEDALILRPILVGIIGLNGGTIGPLKLRYSPQWYHFVANSSNVLFDGLDISGFSSSSHEAKNTDGWDLYRSTNIVIQNSVINNGDDCVSFKPNVTDILVQNLHCNGSHGISVGSLGQYPGEVDIVQNVLVYNISMFNASDGARIKVWPGASAALSTDLQGGGGSGLVKNITYDGMTIDNVDYAIEVTQCYGQKNLTLCNEFPSKLVIEDVVFKNFNGVTSGKRDPYVGMIVCSSPNVCS…	ATGAAGATTTCAAATACTTTGACCCAGGTATTGGGACTTTGGTTGTCAGTCAGTGCTGCAGTTGAGGCTAAGGAATACTCTCGAAGCGAAGCTTGTCACCCACACCGTCCATTCAAGCCCCTTCCAGCCAGCCATGCCAGAACTCGCACCTGTCATGTAGCCAACCATGGCCATGGACGCGACGATTCGGCCAATGTTCTTACCGCATTGAAGAAATGCAACAACGGTGGAAAGGTTGTCTTTGATGCCGGCAAGACATATACGATTGGAAAGGCACTTGACATGACTTTCCTGAAGCATGTGGATCTCGAAATCCAAGGCCATGTCCAATTTAGCAATGACACGGACTATTGGCAGGCAAATGCATTCAGCCAGGTCTACCAAAACGCCACAACGTTC…	hypothetical protein LT330_006560 [Penicillium expansum]	MKISNTLTQVLGLWLSVSAAVEA	cl19188, Polysaccharide Lyase Family 6 ;Polysaccharide Lyase Family 6 is a family of beta-helical polysaccharide lyases. Members include alginate lyase (EC 4.2.2.3) and chondroitinase B (EC 4.2.2.19). Chondroitinase B is an enzyme that only cleaves the beta-(1,4)-linkage of dermatan sulfate (DS), leading to 4,5-unsaturated dermatan sulfate disaccharides as the product. DS is a highly sulfated, un…
ctg00054_0010785_t	MQLTTLLTGLISVLSVTTAIPMGSETPTPTSSVSKSLIAHSSSASVSASPTPTPNPYEAYTCPKDKFKACCMSVQQTGKDIVKQLGDLVPVLSGLQVSSAISFQCKNMTEREAPDSCNGQGYTPMCCNTKIDDAGFNTCKPFEDVKKAYYMNNMKDIPESQADMIMDVLT	ATGCAACTCACAACTCTTCTTACGGGCCTCATCTCCGTCCTGTCTGTCACCACCGCCATCCCAATGGGAAGCGAGACCCCAACTCCTACATCCTCCGTGTCCAAGTCTCTCATCGCGCACTCGAGCTCTGCCTCTGTCTCAGCTTCACCTACCCCTACGCCCAACCCCTACGAGGCATACACATGTCCCAAGGATAAGTTCAAGGCCTGCTGCATGTCTGTGCAGCAGACGGGCAAGGACATCGTTAAGCAGCTCGGCGATTTGGTCCCGGTCCTCAGCGGGCTACAGGTTAGCTCGGCTATCTCTTTCCAGTGCAAGAATATGACCGAACGGGAAGCTCCGGATAGCTGCAACGGGCAAGGTTATACCCCCATGTGTTGCAATACCAAGATTGATGAT…	hypothetical protein LT330_006952 [Penicillium expansum]	MQLTTLLTGLISVLSVTTA	No
ctg00014_0006238_t	MRFSTLFFTATLASFAVAHEGPHRLPTDKEFSRKASLSARCSEHVANFNKRRVKRDFDPRTRGNTTVRIQTQAPLYETIQNDTCVLSPEITAGPYYWPHSQTIRQDMTETQDGIPLWLDIGVLDMATCKPLKDVMVDLWHCNATGSYSSFTELSPNTKFPDLLSELGRNVSDFEVGTTDIHTDSQTWLRGMWPTDKHGMMQMKTIFPGFYIERAIHIHVQVHTDWTSQENGTLVFENTVSTGQLYFEEELEKKLMTLQPYASHTQINRTQNDVDMEFSKGLTNGYNPVVSVVAVDDDDLSKGLVGYITIGVDTTAIEDEHWSAS	ATGCGTTTCTCAACTCTCTTCTTCACGGCAACCCTAGCCTCCTTTGCCGTTGCGCATGAAGGCCCTCACCGGCTGCCAACCGACAAGGAATTCTCTCGCAAAGCGTCTTTATCTGCTCGTTGCTCGGAGCATGTTGCCAACTTCAACAAGCGACGTGTGAAGCGCGACTTCGATCCCCGGACCCGAGGCAATACCACTGTTCGGATACAAACCCAAGCCCCTCTTTACGAGACGATCCAGAACGATACCTGTGTTCTCAGCCCTGAAATTACAGCCGGCCCCTACTACTGGCCGCACTCTCAAACCATCCGTCAAGATATGACAGAGACTCAGGATGGTATCCCTCTGTGGCTGGACATTGGCGTTTTGGATATGGCCACCTGCAAGCCGTTGAAAGAT…	hypothetical protein LT330_007416 [Penicillium expansum]	MRFSTLFFTATLASFAVA	cd03457, intradiol_dioxygenase_like, Intradiol dioxygenase supgroup. Intradiol dioxygenases catalyze the critical ring-cleavage step in the conversion of catecholate derivatives to citric acid cycle intermediates. They break the catechol C1-C2 bond and utilize Fe3+, as opposed to the extradiol-cleaving enzymes which break the C2-C3 or C1-C6 bond and utilize Fe2+ and Mn+. The family contains catec…
ctg00018_0007046_t	MKAFVTISSVLAFAGLSICQNTCTADDVLNSLNAVEHYADKMQSVTDASSDNIDPSAPIFKNFESQTKHFNKDLQCTFNTTQAEQTAICSAYETFATSQLSYLHVADGRAFYEKNGHGDNAVKMHGYILQSQHALENYTTQVKAAAASCVDRIDTVYTPLGTQLQKLLQAYPGTA	ATGAAGGCTTTTGTGACAATCTCCAGCGTTTTGGCATTCGCCGGCCTTTCAATTTGCCAGAATACATGCACTGCAGATGATGTTCTCAACTCACTAAATGCAGTCGAGCATTATGCAGATAAGATGCAGTCCGTGACCGATGCTTCAAGTGATAACATTGATCCCTCTGCGCCCATCTTCAAAAACTTCGAAAGCCAAACCAAGCATTTCAATAAGGATTTGCAGTGCACTTTCAATACGACTCAAGCGGAGCAGACCGCTATTTGCAGTGCCTATGAAACGTTCGCTACCTCACAGCTGAGTTACCTGCATGTGGCTGATGGACGCGCTTTCTACGAGAAAAATGGACACGGTGATAATGCTGTTAAGATGCATGGCTATATCTTACAGTCGCAGCAC…	hypothetical protein LT330_007764 [Penicillium expansum]	MKAFVTISSVLAFAGLSICQNTCTA	No
ctg00037_0009624_t	MKSSVLCALAGIAVVGLCQPLAPENDIVFPSSKASASPLQYAGGNAPYFAGPNVNGINSEVPDQCTVRQAAYVVRHGSRFPDTGSYKSWVALYHKIQTAAQQDGFEARGSLNFIPKWKPVLTNPALQIAQESMTGWKEASDLGYQLRSRYPGFYQDGTPFYVWANQYKSPINESRVVQTARAFLNGYLYEYADAYGSVVSVNSTGSPAAIGNSLGPSDSCPAFGSISSGGNNVTNWDATWLPKAVHRINSKIRGNLTFDESDILFFPYMCAYESQIEGRLSPWCGVFTESELRNYAYSQDLSYFYGVGPGSIGPSKVLFLPFLKSLLSLLETGPKHVGVGANGTSFEIPNLIMAFTNDNQLAEMTAAMGIFDFEGPLPDDHIPAHHLYNVAHFITMRGT…	ATGAAGAGCTCGGTATTATGTGCTCTGGCAGGTATAGCCGTGGTAGGTCTTTGCCAACCGTTAGCTCCAGAAAATGACATCGTTTTTCCATCATCAAAGGCCTCTGCAAGTCCTCTTCAATATGCAGGCGGCAATGCCCCGTATTTTGCAGGTCCAAATGTGAATGGTATTAATAGCGAGGTCCCAGACCAATGTACCGTTCGGCAGGCTGCTTATGTTGTTAGGCATGGGAGTAGATTTCCAGATACTGGCTCATATAAGTCCTGGGTTGCGCTTTACCACAAGATTCAAACTGCAGCACAACAAGACGGGTTCGAGGCTCGAGGATCGCTCAATTTCATTCCTAAATGGAAGCCGGTATTGACAAATCCTGCCTTGCAAATAGCACAGGAATCGATG…	hypothetical protein LT330_007908 [Penicillium expansum]	MKSSVLCALAGIAVVGLC	cd07061, HP_HAP_like, Histidine phosphatase domain found in histidine acid phosphatases and phytases; contains a His residue which is phosphorylated during the reaction. Catalytic domain of HAP (histidine acid phosphatases) and phytases (myo-inositol hexakisphosphate phosphohydrolases). The conserved catalytic core of this domain contains a His residue which is phosphorylated in the reaction. Fun…
ctg00023_0007954_t	MRLSIFFIALLTSVSSAATTEDPGPSPTASIGCEPHGDHWHCDGPASTAITSGTSTTSEVEVSTTADASPTAPSPTESIGCEPHGDHWHCDGPASATVSGTSTGDVKVSTTADASPTAPSPTESVGCEPHGDHWHCDGPAETASASISASTSASTSASTSASAGAATSSGDDAGGAGSIGVQFSLLVGLSLVAAGLNI	ATGAGACTATCTATCTTTTTCATTGCACTCTTGACTTCGGTCTCATCTGCGGCCACAACTGAGGATCCAGGCCCATCTCCTACTGCTTCAATCGGCTGTGAGCCACACGGAGATCATTGGCACTGTGACGGCCCAGCCTCAACAGCTATCACCTCAGGTACATCAACTACAAGCGAGGTTGAAGTGAGCACCACTGCGGATGCTTCTCCCACCGCGCCCAGTCCTACCGAGTCTATTGGTTGCGAGCCACATGGTGACCACTGGCACTGTGATGGACCAGCCTCAGCTACTGTCTCAGGTACATCAACGGGGGATGTCAAAGTGAGCACCACTGCAGACGCTTCTCCCACAGCACCCAGTCCTACTGAGTCTGTGGGCTGCGAGCCACATGGTGACCAC…	hypothetical protein LT330_008518 [Penicillium expansum]	MRLSIFFIALLTSVSSA	No
ctg00025_0008214_t	MKNLSFFSLAALAAIPNVSAHYFFPHFIANGNYTGFYEYVREDTQNFMPMKGQYSSNDFRCNTGSQDFASKTGVYKVKAGDEIGFGTDFNALIQHPGPLQVYMSKATGDVRDYDGSGDWFKIYELGPEKFSSDGITWGATDTANFTFTLPKEVPAGQYLVRIEHIGLHGAGEWGNAEFFFNCAQIEVESDSTATPGPVVQIPGVYDGNEPGILFYMYRPWIVNYTMPGPKPFPDQAFANVTASGVSVAPTVTPWTLPAVTRYPSSVSALYATPPTSATPIKTSSFGAPSVSLSSTPLPVTSEQSTSSSAKIDFVANPSAEVGSTLSADATSSIASEALSVTSSDICGPPVTVTVHTTVTVSPAQLSCASFTVTTTTTTTTTILTADTPTP	ATGAAGAACCTTTCATTTTTCTCACTGGCAGCCCTGGCGGCTATCCCCAATGTGTCCGCTCATTATTTCTTCCCTCATTTTATCGCCAATGGCAACTACACCGGATTTTACGAGTATGTCCGCGAAGACACGCAGAACTTTATGCCCATGAAGGGTCAGTACTCAAGCAACGACTTCCGCTGCAATACTGGTTCCCAAGACTTCGCCAGCAAGACGGGTGTCTATAAAGTCAAAGCGGGTGATGAAATCGGTTTCGGGACGGACTTCAACGCCCTCATCCAACACCCGGGTCCTCTCCAGGTATATATGTCTAAGGCCACTGGCGATGTGCGCGACTACGATGGATCGGGTGACTGGTTCAAGATCTACGAGCTTGGTCCTGAAAAATTCTCCAGCGAT…	hypothetical protein LT330_009308 [Penicillium expansum]	MKNLSFFSLAALAAIPNVSA	cd21175, LPMO_AA9, lytic polysaccharide monooxygenase (LPMO) auxiliary activity family 9 (AA9). AA9 proteins are copper-dependent lytic polysaccharide monooxygenases (LPMOs) involved in the cleavage of cellulose chains with oxidation of carbons C1 and/or C4 and C6. Activities include lytic cellulose monooxygenase (C1-hydroxylating) (EC 1.14.99.54) and lytic cellulose monooxygenase (C4-dehydrogena…
ctg00025_0008167_t	MKPITLSFLLGLASLTTARTDLEGCVSSEVIFDHYYASYLWYVPDSGEICSFLDCGGGRAPPKTTQPGCPQYTGTATLTPDYLEGWGPNGKQAASTSTVASTASSTTDIVLASATQTSESSDSSFASSSSSPSGTQTSDSMITDAPSSLTAVASSLKISTSSTSNTANATSTSAAATSSSASNAATTPASNVAGIMAVMAAVIGVMIL	ATGAAACCCATCACTCTTTCCTTCCTCCTAGGCCTCGCCAGCCTCACCACAGCCCGCACCGACCTAGAAGGCTGTGTTTCCTCGGAAGTCATATTCGACCACTACTACGCCAGCTACCTCTGGTACGTCCCAGACAGCGGCGAGATTTGCTCATTCCTTGACTGCGGCGGCGGCCGCGCACCCCCAAAGACTACCCAACCAGGATGTCCACAATACACCGGAACCGCAACGCTTACTCCCGACTACCTTGAGGGCTGGGGACCCAATGGCAAACAGGCTGCCTCTACAAGCACCGTGGCATCGACTGCTTCGTCGACTACCGATATTGTGCTTGCTTCTGCAACGCAGACTTCCGAGTCATCGGACTCGTCTTTCGCGTCGTCTTCTTCATCCCCGTCC…	hypothetical protein LT330_009351 [Penicillium expansum]	MKPITLSFLLGLASLTTA	No
ctg00078_0011551_t	MHFFTTHLSLLLAASATLIAAQDATPTSTSTSGNSNCASQKVVDSCVAIMKRGLAKCASSDWDCKCSGAANIANCYVDCSDDDPDSSAAKQLSVNDCATANAYDQGETTVAPSWTLPGSNAAQPTDTDASVTSSGSSSTTAGPTKAFNGNEKSTSPSEGAAVVNDAGSWLALVVLGIGAAF	ATGCATTTCTTTACTACTCATCTCTCACTCCTACTTGCTGCATCGGCTACCCTCATCGCCGCTCAAGATGCAACACCCACATCCACAAGCACAAGCGGGAACTCGAATTGCGCTTCCCAAAAAGTTGTAGATTCATGTGTTGCGATTATGAAGCGTGGACTCGCAAAGTGTGCCTCGAGTGATTGGGACTGCAAGTGTTCGGGCGCTGCAAATATTGCCAACTGTTATGTAGATTGCTCTGATGATGACCCGGACTCGTCTGCAGCCAAACAACTCAGCGTGAATGATTGCGCTACCGCGAACGCATATGACCAAGGAGAGACGACTGTCGCACCTTCATGGACTCTGCCCGGGTCTAATGCCGCACAGCCCACCGACACAGATGCCAGTGTAACCTCT…	hypothetical protein N7449_002002 [Penicillium cf. viridicatum]	MHFFTTHLSLLLAASATLIAA	No
ctg00016_0006566_t	MAPKSSFLFLVALASISGAEASSQCWKSVYNETIAVFNSAPFTYSLELDTATNCQSWCGDIPKCQAWVYVDHANHCDLHHTRPLSLSNNSGFTFGGCEPTNATRPIATTSRNPVPTASSTPVQSAHDFSVSSEFSIGISAYGHPANVRFLSYRPMPDAKWVSTGITATTNEGPTIELAKQ	ATGGCACCCAAATCTTCATTTCTCTTCCTAGTTGCTCTGGCTAGCATAAGCGGGGCTGAAGCTTCATCGCAATGCTGGAAATCCGTCTACAATGAAACAATTGCGGTTTTCAACAGCGCGCCTTTCACGTATAGCCTTGAGCTCGACACGGCAACTAATTGTCAGAGTTGGTGCGGCGATATCCCGAAGTGTCAAGCGTGGGTGTACGTCGACCACGCAAACCACTGCGATCTTCATCACACTAGGCCACTGAGCCTTTCAAACAACAGTGGCTTCACTTTTGGTGGGTGTGAACCTACCAATGCAACTCGGCCTATCGCTACCACCAGCCGGAACCCAGTTCCCACAGCCAGTAGCACTCCTGTGCAATCCGCACATGATTTCTCCGTGAGTTCCGAG…	hypothetical protein N7451_006327 [Penicillium sp. IBT 35674x]	MAPKSSFLFLVALASISGAEA	cl00112, PAN/APPLE-like domain; present in N-terminal (N) domains of plasminogen/ hepatocyte growth factor proteins, plasma prekallikrein/coagulation factor XI and microneme antigen proteins, plant receptor-like protein kinases, and various nematode and leech anti-platelet proteins. Common structural features include two disulfide bonds that link the alpha-helix to the central region of the prote…
ctg00046_0010387_t	MGLSRTAWVLVFAFQPFLGGALPAPSPPGIPSASTATSELAGLTVAAQGSQDGYSREEFPHWITISGNCNTRETILKRDGTNVVQSSSCGATSGSWFSPYDGETWTAASDVDIDHVVPLSNAWKSGASSWTKADRQAFANDLTNPQLLAVTDNVNSSKGDKGPESWKPPLASYYCTYAKMWVKVKSVYNLTITSDEKAALVEMLATC	ATGGGCCTCTCTCGCACTGCCTGGGTTTTGGTGTTCGCCTTCCAGCCTTTCCTAGGCGGAGCGTTACCTGCCCCGTCACCACCTGGAATCCCGTCTGCCTCTACTGCAACGAGTGAGCTGGCAGGATTGACCGTTGCTGCACAGGGATCGCAGGACGGATATAGCCGTGAGGAATTTCCGCACTGGATTACGATCAGCGGGAATTGTAACACACGCGAAACAATCCTCAAACGGGATGGAACGAACGTGGTTCAAAGCTCTAGCTGTGGTGCTACCAGTGGATCCTGGTTTTCTCCGTATGATGGCGAGACGTGGACAGCTGCCAGTGATGTTGATATTGATCACGTTGTCCCGTTGTCAAACGCATGGAAGTCTGGCGCATCTAGTTGGACCAAAGCA…	hypothetical protein N7453_000001 [Penicillium expansum]	MGLSRTAWVLVFAFQPFLGGA	pfam07510, Protein of unknown function (DUF1524). This family of uncharacterized proteins contain a conserved HXXP motif. A similar motif is seen in protein families in the His-Me finger endonuclease superfamily which suggests this family of proteins may also act as endonucleases.
ctg00046_0010354_t	MRTQQLLPLCGLLLASVAIASKLDHDDVPNRCWPVCSSVVGISKSCDAKHERDSAEIQCICDWDAAQTQIPLCSACITQYQTDRRNQALDLVHSCSLTTTTYNSAAATTVISTSTTTTGSNTATTTDSSSTSGTNSQDPTSSVSSGSSDSAGASSGSASSPTPTPGAAVGISAPGAASMAVIMGLMGFAWL	ATGCGTACTCAGCAGCTCCTCCCTCTTTGTGGCCTCCTACTTGCCAGCGTTGCCATCGCATCCAAATTGGACCACGACGACGTCCCCAATCGCTGCTGGCCTGTCTGCAGCTCCGTCGTCGGAATCTCCAAGAGTTGTGATGCCAAGCACGAACGAGATTCAGCTGAGATTCAATGCATTTGCGATTGGGACGCTGCCCAAACCCAGATCCCGCTCTGCTCAGCCTGCATCACTCAGTATCAAACCGACAGGCGCAATCAGGCCCTTGACCTTGTCCACTCTTGCTCGCTCACCACGACTACTTATAACTCTGCCGCTGCTACTACTGTGATTAGCACATCTACTACCACTACTGGTTCAAATACTGCCACCACCACAGACTCTTCTAGTACTAGTGGA…	hypothetical protein N7453_000037 [Penicillium expansum]	MRTQQLLPLCGLLLASVAIA	No
ctg00027_0008466_t	MVLARFAWLAGLVGTAIAATPAEWRSQSIYFMLTDRFARTDGSTTAACDTSDRKYCGGTWQGIIDKLDYIQGMGFTAIWITPVTGQLTEDTPYGEPYHGYWQQDIYALDSNYGTADDLKALAVALHKRDMYLMVDVVANHMGYDGAGSDVDYTKFNPFNDAKYFHSYCPITDYSNDTMAQNCWLGDNKVSLPDLDTQSTEVQDIWYDWVGSLVSNYSIDGLRIDTVKHVQKDFWPGYNKAAGVYCVGEVFDGDADYTCPYQEVMDGVLNYPIYYPLLKAFQSTSGSMTDLYNMINTVKSTCKDSTLLGTFLENHDNPRFASVTDDIALAKNAATFTIMADGIPIVYAGQEQHYSGGEDPANREALWLSGYNTDSELYKLIATANGARNQAIAKSTNYTI…	ATGGTTCTCGCACGATTTGCTTGGCTTGCCGGCTTGGTTGGCACTGCCATTGCTGCCACTCCAGCTGAATGGCGATCGCAGTCGATCTACTTCATGCTCACTGATCGCTTTGCGCGAACGGATGGCTCGACTACTGCTGCTTGCGATACCAGTGATAGAAAATACTGTGGTGGAACCTGGCAAGGAATCATAGATAAGCTGGACTACATCCAAGGAATGGGATTCACGGCAATTTGGATCACCCCCGTAACCGGTCAATTGACTGAGGACACCCCATACGGTGAACCCTATCATGGATACTGGCAGCAGGACATCTATGCCCTCGACTCGAACTACGGAACTGCAGACGATCTTAAGGCCCTCGCTGTGGCTTTGCACAAACGCGACATGTATCTCATG…	hypothetical protein N7453_000985 [Penicillium expansum]	MVLARFAWLAGLVGTAIA	cd11319, AmyAc_euk_AmyA, Alpha amylase catalytic domain found in eukaryotic Alpha-amylases (also called 1,4-alpha-D-glucan-4-glucanohydrolase). AmyA (EC 3.2.1.1) catalyzes the hydrolysis of alpha-(1,4) glycosidic linkages of glycogen, starch, related polysaccharides, and some oligosaccharides. This group includes eukaryotic alpha-amylases including proteins from fungi, sponges, and protozoans. Th…
ctg00022_0007710_t	MFTPILALAFAAITPIVNAYPITGNSVNCRSGPGTSYSVVKSYNKGADVAITCQAAGTTVNGNEIWDKTSDGCYIADYYIRTGSSSYVIKKCGGSNGGGTSGNLPGLTSTQSKHAKAIIAEAKKENLGRQGCLAGIATGLVESNMLIYANKKVPDSLKYPHDAVGSDNDSVGIFQQRAIYYPDIAADMDAAKSAAQFFKGIKNVSGWKTMEVGKLCQKVQGSAYPSRYAERLDDAKKICVAGGL	ATGTTCACTCCTATTCTGGCGCTCGCATTTGCAGCCATTACTCCAATCGTCAATGCCTACCCCATCACCGGCAACTCCGTCAACTGCCGCTCTGGCCCAGGAACTTCTTACTCCGTAGTCAAGAGCTATAATAAAGGAGCGGACGTTGCAATCACCTGTCAGGCGGCCGGCACCACTGTCAATGGCAACGAAATCTGGGACAAGACCTCCGACGGCTGCTACATTGCCGACTACTATATCAGAACCGGGAGCAGCAGCTATGTCATCAAGAAATGCGGCGGCAGCAACGGTGGCGGCACCAGTGGAAACCTCCCCGGCCTCACATCCACCCAGTCCAAGCATGCAAAGGCCATTATCGCAGAAGCAAAGAAAGAAAACCTGGGTCGTCAGGGCTGTCTT…	hypothetical protein N7453_001150 [Penicillium expansum]	MFTPILALAFAAITPIVNA	cl17036, Src Homology 3 domain superfamily ;Src Homology 3 (SH3) domains are protein interaction domains that bind proline-rich ligands with moderate affinity and selectivity, preferentially to PxxP motifs. Thus, they are referred to as proline-recognition domains (PRDs). SH3 domains are less selective and show more diverse specificity compared to other PRDs. They have been shown to bind peptide …
ctg00014_0006184_t	MLQSWRQALWALLLLVSVAQAQFNFFDQMFGGGEQQQRQQQRSQNVPSDSDRYQQMWSGAQCDRYLCPGTLACVHVPHHCPCAHPDVEEKVELGEGSAVCVSKGGFKAGEGARKIELARKGLL	ATGTTGCAGAGCTGGCGCCAAGCCCTTTGGGCTCTTCTCCTTCTCGTATCTGTTGCCCAGGCCCAATTCAACTTCTTCGACCAAATGTTCGGAGGCGGCGAGCAGCAACAGCGCCAACAGCAGCGGTCACAGAATGTTCCCAGTGACAGTGATCGGTACCAGCAAATGTGGAGTGGAGCACAATGCGACCGCTACCTCTGCCCCGGAACTCTTGCTTGTGTACACGTCCCACACCACTGCCCGTGCGCTCACCCTGATGTCGAAGAGAAGGTCGAACTTGGAGAAGGAAGTGCTGTTTGTGTGTCGAAGGGAGGGTTCAAGGCAGGCGAAGGTGCGCGGAAAATCGAACTGGCTCGCAAGGGTCTTTTGTGA	hypothetical protein N7453_001340 [Penicillium expansum]	MLQSWRQALWALLLLVSVAQA	cd23996, Long chronological lifespan protein 2 and similar proteins. Proteins similar to Saccharomcyes cerevisiae long chronological lifespan protein 2 (LCL2), also called YLR104W, which may be a component of the endoplasmic reticulum-associated degradation (ERAD) pathway that acts upstream of HRD3 and USA1.
ctg00041_0009963_t	MRFFLDRLLLVLVLLFSPVTALGTSCFKVVSALVSRPGYLFDKFQSEICDNGCQPTVPHWDLWTRNNTFVPAVRSLVQRMNVPHKEEALLKMGDDVALNIKESCGSMLGGGVHICSDSETLAGFGNCFKRNFLKASIKHLPSLIPMASDEACKEQLRFLESDELWDITIPQNMRDYAKVCDTLGPNDHDEL	ATGCGGTTTTTCCTCGATCGCCTCCTTCTCGTCCTCGTCCTGTTGTTCTCCCCCGTCACAGCACTCGGCACGTCATGCTTCAAAGTTGTCTCCGCGCTGGTTAGTCGACCGGGCTACCTCTTCGATAAATTCCAGAGTGAAATCTGTGACAATGGATGCCAGCCGACCGTTCCCCACTGGGATCTATGGACGCGCAACAACACCTTTGTCCCCGCCGTTCGCAGCCTGGTGCAGCGCATGAACGTACCCCACAAAGAAGAAGCTCTGTTGAAGATGGGCGATGATGTTGCGCTCAACATCAAGGAAAGCTGTGGATCAATGCTGGGTGGTGGAGTACATATCTGCTCTGATTCGGAGACCTTGGCCGGGTTTGGCAATTGCTTCAAGCGCAATTTCCTC…	hypothetical protein N7453_002318 [Penicillium expansum]	MRFFLDRLLLVLVLLFSPVTA	No
ctg00041_0009917_t	MKFLAACLTLIGVCPWTVNALPTPEDLTVLAYRAWDFRLLSEAPPVCNSSVNNIEYSIFHNSGAQRRDCQVLNVAEFNSTNVKSISWKSPSDVNRYDLCMFSSPDCSGGEDALLGSITNGWEVCYLYNGFESWSVVPNGEACVPAAGGNSSKGGEE	ATGAAATTCCTTGCCGCATGCTTGACGCTCATTGGCGTCTGTCCATGGACGGTGAATGCACTGCCCACCCCCGAAGACCTCACAGTCCTTGCCTACAGAGCCTGGGACTTCCGTTTGCTCAGTGAAGCTCCTCCAGTTTGCAACAGCTCCGTGAATAATATCGAATACTCCATTTTCCACAACTCTGGCGCACAACGGCGTGACTGTCAGGTATTGAATGTTGCGGAATTCAATTCCACAAATGTCAAGAGTATCTCGTGGAAGAGCCCATCGGACGTGAACCGGTATGACCTTTGCATGTTCAGCTCACCTGACTGTTCCGGTGGGGAAGATGCCCTGCTAGGGAGCATTACCAATGGCTGGGAGGTGTGCTATTTGTACAATGGGTTTGAGTCATGG…	hypothetical protein N7453_002373 [Penicillium expansum]	MKFLAACLTLIGVCPWTVNA	No
ctg00025_0008163_t	MGLFRIDFLALWLLLLRLATAAAPVPTKDGFCFKYIIQGYDTCALIAKAHGITEADIESFNKNTWAWLGCGRLYQGDFICLSTGKPPMPMALPQATCGPQVPGTTRPANWANLAGMNPCAESKCCAFWGQCGVTDIYCQNYRAPPAGPTATVKGATDAPKSQTSSNTKAGGANQSANTAAGSKPTSNPNSKSNTTTVKATKITTTTKSSTTTKAKAAPEPTVSQSPWTAPWEITLYSKMGCEGDYYHLEGYNKEFLDSKGCLNLHGGLNSKFTETGVTCKWWTDDGFTWSSCDSSKLTKPQSWILKNGYCSAFSKDDCDCFDHVTQYYQPKGCHNRTGIDTPNFASLQCSINGV	ATGGGTCTCTTCCGAATCGACTTTCTCGCTCTATGGCTTCTCTTACTCCGTCTCGCGACAGCTGCCGCCCCAGTTCCAACTAAAGACGGCTTTTGTTTCAAATACATCATCCAAGGTTATGATACGTGTGCATTGATTGCCAAAGCACACGGTATCACCGAGGCCGACATCGAAAGCTTCAATAAGAACACCTGGGCATGGCTCGGATGCGGACGGCTATACCAGGGTGACTTTATCTGTCTCAGCACAGGGAAACCTCCAATGCCAATGGCCCTTCCCCAAGCTACCTGCGGTCCGCAAGTACCTGGAACAACTCGTCCGGCCAACTGGGCCAACCTCGCCGGAATGAACCCATGTGCTGAGTCTAAATGTTGTGCTTTCTGGGGTCAATGTGGTGTC…	hypothetical protein N7453_004293 [Penicillium expansum]	MGLFRIDFLALWLLLLRLATA	cl21525, Lysin Motif is a small domain involved in binding peptidoglycan ;LysM, a small globular domain with approximately 40 amino acids, is a widespread protein module involved in binding peptidoglycan in bacteria and chitin in eukaryotes. The domain was originally identified in enzymes that degrade bacterial cell walls, but proteins involved in many other biological functions also contain this…
ctg00001_0000296_t	MVRLFTLIGAATLALSKMVAAKYTLANSYDATNFFDGFEFRNGTGSGGFAQYVDAATAEAKSLAGIRDGKVYLGVDNTTENTTGGRQSVRVISKNVWTNGVYIADIAHMPGNACGVWPAYWTSGPDWPNSGEIDIIEGVNLQKTPIITLHSGKNCTVTNTGSAAGSVLTDPDCDSSTSSGGCSQTSTNTHVYGDGFNAINGGVYVMQWTTSAISVWFFPRSNIPADITAGAIEPPTWGTPLTRFVASGCDFSSHFKSNDIIFNTNLCGWAGSAWSSTPECSAKAATCKEYVSQNPSAFSNAYWLINSVKVYEWSNAAK	ATGGTCCGACTATTTACCCTCATTGGGGCTGCTACGCTTGCACTATCAAAGATGGTCGCGGCGAAATACACGTTGGCCAATTCCTACGATGCCACCAACTTCTTTGACGGATTTGAATTTCGAAACGGCACTGGATCTGGCGGGTTTGCTCAATATGTGGATGCCGCAACCGCAGAGGCAAAATCTCTAGCAGGCATCCGGGATGGCAAGGTGTACCTAGGGGTTGATAACACGACTGAAAACACGACCGGTGGTCGACAATCCGTCAGAGTCATCTCGAAGAATGTATGGACCAATGGAGTTTACATCGCTGATATTGCCCACATGCCAGGTAATGCATGTGGCGTCTGGCCGGCTTACTGGACTAGTGGCCCAGACTGGCCCAACAGCGGCGAGATC…	hypothetical protein N7453_004684 [Penicillium expansum]	MVRLFTLIGAATLALSKMVAA	cd02181, GH16_fungal_Lam16A_glucanase, fungal 1,3(4)-beta-D-glucanases, similar to Phanerochaete chrysosporium laminarinase 16A. Group of fungal 1,3(4)-beta-D-glucanases, similar to Phanerochaete chrysosporium laminarinase 16A. Lam16A belongs to the 'nonspecific' 1,3(4)-beta-glucanase subfamily, although beta-1,6 branching and beta-1,4 bonds specifically define where Lam16A hydrolyzes its substra…
ctg00006_0003266_t	MGRVSIHVLLAGFIGYAFASIHHPAHGHRHRHRHLMPPIEHLEPRNMVWDHVNNIPDDVVVESITLTTTTTVYGNCAPTSTIHSTLTLVRHRPEPTSYTEDHPMHGLAYPEAYEDHWHQRELQPELILPVPTNTMPAQPQFTQTKHPAPRPTEAEAITTMFKTHTITKTATNTVKVTVYPGGSPVPLASTLPGNPLTAEKAAALAETLPKGSLEEEKAVPAKRPPPPPPHTNIGGPINAVLDLPSEVLPDLPVVNQILPGPKPNGPTSADWTATPSKGQFSTNKFGGRTPPKGKGTEIQYQGNVGKPWGSNIITVSPTEASNYKYVAQFTGSNDEPWTVIVWNKIGPDGKLTGWYGHSALTFTLAPGETQYVAFDEDSEGAWGAAPGDHLPTDQWGGYS…	ATGGGCCGTGTGTCTATCCACGTCCTTCTTGCGGGCTTCATCGGGTATGCCTTCGCTAGCATCCATCATCCGGCGCATGGCCATCGCCATCGCCATCGCCACTTGATGCCGCCTATCGAACACTTGGAACCGCGAAATATGGTCTGGGATCATGTGAATAACATCCCGGATGATGTTGTGGTGGAATCTATTACCCTCACAACCACGACTACCGTTTATGGAAACTGCGCGCCAACCAGCACTATTCACTCCACGCTTACACTTGTCAGGCATAGGCCTGAGCCTACGTCTTATACGGAAGATCATCCCATGCACGGCCTCGCGTACCCCGAGGCATATGAGGACCATTGGCACCAACGTGAACTGCAGCCTGAGCTTATTCTCCCTGTGCCGACAAAC…	hypothetical protein N7453_006742 [Penicillium expansum]	MGRVSIHVLLAGFIGYAFA	No
ctg00006_0003464_t	MKTSLITFSALLGLVSAQNAVVNNHCDTTVYVQSYPYDGSDPGPLTTVPSGGTFSEEFRASGSSVKIDKTKSLDTPLFFGYSFSSNPDIAYYELSTEWGNPFAANANSLGAGEGCDSFDCAANDAACYSTPSDKKVLHCPEPVNLTADLCN	ATGAAGACCTCCCTGATCACATTTAGTGCCCTCCTCGGTCTGGTCTCAGCCCAGAATGCCGTCGTGAACAATCACTGTGACACCACCGTTTATGTCCAGTCGTACCCTTACGATGGTAGCGACCCCGGCCCTCTCACCACCGTTCCAAGCGGGGGAACTTTCTCCGAGGAGTTCAGAGCATCTGGCTCGAGCGTCAAGATCGATAAGACAAAGTCGCTAGATACGCCTCTTTTCTTTGGCTATTCATTCTCGTCCAACCCAGACATCGCGTACTATGAGCTGAGCACAGAATGGGGCAACCCATTCGCAGCGAATGCCAACTCGCTCGGTGCCGGGGAAGGCTGTGACTCCTTTGACTGTGCGGCCAATGATGCCGCCTGCTACAGTACCCCATCTGAT…	hypothetical protein N7453_006943 [Penicillium expansum]	MKTSLITFSALLGLVSA	No
ctg00005_0002919_t	MHFSIVALIITTASLVAADTTSWAQCGTCNPISGENWCDPSTSCINTGKSFHCACRAGYKASQYNNDLYHQFRLPMPNYEFLVFVPEDTACNMPCDDVYAAPSDLCNEVRLQNQCEA	ATGCATTTCTCCATCGTCGCCTTGATCATCACCACCGCCTCCCTAGTGGCCGCTGACACAACATCATGGGCCCAGTGCGGCACCTGCAATCCTATCTCGGGCGAGAACTGGTGTGACCCCTCCACCTCGTGTATCAACACGGGAAAATCCTTCCATTGCGCCTGTCGTGCTGGCTACAAGGCGTCTCAGTACAACAACGACTTGTACCATCAGTTTCGCCTGCCGATGCCGAACTATGAGTTCCTTGTTTTCGTCCCTGAGGACACAGCTTGCAACATGCCATGCGATGATGTGTATGCTGCTCCTTCCGACCTTTGCAACGAGGTCAGGCTTCAAAACCAGTGCGAGGCTTAG	hypothetical protein N7453_007751 [Penicillium expansum]	MHFSIVALIITTASLVAA	No
ctg00004_0002515_t	MKFSILALSALLAVAAAADTTTANPSTITSTPEVECAKSCEATDICCTAKCYHVPCPSESQVNDTNKCVAACPQGTGSPADAQKYAECEQSCYNSHFWGGNGSGATATYSSTTSSTGSTATQTSSDSSSTDSQSFSFATATSSSGFSQQTTNAAANVKLGASAAGLFGLVVAAFAL	ATGAAGTTCAGCATCCTCGCTCTCTCGGCCTTGCTGGCTGTCGCCGCTGCCGCAGACACTACGACCGCGAACCCTTCAACCATTACTTCTACTCCCGAGGTTGAGTGCGCAAAGAGCTGCGAAGCCACGGATATCTGCTGCACAGCCAAGTGCTACCATGTGCCCTGTCCAAGCGAGAGCCAGGTAAACGACACCAACAAGTGTGTTGCTGCCTGCCCTCAGGGCACTGGCTCTCCTGCCGATGCCCAGAAGTACGCCGAGTGTGAGCAATCCTGCTACAACTCGCACTTCTGGGGCGGCAACGGCAGCGGTGCAACTGCAACCTACTCTTCCACCACCTCCAGTACCGGCAGCACTGCCACGCAGACTAGCTCTGACTCGTCGAGCACCGATTCTCAG…	hypothetical protein N7453_007751 [Penicillium expansum]	MKFSILALSALLAVAAA	No
ctg00004_0002376_t	MPSFKDFAWGTMVLLAFGVQSNLASPTSSPHTMVMIRDENFAYHKSEEMANVILARNSESPLVKRSHATVQACRTSSCTDCTTVFDADLSSPSACIPADNTACLIVSKLDDANIWTWNHAGCNGRNTDHKGCPTGENTFGSPGTNSIGVHPGC	ATGCCTTCGTTCAAAGACTTTGCTTGGGGCACCATGGTGTTGCTCGCCTTTGGCGTCCAGTCCAACTTGGCCTCTCCAACATCGTCTCCTCATACAATGGTCATGATCCGTGATGAGAACTTCGCCTACCATAAATCTGAGGAGATGGCCAACGTCATCCTTGCTCGTAACTCCGAGTCTCCTCTTGTTAAGCGCAGTCATGCAACGGTGCAGGCTTGCAGGACCTCGTCCTGCACCGACTGTACGACCGTCTTCGATGCCGATCTGTCCTCTCCTAGCGCTTGCATTCCCGCCGACAACACCGCTTGCTTGATTGTTTCCAAACTTGATGATGCGAATATCTGGACCTGGAACCATGCTGGCTGTAATGGCCGCAACACCGACCACAAGGGATGCCCC…	hypothetical protein N7453_007903 [Penicillium expansum]	MPSFKDFAWGTMVLLAFGVQSNLA	No
ctg00003_0002056_t	MMFTKTLGFAALFSAIASALPQDMMVRRQGMVRRDGGGVTITNNLAQDVYAWSVAGDVGPMQTITSGGGTYSETWRTNPNGGGISIKLALDPNQNDVLQFEYTEAGDTIFWDMSCIDMQAGNNKFTEFGFSVIPSGESSTCPTAICKAGDTACSAAYLTPTDDHATHGCPIDTALNLSLGQS	ATGATGTTCACCAAGACTCTCGGCTTTGCTGCCCTCTTCTCCGCCATCGCCTCGGCTCTTCCCCAGGACATGATGGTCCGCCGCCAAGGCATGGTCCGCCGTGACGGCGGCGGTGTCACAATCACCAACAACCTCGCCCAGGACGTCTACGCCTGGTCCGTTGCCGGCGACGTCGGCCCCATGCAGACTATCACTAGCGGCGGTGGCACCTACTCCGAGACATGGCGCACCAACCCCAACGGCGGTGGCATCTCTATCAAGCTGGCCCTCGATCCCAACCAGAACGATGTTCTCCAGTTCGAGTACACCGAGGCCGGTGACACCATCTTCTGGGACATGTCTTGCATTGACATGCAGGCTGGCAACAACAAGTTCACGGAGTTCGGCTTCTCTGTCATC…	hypothetical protein N7453_008681 [Penicillium expansum]	MMFTKTLGFAALFSAIASA	No
ctg00034_0009250_t	MSSFVNILALVPLALAASPVMMVPNQAMLFKENDFAMNAGRKGMLIATDGNCMNFDNMSDRMNVGSIYVPCPSEVKQDTMCSMYSDNSCNNELFTFTRPHANLLRQAVGDGIGKHVRSMKCMIVRSPADRQGHIFSSDHASTKSPSNCPNDSCSSGLNCQSTHPDYGMYCSSSSMTCQRTSVNGALCREDGQCVAGHCERGMCMAAAENLRCLGGYDCPTGMQCRPTRVLNSLGTSMVEMVCMKDEDVRGMQCSADRPCAEHMSCSLQHESNAYFSVALEFAGPIYVSDSLIVFVEDVKIWRKWCLN	ATGTCTAGTTTTGTCAATATTCTTGCACTTGTGCCTTTGGCACTGGCTGCCAGCCCGGTCATGATGGTTCCTAATCAGGCGATGCTTTTCAAAGAAAACGACTTCGCAATGAATGCCGGACGAAAAGGAATGCTCATTGCGACTGATGGAAATTGCATGAATTTCGACAACATGTCCGACCGTATGAATGTTGGATCAATCTATGTCCCATGTCCGTCTGAGGTCAAGCAAGACACGATGTGCTCAATGTACTCCGACAACTCCTGCAACAACGAACTGTTCACATTTACCCGACCCCATGCGAATCTGCTTAGACAAGCCGTTGGCGATGGTATTGGAAAACATGTCAGAAGCATGAAATGCATGATCGTCCGTTCTCCTGCCGACAGACAGGGACAT…	hypothetical protein N7453_008966 [Penicillium expansum]	MSSFVNILALVPLALA	No
ctg00012_0005746_t	MRKFIALAAFAGGSHALVGRTDSCCFHLTSSGGASGQLGQLGDGQNRIGDNSLQPAQYCIDANGAITDSKGRGCILTPPTTQLQCDEGVSPTPGFSINAQGKLQYQNSPGFVACATGQNGGLNIYTTPNKMDVTGCPSPSIPGPSGGAGKPSVTQHAPGGGGGGGVPPGGSASVPVPTGGGGTQPGISISVPPLTGGGGTRPGGSPTVPAPTGGGSQPGVSPSVPPLTGSGGTRPGSSASVSIPTGSPPPTGPRATASISAAVPTSTSATGSNGACPTTLSGTTLSGNYEIPHLIVAVDSSSPGTAAGSGLNGTVSSTISTVFNFDIPNADSGKTCSLIFLFPRLEDLETSSFSFSGDGNIDFAELSSTADSLTSFSNVPSVAKDLGTITVSPGNSYVV…	ATGAGGAAGTTCATTGCCCTCGCTGCTTTTGCTGGGGGCTCCCACGCCCTTGTTGGCCGCACTGATAGCTGCTGCTTCCACCTCACCTCTTCCGGCGGTGCCTCCGGCCAACTTGGCCAGCTAGGTGATGGTCAGAACCGTATTGGCGACAATAGTTTGCAGCCCGCACAGTACTGCATTGATGCCAACGGCGCCATCACCGACTCTAAAGGCCGTGGATGCATCCTCACCCCTCCCACCACTCAACTTCAGTGTGACGAGGGTGTGTCTCCTACCCCAGGGTTTTCTATCAACGCTCAGGGTAAACTTCAGTACCAAAACAGCCCAGGCTTTGTTGCATGTGCCACGGGCCAGAATGGTGGTCTGAATATCTACACTACCCCTAACAAGATGGATGTT…	hypothetical protein N7453_009051 [Penicillium expansum]	MRKFIALAAFAGGSHA	cl10766, Ubiquitin 3 binding protein But2 C-terminal domain ;This family is of proteins conserved in yeasts. It binds to Uba3 and is involved in the NEDD8 signalling pathway. This family represents a presumed C-terminal domain.
ctg00023_0007958_t	MHYLKSTLPFILAAATLASADTDSSVSTACASENILQCIQSMQSNLASCAPDDWNCQCTSSTNILDCYNNCPDDISRKDAESTRQQNCANAKAHAPTSTAASATSSSRAAATTSTDIDDGTDIFDSEVENDFEGRPIKSYSGLEANSIPRLEEGTASSLSMGGWLGFLALAVGILL	ATGCACTACTTGAAATCGACCCTCCCATTTATCCTAGCAGCCGCTACTCTCGCCTCCGCGGATACAGACAGCTCGGTGAGTACTGCATGTGCATCAGAAAATATCCTACAGTGCATCCAATCAATGCAATCTAACCTGGCGAGCTGCGCACCCGACGACTGGAACTGTCAGTGTACTAGTAGTACGAATATCTTGGACTGCTATAACAACTGCCCTGACGACATATCGAGAAAAGACGCCGAGTCCACTCGCCAACAAAATTGTGCTAATGCCAAAGCACACGCGCCGACATCAACAGCTGCATCTGCTACAAGCTCTAGTAGAGCCGCCGCTACGACCAGCACTGATATTGACGACGGAACTGATATATTCGACTCCGAGGTTGAGAATGATTTCGAG…	hypothetical protein N7453_011294 [Penicillium expansum]	MHYLKSTLPFILAAATLASA	cl21457, TIM-like beta/alpha barrel domains ;A large family of domains similar to triose phosphate isomerase (TIM) which, in general, share an eight beta/alpha closed barrel structure. cd02922, Flavocytochrome b2 (FCB2) FMN-binding domain. FCB2 (AKA L-lactate:cytochrome c oxidoreductase) is a respiratory enzyme located in the intermembrane space of fungal mitochondria which catalyzes the oxidatio…
ctg00055_0010837_t	MKLTVVSLLLGASTALDIPIIERDSSIYISDFWARASPGSFATMHFVATDPNYPNDTPTDCNLIWSYGSSPKESARCNNSQYYIHFPDGAVDFNQFTLGLERVSGPIAENGHVLLNSGTQWSCVGNPESNVQLSCSYDGVLSMPV	ATGAAGCTCACTGTCGTCTCCCTTCTTTTGGGTGCCAGTACAGCCCTCGATATTCCCATCATTGAGCGAGACAGCTCTATCTATATTAGTGACTTCTGGGCTAGAGCTAGCCCCGGATCCTTTGCCACGATGCATTTCGTCGCGACTGATCCAAACTACCCCAACGACACCCCTACGGACTGCAACCTGATCTGGTCATACGGATCTTCGCCAAAGGAAAGTGCCCGATGCAACAACAGTCAATACTACATCCACTTTCCCGATGGTGCCGTAGACTTTAACCAATTTACACTGGGACTTGAGAGAGTCTCAGGTCCAATTGCTGAGAACGGCCATGTCTTGCTGAACTCGGGTACGCAGTGGTCTTGTGTGGGCAATCCGGAGAGCAACGTTCAGCTG…	hypothetical protein N7453_011440 [Penicillium expansum]	MKLTVVSLLLGASTA	No
ctg00078_0011548_t	MFQSQSPKGMLALAAMSLITGTTANLETCASSTAFSCVSSSTEPTCCFNYPGGALLQTQFWDTSPSTGPDDSWTIHGLWPDNCDGTYQSSCDSERAYSNITAILQDQDLGDLVDYMDDYWVDINGDNENFWSHEWSKHGTCVNTIDPSCYSDYKPQEEVGDFFQKTVNLFKSLDTHKALAAAGITPSTSKTYTLSAIQNALTSMHGASVYVGCSSGKLNQAWYFFNVKGNAIDGTYKAVDTLTTPGCPKTGIKYVPK	ATGTTCCAATCCCAATCCCCAAAGGGCATGCTCGCCCTAGCAGCCATGAGCCTGATTACCGGCACAACTGCCAACCTTGAAACCTGCGCCAGCAGCACTGCTTTCAGCTGCGTGAGCTCCTCAACGGAGCCAACCTGCTGCTTCAATTACCCAGGTGGTGCCCTTCTCCAGACTCAATTCTGGGATACCAGCCCATCAACCGGTCCCGACGACTCATGGACCATTCACGGATTGTGGCCCGACAACTGCGACGGCACATACCAGTCGAGCTGCGACTCGGAGCGCGCTTACTCTAACATCACAGCGATCCTGCAGGACCAGGATCTTGGTGACTTGGTCGACTACATGGACGACTACTGGGTTGATATCAACGGGGATAACGAGAACTTCTGGTCGCAC…	hypothetical protein N7453_011861 [Penicillium expansum]	MFQSQSPKGMLALAAMSLITGTTA	cd01061, RNase_T2_euk, Ribonuclease T2 (RNase T2) is a widespread family of secreted RNases found in every organism examined thus far. This family includes RNase Rh, RNase MC1, RNase LE, and self-incompatibility RNases (S-RNases). Plant T2 RNases are expressed during leaf senescence in order to scavenge phosphate from ribonucleotides. They are also expressed in response to wounding or pathogen in…
ctg00030_0008848_t	MKLIQQPILALTLLLPATITGLPTSRPPTEELQAHRPNWTFDLFHKKHCIGNTVTYAGQGSSGCRSNLVDGGAEAFINVNIDPSCKVKLFRDKKCSRHAMVEEIKTRTTTKCKPILRKKTAQSFEVSCQP	ATGAAACTAATCCAACAACCCATCCTTGCCCTAACCCTCCTCCTCCCAGCAACCATAACGGGCCTCCCAACCTCGCGCCCCCCTACGGAAGAACTCCAGGCCCACAGGCCCAACTGGACCTTTGACCTATTTCACAAGAAGCACTGCATCGGCAATACAGTCACCTATGCGGGGCAAGGGTCCTCGGGCTGCCGCAGCAATCTCGTGGATGGAGGTGCAGAGGCTTTCATCAACGTCAATATCGATCCGAGCTGCAAGGTGAAATTGTTCAGGGACAAGAAGTGTTCACGGCATGCAATGGTTGAAGAGATCAAGACTCGAACTACTACAAAGTGCAAACCTATCTTGCGGAAGAAGACGGCTCAGAGTTTTGAGGTGTCTTGTCAGCCATAA	hypothetical protein N7453_012188 [Penicillium expansum]	MKLIQQPILALTLLLPATITG	No
ctg00006_0003574_t	MLLRFPFLTVLALLAIPERALSRKGGDGSSGDSDSSSSSGSSGSSDSSDSGGSDDTSSSTSSSSGETHCFDTHRLDFEDLQPPHYYKYNKAPRHGHASVKTDWDGVFFKGEANMKYTIITPPNNLTEGDIVSSSLIECPVGRQSMRMLGVAWVGPKTPTPAGPINPFTLGFKAWKSNVRVSDIDYSYSVCEDPDLMLLTTTVDLYNESSVVKAMDAVAFNITQAADNSNKILFDGVYDLKDWADSERSYLQPARYDNTGLWDQIISLPDSLCSERRNLGKILFVWPTGTHFNGSMTNETLELNFSGSTLAGFERSYPSWPDTDTKVNVTFEFTFTGSFDAANSTQVVLTGASSNNASLVDFEIVTGSATMTSLSLYYVLLSLLVSLGMMVV	ATGTTACTTCGTTTCCCTTTTCTCACAGTCCTGGCCTTACTAGCCATCCCAGAGAGAGCTTTATCACGGAAAGGCGGCGATGGCTCTAGCGGGGACAGCGACAGCAGTAGCTCCAGTGGCTCCAGTGGATCTAGTGACTCTAGTGACTCCGGTGGTAGTGATGACACCTCTTCATCAACATCATCATCCTCTGGTGAAACACACTGCTTTGATACCCACCGCCTCGACTTCGAAGATCTTCAGCCTCCACACTACTACAAATACAATAAGGCACCACGCCATGGTCATGCCAGTGTCAAAACCGACTGGGATGGAGTCTTCTTTAAAGGCGAAGCCAATATGAAATACACAATCATAACGCCACCAAACAATTTGACAGAAGGTGACATCGTCAGTTCA…	hypothetical protein N7453_012389 [Penicillium expansum]	MLLRFPFLTVLALLAIPERALS	No
ctg00035_0009311_t	MCQAFAVISLLFSLKATAAFQDKDHDHGSRIIRRDVCDGIDDTPVLYHNYLSDVCRPKYLNSSEGVCDHTDYRSNSCVAFCQLETRFVYGKEFPLGAWCNGPPCKIANLTKNMTWSVDMKPQFEKGLDDGISGGWQSKTTADVGPWGMSHEKNLNAEQCGYWTWVSIKRTVCGTMSYQQPEGERCVDDMHTVENYCVDDLRRYPDSNVDGATIFVYTDCVTRLPLPMNQQSGIYRLPGVALDRGDYPVVSDSTQQVL	ATGTGTCAAGCATTTGCTGTGATATCTCTTCTCTTCTCTTTGAAGGCGACCGCCGCATTTCAGGATAAAGACCATGACCATGGCTCTAGGATCATCCGCAGGGACGTTTGTGACGGGATTGACGATACGCCGGTGCTCTACCACAATTACCTGAGTGATGTGTGCCGACCGAAGTATTTGAACAGCTCGGAGGGGGTTTGCGACCATACGGATTACCGGTCCAATTCGTGCGTGGCGTTCTGTCAGCTTGAAACTCGCTTTGTTTATGGGAAGGAGTTTCCCTTGGGCGCTTGGTGTAATGGGCCCCCTTGCAAAATTGCCAATTTGACAAAGAATATGACTTGGTCTGTGGATATGAAGCCTCAATTCGAGAAGGGGTTGGATGATGGGATTAGCGGA…	hypothetical protein N7465_005480 [Penicillium sp. CMV-2018d]	MCQAFAVISLLFSLKATAA	No
ctg00051_0010631_t	MHLQLGQWSFLLAIISACLVDFVESEDSSEHPKPTFTFDQLWNLEKGFWDSFLYPANLKQTQGNVSTVFASDVQGRVDITRTFDGDELNREYIFGLFADPDHVSLVGVPIAYNITQFTANDNIASATTVVTFNATSFGVLIPVTIDTWIEFNADGKIAQYDATFRWFEYLLDFLVGGVATKINATEPDQAVAYVADLLATTICDTHDKYCTGSNQQYEDTASCHDFLTKTVRFGKAYELGRNTLLCREVHEHMVQYRPDVHCSHIGPSGGGYCVDDMDYTQTVLQRYFNDSWIPFGYGTDQNIWLAN	ATGCATCTTCAACTGGGTCAATGGAGCTTTTTGCTTGCGATTATATCGGCATGTTTAGTTGATTTTGTCGAATCTGAGGATTCCTCAGAGCATCCCAAACCAACCTTCACATTTGACCAGCTCTGGAACCTTGAGAAGGGCTTTTGGGATTCATTTCTCTACCCTGCGAATCTCAAACAGACGCAAGGCAATGTATCGACTGTTTTCGCATCGGATGTGCAAGGTCGCGTCGACATCACCCGCACCTTCGACGGCGATGAGCTAAACCGCGAATACATCTTCGGTCTATTCGCAGACCCAGACCACGTCAGTCTTGTCGGTGTTCCGATCGCATATAACATAACTCAATTTACCGCGAACGACAATATCGCATCCGCCACAACGGTCGTCACCTTCAAC…	hypothetical protein N7536_011343 [Penicillium majusculum]	MHLQLGQWSFLLAIISACLVDFVES	No
ctg00028_0008528_t	MKFTWATTLLLLSTRVASLTIPQTEPTDLIERDVDPLDLDYTQDTSDIVTLEKRRGGGGGGRGGSSGSSGSSSGSSSSSGGSSGGSSGGRTGSSGSSGRTGSSGSSGSSGSSSNVGGTTSGGSGTRATYGGGNYYAGGARTPYRSGSRSAGGIAPYSLPIVCVCQEYSECGCDNNNNRTYYESLFNGTVPKNSSLVRVVDVNGTQTIYINGTLANGTTAADGSSTSTSSASGPIAMVLHASGYWVTVAVVVAAVWGF	ATGAAGTTCACTTGGGCGACAACGCTCCTTCTGCTCTCTACCAGGGTCGCGTCCCTGACCATCCCTCAAACCGAGCCAACCGATCTCATTGAACGAGATGTGGACCCACTGGATCTGGATTATACCCAGGACACTTCAGATATTGTAACGCTCGAGAAACGGCGTGGCGGTGGTGGAGGAGGCCGAGGTGGCAGCAGCGGTTCATCCGGCAGTTCATCCGGCAGTTCATCTAGCAGCGGAGGAAGCAGTGGAGGAAGCAGTGGAGGTCGCACCGGTTCTTCCGGTTCCTCAGGCCGCACCGGTTCTTCCGGTTCAAGTGGCAGCAGTGGCTCAAGCAGCAATGTCGGCGGCACAACTAGTGGTGGCTCTGGAACTCGAGCAACCTACGGCGGAGGCAAC…	hypothetical protein PENNAL_c0068G04934 [Penicillium nalgiovense]	MKFTWATTLLLLSTRVAS	No
ctg00032_0009016_t	MYLTSLLSLAALAGTSIAKTPGCGEDIPSKYPKAGSSESLTLPNSDREYRLFIPANYDKDTPTAVYFSFHGASRDMVEEESLSQFSNPFFNPNGIAVYPNSQNGYWLSSPSAETSRPNDLDFTNDLLTHLEETLCIDTDNVYAAGKSNGGGFASVIACNATVGSRFAAFAAVSGAWYDTDDIKGVGPCAPAKRDSGYPFLEFHGTIDTTAPIDGDGESKLPVIDILQAWAAQNGCANNSQPTSNITVFDDPIVKHASWDCNGLTGIVQHYRENDNGHCWPSTVGNDDYIRNAAQCPLGSLEQA	ATGTATCTCACATCATTACTATCCCTCGCAGCCCTCGCGGGCACCAGCATAGCCAAAACACCAGGCTGCGGCGAAGACATTCCTTCCAAGTACCCAAAAGCAGGCTCAAGCGAGTCCCTCACTCTCCCAAACTCGGACCGGGAATACAGATTGTTCATTCCCGCCAACTATGACAAGGACACGCCAACAGCGGTATACTTCTCCTTCCACGGCGCATCGCGTGACATGGTAGAGGAAGAATCTCTGTCACAATTTTCAAACCCATTCTTCAATCCCAACGGAATCGCCGTCTACCCAAACAGCCAGAATGGCTACTGGCTCTCCAGTCCCTCTGCAGAGACGTCGCGCCCCAACGATCTAGACTTTACCAACGATCTGCTCACGCACCTGGAAGAAACC…	hypothetical protein PEX1_005930 [Penicillium expansum]	MYLTSLLSLAALAGTSIA	COG3509, Acetyl xylan esterase AxeA and related esterases, LpqC family [Carbohydrate transport and metabolism].
ctg00024_0008011_t	MPSLFASITFLLALSIGINLTSAAHAGFHLQFPWITRGPNPRTRPEIDQYNPFCGEIVHNPQRFSRRSRSFLSFSGHPGDLVTALYTRHRVPRKRDEFPYIILQDVPIQPSGQLCVNVTIPFQTKVDEMGVMYFEARDPKTGNVQHHCSDVKMADIEALPEAHPAMCAANNETLIPMPDEYL	ATGCCCTCCCTCTTCGCCTCAATCACCTTCTTACTTGCCCTCAGTATCGGCATCAACCTCACATCCGCCGCGCACGCAGGCTTCCACCTCCAGTTCCCATGGATTACCCGCGGTCCAAACCCCAGGACCCGGCCAGAGATAGATCAGTACAACCCTTTCTGTGGGGAGATAGTGCATAACCCCCAAAGATTCTCCCGCCGCTCCCGCAGTTTCCTCTCGTTCTCCGGTCATCCTGGGGATCTTGTGACGGCCCTCTATACCCGACATAGAGTTCCAAGGAAGAGAGATGAATTCCCCTATATCATCCTGCAGGATGTGCCCATTCAGCCTTCGGGGCAGCTGTGTGTGAATGTCACGATACCATTTCAGACCAAGGTCGACGAGATGGGAGTCATGTAC…	hypothetical protein PEX1_047210 [Penicillium expansum]	MPSLFASITFLLALSIGINLTSA	No
ctg00004_0002197_t	MKTISISTVVLATATSILAAPSPMVPVLEPLQLTNLNAAIYSTSPPTTCFLSFAVKDPNTNTDTKCFGYWSIGMAGNKTYDCSDKAYQLHLPNGIYDIENIDFGVSRADGSESGQSTVNGDLWKCEKQEYPMAQCNWDGIFSLEVAPSP	ATGAAGACCATTTCGATTTCCACTGTCGTCCTGGCGACTGCCACCTCTATCCTTGCTGCACCCAGCCCCATGGTGCCCGTTCTAGAGCCACTGCAGCTCACAAACCTCAACGCAGCCATCTACAGCACGAGTCCCCCAACAACCTGTTTCCTCTCCTTTGCTGTCAAAGACCCAAACACAAACACAGACACCAAATGCTTTGGCTACTGGTCAATTGGAATGGCTGGGAACAAAACCTACGACTGTTCCGACAAGGCATACCAGCTTCACCTCCCAAACGGAATCTATGATATTGAAAACATCGATTTTGGAGTCTCCCGCGCCGACGGCTCTGAGAGTGGCCAGTCAACTGTGAACGGCGACTTGTGGAAATGCGAGAAACAGGAGTACCCTATGGCA…	hypothetical protein PEX2_006280 [Penicillium expansum]	MKTISISTVVLATATSILA	No
ctg00001_0000440_t	MKSISIVVAALAVGAFADLHTQGVCIDKPAKGVEVYNKAATEQACTAYKNRNTGNKQWDKCPDCTLKNEQDLLYYCESQGWHIGGDELHYYCTQHGASDSIAW	ATGAAGTCCATTTCCATTGTTGTCGCAGCTCTTGCTGTTGGTGCTTTCGCAGACCTCCACACTCAAGGTGTTTGCATTGATAAACCTGCCAAAGGAGTTGAGGTTTACAATAAGGCGGCCACTGAGCAGGCATGCACTGCCTATAAGAACCGAAACACTGGTAACAAGCAGTGGGATAAATGCCCCGACTGTACGCTTAAGAACGAGCAGGACCTGCTATACTACTGCGAGTCCCAGGGTTGGCACATTGGAGGTGATGAGTTACACTACTACTGCACTCAACATGGTGCCTCGGACAGTATTGCTTGGTGA	hypothetical protein PEX2_007820 [Penicillium expansum]	MKSISIVVAALAVGAFA	No
ctg00067_0011335_t	MDFIRVVALFSFFFTSVVAFPQQTAAGTTTAPPTTITKAASLSCSDGETAVYTRDCTMGTPTSYCARQEPPIQCSEGYFPSVWHPGHCMEQSTCFPLDASWITTECSHGAIPWTTSTLYEGTLAGGQSTIISAVSCSCARDQWYSMTILPGVSTVDTFCMPSSSCPAGMTTSVSTNTYCATAPASACSNVPLETNYCKCEDTTQTPVYPDSVGAAPTGCRA	ATGGATTTTATCCGAGTCGTCGCTCTGTTCTCTTTCTTTTTCACTAGCGTCGTCGCATTCCCCCAACAGACTGCCGCGGGTACAACAACCGCACCTCCGACGACGATCACTAAGGCTGCGTCGCTCAGCTGCTCGGACGGGGAGACTGCTGTCTACACGAGAGATTGTACAATGGGAACTCCCACATCGTACTGCGCTCGACAGGAGCCCCCAATCCAGTGCTCGGAGGGGTACTTCCCCTCAGTTTGGCACCCAGGTCATTGCATGGAGCAGTCGACCTGTTTCCCGCTTGATGCATCCTGGATTACAACCGAGTGTTCGCATGGGGCAATTCCTTGGACAACCTCGACCTTGTATGAAGGTACCTTAGCAGGGGGACAGTCGACTATTATTAGTGCC…	hypothetical protein PEX2_011820 [Penicillium expansum]	MDFIRVVALFSFFFTSVVA	No
ctg00008_0004397_t	MKTSFVTIAVSLVGAAFAAPATESRAYPYSIGELSLKHTIEGNTWDLTFDLTSRSLAGEALETTTCHTAWNNGTLPVGAKSPEPCADTAYSFFFPTGAFNVEKYEIAAEGPAGTAVTSIESGYKYQCGPYTGSVGNVDTECKTINGGEFYLYQ	ATGAAGACTTCTTTTGTTACTATTGCTGTCTCTCTCGTTGGTGCCGCCTTCGCCGCTCCTGCCACTGAGTCCCGAGCCTACCCTTACAGCATCGGGGAACTTTCCCTCAAGCACACCATTGAGGGAAACACCTGGGATTTGACATTCGACCTTACTTCTAGGAGTCTCGCGGGTGAGGCCCTTGAGACCACCACCTGTCACACTGCTTGGAACAACGGCACACTCCCTGTCGGCGCCAAGAGCCCTGAGCCTTGCGCTGACACTGCCTATTCCTTCTTTTTCCCCACTGGTGCTTTCAATGTCGAGAAGTATGAAATCGCCGCTGAGGGCCCTGCTGGAACAGCTGTAACCTCCATTGAGTCCGGTTACAAGTATCAGTGTGGCCCCTACACAGGCTCT…	hypothetical protein PEX2_014270 [Penicillium expansum]	MKTSFVTIAVSLVGAAFA	No
ctg00004_0002465_t	MKVFTSIFVLMALATSQAIAVPTAEAADLETRAKFCVDIKVCHGYNYEGGCYSECNKPGTGYSIKKEYRKNAGSFKIETKGYNCQVGSSNQGTQSVDYPGVKRLKDGWINNIEGYQCNKLK	ATGAAAGTCTTCACATCGATATTCGTGTTAATGGCATTGGCTACCTCCCAGGCAATTGCTGTACCTACAGCCGAGGCTGCAGACCTAGAGACGCGCGCCAAATTTTGCGTTGATATCAAAGTATGCCACGGCTACAACTACGAGGGTGGCTGCTATAGTGAATGCAATAAGCCTGGTACGGGTTACAGTATTAAAAAAGAATATCGGAAAAATGCCGGCTCGTTCAAAATTGAGACCAAGGGCTATAACTGCCAGGTTGGATCATCCAATCAGGGCACGCAATCAGTGGACTACCCTGGGGTCAAGAGACTCAAGGATGGATGGATCAATAACATTGAAGGATATCAGTGCAACAAACTCAAATGA	hypothetical protein PEX2_016460 [Penicillium expansum]	MKVFTSIFVLMALATSQAIA	No
ctg00033_0009168_t	MKTSITLLLSAAFAGASMACSTPGNFIITFYGYPDNSPPGPGTAHDCGGRNFVAGGTGTHADPVTIATAPGELKVCETVYLPLLKKYGRYEDDCAQCITDHKNGKPHIDIWTGSSTTNGGQHQIDCEDDLTLGGRYSIVRDPPTNLAVNAAPLFVPPKTCHTENVYPDNKARC	ATGAAGACCAGCATCACTCTGCTTCTCAGCGCGGCCTTCGCCGGTGCCAGCATGGCCTGCTCCACGCCGGGTAACTTTATAATTACCTTCTATGGCTACCCAGACAATTCTCCTCCTGGCCCCGGTACTGCCCACGACTGTGGAGGCCGCAACTTTGTTGCTGGGGGCACCGGCACCCACGCTGACCCCGTAACAATCGCAACGGCGCCTGGCGAGCTCAAAGTCTGCGAGACTGTGTATCTTCCCCTTCTGAAGAAATACGGTCGTTATGAGGACGACTGTGCGCAGTGTATCACCGACCACAAGAACGGTAAACCTCACATTGACATCTGGACCGGCTCTTCCACCACCAATGGTGGCCAGCACCAGATTGATTGCGAAGATGATCTCACCTTGGGC…	hypothetical protein PEX2_020550 [Penicillium expansum]	MKTSITLLLSAAFAGASMA	No
ctg00015_0006421_t	MQLTTLLPIVLAGLATARPAALQTQTITDDIIWSISNFTVGCSQGGCVYEYDIVGRENAMTPKFRTFCSGITSKRVACDDKNITTIVSPAENPDWNVDVTHTWKSLLSDNTVATWFQHGAKNVTVPDETPIEFVMKPTQEYGIA	ATGCAACTCACCACCCTCCTCCCAATCGTCCTAGCAGGCCTAGCCACCGCACGCCCAGCTGCCCTACAGACCCAGACAATCACCGACGACATCATCTGGAGCATCTCCAATTTCACCGTAGGCTGCTCCCAAGGTGGTTGCGTCTACGAATATGACATTGTCGGTCGCGAGAACGCGATGACTCCCAAATTCCGCACCTTCTGCAGCGGCATCACAAGCAAGAGGGTCGCTTGCGACGACAAGAACATCACAACCATTGTTTCACCTGCTGAAAACCCGGATTGGAATGTCGATGTCACCCATACCTGGAAATCCCTGCTCAGCGACAATACTGTCGCAACCTGGTTCCAGCATGGCGCGAAGAATGTTACCGTTCCTGACGAAACCCCGATTGAGTTT…	hypothetical protein PEX2_021790 [Penicillium expansum]	MQLTTLLPIVLAGLATA	No
ctg00061_0011126_t	MRLATILPAFAAFHLVQGLEAPVLGYGVEEFSWEVETKPGGPKVILNGTVQEIYAELININPTYDLDFAAMPAQAIVDTNNETSHLHKRLDVTCNNYDQAISSRIKEGISYLRGVNGRPSNGPGPGNCGRVSCSYNSAIWWCNDNTSPKTLGGFNNIADSAQVIINQCGPTEVYVSGEENHGDKWRGIVRRSPC	ATGAGACTGGCAACTATTCTTCCTGCCTTCGCGGCATTCCATCTTGTCCAAGGACTTGAGGCCCCTGTTCTGGGGTATGGCGTCGAGGAATTCTCCTGGGAGGTTGAGACCAAGCCTGGAGGTCCCAAAGTGATTCTCAATGGCACAGTGCAAGAAATTTATGCCGAATTGATCAACATCAACCCAACATATGATCTTGATTTCGCGGCCATGCCGGCGCAAGCGATTGTTGATACCAACAACGAGACTTCGCATCTACACAAGCGACTTGATGTCACTTGCAACAACTATGACCAGGCAATCTCATCAAGGATTAAAGAGGGTATCAGTTACTTACGCGGTGTCAACGGCAGACCCAGTAATGGTCCCGGACCTGGAAATTGCGGAAGAGTTAGCTGT…	hypothetical protein PEX2_025800 [Penicillium expansum]	MRLATILPAFAAFHLVQG	No
ctg00009_0004452_t	MHFTNLIALLAAPAIVAATLNPASSNTKGYKPASLNCSATKVSKAIQAAECSHNTRTAKTQTFAVFETDHQYDSVKGAPYGTCSAYTCTAPTSSQLEKDSDYWIFYWGNGGTSTGYGTTCIKSPQTGECGCENSDGTFVAGSSSCK	ATGCATTTCACCAACTTGATCGCCTTGCTTGCTGCACCAGCTATTGTGGCAGCTACCCTCAATCCAGCTTCGTCGAACACCAAGGGTTACAAACCGGCCAGCCTGAACTGCAGTGCCACAAAAGTCTCTAAGGCCATCCAAGCGGCCGAGTGCTCCCACAACACTCGCACTGCCAAGACCCAAACATTCGCCGTCTTCGAGACCGACCACCAATACGACTCTGTCAAAGGCGCTCCCTACGGCACATGCAGTGCGTATACCTGCACTGCCCCAACCAGTAGTCAGTTGGAGAAGGACTCGGACTACTGGATCTTCTACTGGGGTAATGGTGGAACGAGTACCGGATATGGTACTACCTGTATCAAGTCTCCCCAGACCGGAGAGTGTGGTTGTGAGAAC…	hypothetical protein PEX2_028610 [Penicillium expansum]	MHFTNLIALLAAPAIVAA	No
ctg00027_0008423_t	MRVFNFLALLPVVLANPLIQTKRTTACNNSPDLCSKTYGAITHLGAHDSPFVRDSDTGNSLAANQYYDTPTQLSAGVRLVTAQVHKSNSQWRLCHTSCDLLDAGLLSTWLADIKTWLDDNPNEVITILLVNSDDATASELNTEFTTANITDYAYEPTSQGTAPTTWPTLQTMIDDGKRLVVFVASLDTSTSYPYLMSEWSYVWENPYDVTSASNFTCEVDRPSTYKDNSASALSANLLPLMNHFLYSNTLAILDVEYPNSSYVGTTNAASGGTGNLGTAATTCKKAWNGRQPTFILVDFFNRGPAIDTVDSLNNVTNAVGRKSVSTSADSTSDASSTSNVFKALVELAASARSGTSVSMGNWIWTGGNWGNLLGGGISF	ATGCGAGTATTCAACTTCCTGGCATTGTTGCCTGTGGTCCTTGCGAACCCTTTGATCCAAACGAAGCGTACGACAGCATGCAACAACTCTCCTGATCTCTGCTCCAAGACCTATGGAGCAATTACACACCTGGGCGCCCACGATAGTCCATTTGTGCGCGACAGTGATACTGGCAACTCGCTTGCTGCCAACCAGTACTACGACACTCCAACGCAACTATCAGCCGGTGTCCGATTAGTAACAGCCCAAGTCCACAAGAGCAACTCACAATGGCGTCTATGCCATACCAGTTGCGACCTGCTCGATGCGGGATTGCTGAGCACTTGGCTGGCGGATATTAAGACGTGGTTGGATGACAATCCAAATGAGGTGATCACAATCCTCCTAGTCAACTCCGAT…	hypothetical protein PEX2_031740 [Penicillium expansum]	MRVFNFLALLPVVLA	cl14615, Catalytic domain of phosphoinositide-specific phospholipase C-like phosphodiesterases superfamily ;The PI-PLC-like phosphodiesterases superfamily represents the catalytic domains of bacterial phosphatidylinositol-specific phospholipase C (PI-PLC, EC 4.6.1.13), eukaryotic phosphoinositide-specific phospholipase C (PI-PLC, EC 3.1.4.11), glycerophosphodiester phosphodiesterases (GP-GDE, EC …
ctg00051_0010606_t	MLSMTMFILASAATLVNSQFDPTSVPYATREAWCNSQTSACPLLCLQIPGASGSPISNTCSPDTLLYYCLCSNNVTPNATEYSQTIPYYTCTETNNQCVLKCNGDSTCQNNCRVQNPCGAQDPKRVNVTTTTAKAATTTATATPVNTLVNGATGAAPRMASVDMSHVYGLCVLVGGFVAGFATLL	ATGCTGTCTATGACCATGTTCATCCTCGCCTCGGCTGCCACTCTAGTCAACAGTCAATTCGACCCGACATCAGTTCCCTATGCTACAAGAGAGGCCTGGTGTAACTCCCAAACATCCGCATGTCCCCTCCTCTGCCTCCAAATACCAGGAGCCTCGGGCTCACCAATATCAAACACCTGCTCACCCGACACGCTACTCTACTACTGCCTATGCAGCAACAACGTCACCCCCAATGCCACCGAATATTCCCAGACAATTCCCTACTACACCTGCACGGAAACCAACAACCAATGCGTCCTCAAATGCAACGGTGACTCTACCTGCCAGAATAACTGCAGAGTACAGAACCCCTGTGGAGCTCAGGATCCCAAGCGTGTTAATGTAACTACTACTACCGCC…	hypothetical protein PEX2_041070 [Penicillium expansum]	MLSMTMFILASAATLVNS	No
ctg00014_0006229_t	MKLLFQGTAILALLIANASAEKSGIFAANGVELEVYQSGDDIIYGEPQSLVQARDLEGRATNACTKCVGHHGSCVVGEGNCYAPDTCAFCGGCSVNQARCQNPKTEGCQCYK	ATGAAACTACTCTTCCAAGGCACTGCAATCCTCGCCCTTCTTATTGCCAACGCATCGGCTGAAAAAAGTGGCATTTTTGCCGCTAACGGTGTCGAGCTCGAAGTTTACCAATCCGGCGACGATATCATCTACGGAGAACCCCAAAGCTTGGTCCAGGCGAGAGATCTTGAGGGCCGAGCAACCAACGCGTGCACCAAGTGCGTTGGTCACCATGGAAGTTGTGTTGTAGGAGAGGGGAACTGCTATGCCCCTGATACATGTGCTTTCTGTGGGGGCTGTTCTGTCAACCAGGCCCGTTGCCAGAACCCCAAGACCGAAGGCTGCCAGTGCTACAAATGA	hypothetical protein PEX2_044540 [Penicillium expansum]	MKLLFQGTAILALLIANASA	No
ctg00014_0006299_t	MKSPVYVLAVLLPLLTQIATANPVAEPEFDDLEERGRENDRDNNRHGWDDKNVCEVKRTYPYYKYPCSSSPKIGTSIQGAIFTPSCRYQNGDSGVWYLAPKGWVKDQDKPRRCPGTTKACT	ATGAAGTCGCCAGTTTACGTCCTGGCTGTTCTCCTTCCTCTTCTCACCCAGATAGCTACAGCAAACCCAGTTGCGGAACCTGAGTTCGACGACCTCGAGGAGCGCGGCAGAGAAAACGACAGAGACAATAACCGCCATGGATGGGATGATAAGAACGTTTGTGAGGTCAAGCGAACTTATCCGTACTACAAGTATCCTTGTTCATCTAGCCCCAAAATCGGAACATCCATCCAAGGTGCTATTTTTACACCGTCCTGTCGGTACCAGAACGGTGATTCTGGTGTTTGGTACCTTGCCCCGAAAGGCTGGGTCAAGGACCAGGACAAGCCTCGACGGTGCCCTGGAACCACAAAAGCTTGCACCTAA	hypothetical protein PEX2_045210 [Penicillium expansum]	MKSPVYVLAVLLPLLTQIATA	No
ctg00004_0002749_t	MHTILLTITTLASFALAEYRPEERVVLADCGIHPPNGDSTSRQIMYYHDAPWAFQGTRGKWVTPDMMTDVPWDGSYPWRTKGLIRKMPNGDEFSIVIDPSIPDSNDKFAGLAAHTFEPHGFGCRGHHEHGIYILDDGTECASAYICDHKTETRPGPAPAPPAGKTTSSLTLSSDAIYVDNSNLYKDKLRLMNPSDAFHSVYDAIEGNGCRKTDFAISDSCTISYNCMFAGEKNDAKSRSDAIAKFLHGTAGPQISKSWYEKTTYSQQWGVPTYWIGYKYPRSGQIVITHDNSIQSQLSFEVKCKSSWFCDVGCTGVTTGMLALGYAQGMAPVGVFGTLTAGACGLFC	ATGCATACCATTCTTCTCACCATCACCACTCTCGCCTCCTTTGCCCTGGCCGAGTATCGCCCAGAAGAGCGCGTCGTTCTGGCAGACTGCGGTATCCACCCACCCAACGGTGATTCCACCTCGCGCCAAATCATGTATTACCACGATGCACCATGGGCATTCCAGGGGACACGAGGGAAATGGGTCACACCGGACATGATGACCGATGTTCCCTGGGACGGGTCGTATCCCTGGCGAACAAAAGGATTGATTCGCAAGATGCCAAATGGGGACGAGTTCTCCATCGTGATCGATCCCTCAATTCCCGATTCGAATGATAAATTCGCTGGGCTCGCAGCCCATACCTTTGAACCTCACGGGTTTGGATGTCGTGGCCACCACGAGCACGGGATCTACATT…	hypothetical protein PEX2_045660 [Penicillium expansum]	MHTILLTITTLASFALA	No
ctg00025_0008248_t	MKSFSPVALALMAAFGMVAADPSASDCATMCLSNMSAQASELGCKAGDLACLCKSNNYKYGIRDCVKEACPSDDAEKVLAMAVAKCPGIVTGTGASDSKTATGSDASATGTGATGSKTATGSDANATGTNASGSGASGSATNTGSVSTVT	ATGAAGTCTTTCTCCCCCGTTGCTCTGGCCTTGATGGCCGCCTTTGGCATGGTCGCTGCTGACCCTTCTGCCTCTGACTGCGCTACCATGTGTCTCTCCAACATGAGCGCCCAGGCCTCCGAATTGGGTTGCAAGGCTGGTGACCTCGCCTGTCTGTGCAAGAGCAACAACTACAAGTACGGTATCCGTGACTGCGTCAAGGAGGCCTGCCCTAGCGACGATGCCGAGAAGGTTCTTGCTATGGCCGTCGCCAAGTGCCCTGGTATCGTGACTGGCACTGGTGCCTCTGACTCCAAGACTGCCACCGGCTCTGATGCTAGCGCCACTGGCACTGGCGCCACTGGCTCCAAGACTGCCACCGGCTCTGATGCTAACGCCACTGGCACTAACGCCTCTGGC…	hypothetical protein PEX2_054470 [Penicillium expansum]	MKSFSPVALALMAAFGMVAA	cl02770, CFEM domain ;This fungal specific cysteine rich domain is found in some proteins with proposed roles in fungal pathogenesis. The structure of the CFEM domain containing protein 'Surface antigen protein 2' from Candida albicans has been solved.
ctg00005_0002973_t	MTFNVFLTGLLAATAAALPHSARSGESGAVETRDSSSGSLQIVNNMGTNVYLWTTSSEAGTMQTISTGGDYSEGWTTNSDGGGISIKMSTSESEESVLQFEYTQDGDTLYWDMSSIDLDSTSEFVKSGFTVVPSDSSCKTVSCAAGDADCKDAYQLPDDVNTYSCSLSAGFTLTLG	ATGACTTTCAACGTCTTCCTTACCGGCCTTCTCGCTGCCACCGCTGCTGCCCTCCCCCACTCCGCTCGATCCGGGGAATCTGGCGCCGTTGAGACCCGCGATTCCAGCAGCGGCAGTCTTCAGATCGTCAACAACATGGGTACCAACGTCTACCTGTGGACCACCTCATCTGAGGCTGGCACTATGCAGACCATCAGCACCGGAGGTGACTACAGCGAAGGCTGGACCACCAACTCCGACGGTGGCGGTATCTCCATCAAGATGTCCACCAGCGAGAGCGAGGAGAGCGTCCTTCAGTTCGAGTACACCCAGGATGGTGACACCCTTTACTGGGACATGTCCTCCATCGATCTTGACTCTACTTCCGAGTTTGTCAAGTCGGGCTTCACCGTTGTCCCC…	hypothetical protein PEX2_056460 [Penicillium expansum]	MTFNVFLTGLLAATAAA	cd09217, thaumatin and allergenic/antifungal thaumatin-like proteins: plant homologs ;This subfamily is represented by the sweet-tasting protein thaumatin from the African berry Thaumatococcus daniellii, allergenic/antifungal Thaumatin-like proteins (TLPs), and related plant proteins. TLPs are involved in host defense and a wide range of developmental processes in fungi, plants, and animals. Plan…
ctg00002_0001395_t	MKFSEDCVPFIIPLFLVTPIFGQETLNVTNATGDNLVGIAQGGPNLCTSADIAKMDVSGCTCPSTFPSSPTDLVCVTPSGQCPITCNPPPPPSPVIPRSELSQCYSGCVDANSECNGCYIWFSSLCRCIRAFQAGTPTNCIASPSIGAGPPQPNQSPSWVVLGGGHLITTTDLIPGILQLSSAADVDGGFRLGQDTINNRGIRDTGTLAINSVSTRSEEQIHIHVCNNPGSTVRGILDKLHRDSFNTTSSVDLSALPKPSAAMSCRASRNRGEDINIGRDIVNWLTQYAGTTTCAQYDVGAGVIVDSNGYAWACITTGHRAAENLFCTD	ATGAAGTTCTCTGAGGATTGTGTCCCATTCATCATCCCTCTCTTCCTGGTGACCCCGATCTTCGGACAGGAAACTCTCAATGTCACAAATGCCACGGGTGACAACCTCGTCGGCATCGCACAGGGTGGACCAAACCTGTGTACATCAGCTGACATTGCCAAAATGGACGTGAGCGGCTGTACATGCCCTTCGACTTTCCCATCCTCACCGACGGACCTGGTCTGCGTTACACCGTCGGGACAATGTCCTATCACCTGCAACCCCCCACCCCCGCCATCACCCGTGATACCTCGATCAGAGCTCTCTCAATGTTACTCGGGCTGTGTCGATGCCAATTCCGAATGTAACGGCTGCTACATCTGGTTCTCCAGTCTATGTCGGTGCATTCGCGCCTTCCAA…	hypothetical protein PEX2_060700 [Penicillium expansum]	MKFSEDCVPFIIPLFLVTPIFG	cl00934, CDP-diacylglycerol pyrophosphatase ;This is a family of CDP-diacylglycerol pyrophosphatases, EC:3.6.1.26. This enzyme catalyzes the reaction CDP-diacylglycerol + H2O <=> CMP + phosphatidate.
ctg00006_0003267_t	MKASTVLSLFAAYAATTSAIPVKQRNQEVEITFVGAADAQFTQSIPTDGSVVSIENPLSISHISSNTAGVQCTFDGIDHSVTVVNGAQWVDVGPPQTQVTGSCQVQGSDSSPAPPATNPGPTGDQVHVTFIGAADAQFTQSFPSNGEWVQIVNPLSISHIQTSTDGITCVFNGIDHSVTTVTGTQLVDVGPPQTQVSGSCA	ATGAAGGCCTCTACAGTTCTCAGTCTCTTTGCTGCCTATGCAGCTACTACTAGTGCGATTCCAGTCAAACAAAGGAACCAGGAAGTTGAGATCACCTTCGTTGGCGCTGCCGACGCCCAGTTCACTCAAAGCATCCCCACTGATGGATCTGTTGTCTCCATTGAAAACCCATTGAGCATCTCGCATATCTCATCCAACACTGCCGGGGTGCAGTGTACCTTTGACGGCATTGATCACAGCGTGACAGTTGTCAACGGAGCTCAATGGGTAGATGTTGGCCCTCCACAGACCCAGGTGACTGGATCTTGCCAGGTCCAGGGATCGGATTCATCCCCTGCACCTCCTGCCACCAATCCTGGTCCTACTGGGGATCAAGTGCATGTCACTTTCATTGGAGCT…	hypothetical protein PEX2_066070 [Penicillium expansum]	MKASTVLSLFAAYAATTSA	No
ctg00002_0000822_t	MASTTIFRFVALSAALGQATATFNLNTSGPSWAYTTKDLANTTSQTCKDAYSASINCDETLLKIVGSMDPDFDPQASDLQAMCTTTCSDSLTQYVKNVKAACNKDGDLAGIASGNKYVYQAPVATVGEVFQYNYVKSCAKSGSDYCFLTYPASDDWAKTDFPCSDECAVKFFQNAHNQPGSAYSFNYFALGNQSSYWEETYAGGWETVVQCGDGGSDASSVSTSASSTTTGIVDIASSTSSINNKAAISTTSTPTAVTTTPAPARSTSEATSTTATSGASRLRASFLFF	ATGGCCTCCACCACAATCTTTCGCTTCGTCGCGTTGTCCGCTGCTTTGGGCCAGGCAACTGCTACCTTCAATCTCAATACTTCTGGTCCTAGTTGGGCCTATACAACCAAGGACCTAGCAAACACGACGTCACAAACTTGCAAGGACGCCTACAGCGCCAGTATCAACTGCGATGAAACCCTCCTCAAGATCGTTGGCTCTATGGATCCTGACTTCGATCCGCAAGCCTCGGACTTGCAGGCTATGTGCACCACGACATGCAGTGATTCATTGACCCAGTACGTCAAGAACGTCAAGGCTGCATGCAACAAGGATGGCGACCTAGCTGGCATTGCCAGCGGGAATAAGTATGTCTATCAGGCTCCCGTTGCCACTGTGGGCGAGGTTTTCCAGTACAAC…	hypothetical protein PEX2_066670 [Penicillium expansum]	MASTTIFRFVALSAALGQATA	No
ctg00046_0010347_t	MRFSTAVIASIAALAPLASAVGNAVVTNHCNFPVYLWSVGGSIGPKQTILAGGSYTEALHHDSASGGISLKITTVDNGLYNGSPQTNFAYTLDPGTVWYDLSDVFGDPFAGKSIVVRPTDTTCSKICWAQGVNPGGSQTKNCNSNTSINLNLCAAKC	ATGCGCTTTTCTACTGCAGTTATTGCCTCCATTGCCGCTCTGGCACCTCTTGCAAGCGCCGTTGGTAACGCTGTCGTGACCAACCACTGCAATTTCCCGGTCTACCTGTGGTCTGTTGGTGGCAGCATTGGCCCCAAGCAAACCATCCTGGCAGGTGGCAGCTACACCGAAGCACTGCATCACGACAGTGCCTCCGGTGGCATCTCGCTGAAGATCACCACCGTCGACAACGGTCTTTACAACGGCAGCCCTCAGACCAACTTTGCCTACACTCTGGACCCAGGCACAGTTTGGTATGACTTGTCAGATGTCTTTGGGGACCCCTTCGCTGGCAAGTCGATTGTCGTGCGGCCCACAGACACGACTTGCTCGAAAATCTGCTGGGCGCAGGGTGTCAAC…	hypothetical protein PEX2_070970 [Penicillium expansum]	MRFSTAVIASIAALAPLASA	pfam04681, Blastomyces yeast-phase-specific protein ;The molecular function of this protein is not known. Its expression is specific to the high temperature, unicellular yeast morphology (as opposed to the lower temperature, multicellular mycelium form).
ctg00010_0004874_t	MRSLSLIGFVLLLRSRLAYAEKVPVRDIGENFVIDGDKVTWPDGPFTGILICAGPNRVLSLSADKKHGTCCPPGASLKGSKDTEWHCCGTGHDVTGSLDVGFECCLEGSTFDGQTCKRLCPNGKEMVDGICQCPKGLEEAVDGTCKPAKCESGLKTGKCYFFTGRSNNYLTFNSNQYSETALSKYIRPGKFQFCQDEICTPGLHINPSNQVHIKDLHGTLPAATDGGQWLDNKQNGGHISKTPDFSKSGNFSVTKWPCGKYCLTGFTDGLTQACPDVSPGISLDTRATDSCIEFELMEVPCDIRDDANNCIWKNGNQCCNKIDCAIKPQRQDTE	ATGCGCAGCCTTTCTTTGATCGGCTTCGTTCTTCTTCTGCGCTCTCGCCTCGCATACGCCGAGAAAGTCCCAGTTAGAGATATTGGCGAAAACTTCGTCATCGACGGAGACAAAGTGACATGGCCTGATGGACCTTTCACAGGAATCTTGATTTGTGCTGGTCCCAACAGGGTCCTAAGCCTGAGTGCTGACAAAAAGCACGGCACCTGCTGCCCCCCGGGTGCCAGTCTCAAGGGATCCAAAGACACGGAATGGCATTGTTGTGGCACCGGCCATGATGTGACCGGCTCCTTGGATGTGGGCTTTGAGTGCTGCCTGGAGGGTTCCACCTTCGACGGTCAGACCTGTAAAAGGTTGTGTCCCAATGGCAAAGAGATGGTTGACGGGATCTGCCAGTGC…	hypothetical protein PEX2_072530 [Penicillium expansum]	MRSLSLIGFVLLLRSRLAYA	No
ctg00003_0001982_t	MHFSKTLATAATFAMTVYAGFPVASVSFQSWEKCDVGYPTLGEPKFSVDVAVTPATCDKTTVNRDWSINNYAFKARLDTKDTAFCHGVIIWNNEGCSGEPVHFLPFNHSPFAEGQCLPDILDPGFISFKLACAGFS	ATGCACTTCTCTAAGACCCTTGCCACCGCGGCCACCTTTGCCATGACTGTCTACGCCGGCTTCCCTGTCGCTAGCGTCAGTTTCCAGTCCTGGGAGAAGTGTGATGTTGGCTATCCCACACTCGGAGAACCCAAGTTCTCTGTTGATGTGGCCGTCACTCCCGCGACTTGCGACAAGACCACTGTCAACCGTGACTGGAGCATTAACAACTATGCCTTCAAGGCTCGCTTGGATACCAAGGACACCGCCTTCTGCCACGGCGTGATCATCTGGAACAACGAGGGCTGCTCTGGCGAGCCTGTGCACTTCCTGCCTTTCAACCACAGCCCCTTTGCCGAGGGCCAGTGCCTCCCTGACATCCTGGACCCTGGCTTTATCTCCTTCAAGTTGGCTTGTGCG…	hypothetical protein PEX2_079090 [Penicillium expansum]	MHFSKTLATAATFAMTVYA	No
ctg00013_0005777_t	MAFNVSLGSLALLVVLLQTVSAQFCSFWNNGCIDSLAQTAIRFDLKPLFPDPVTLYYSFDASSSGKGAGPMTKTAFWLGYQNKNINLSAVDSNRTSEIGLRIGNLTGTPSGGNNGCDGIWGDECSRDLKSALQIGLYHLAVSGEYYSKPLEVVLNKMLMKHPPLPSCPPPTLDVAAIPVQDFARERVPDQNVTIMPPGSGAWPWQVWYLDNMNAHNQASQVAVGIISRAPAYNSAPPDGPNDIMVELVCVQAPSSGSSKSSHD	ATGGCTTTCAATGTGAGCCTTGGGTCGCTGGCCCTATTGGTGGTATTACTACAAACTGTATCGGCTCAGTTCTGCTCCTTCTGGAATAACGGATGCATCGACTCGCTCGCTCAAACTGCAATTCGCTTCGACCTCAAACCTCTCTTTCCGGACCCCGTCACACTCTACTACAGCTTTGATGCCAGTTCGTCCGGCAAGGGCGCAGGGCCTATGACCAAAACGGCCTTTTGGCTGGGATATCAAAATAAAAATATCAATTTGAGTGCTGTCGACTCGAATCGCACCTCGGAAATCGGGCTCAGGATTGGTAATTTGACCGGTACCCCTTCTGGGGGAAACAATGGATGCGATGGGATTTGGGGTGATGAATGTTCCCGTGATCTTAAGAGCGCCCTACAG…	hypothetical protein PEX2_085640 [Penicillium expansum]	MAFNVSLGSLALLVVLLQTVSA	No
ctg00012_0005619_t	MLLLNLILSAAIAAALPTPESSEGNKSQPFSQAQPWNTGGVNQFPIHSSCNATQRRQIEQGLNDTITLASHARDHILRWSNESEIYRKYFGDRPSMEAIGAFDIVVNGDKNDILFRCDNPDGNCDNEGWAGHWRGENGTDETVICDLSYETRRSLSTMCGLGYTVSESETNTFWAADLLHRLYHVPAFGQNYIDHFADGYEEVIDQAIENATLSTHDSETLQYFALEVYAYDIAVPGTGCPGVQHEHDHDESHVDQTTSEAATSQPTPTATSTDAPSTTSEVPANCHTHDGGVLHCT	ATGCTTTTGCTCAACCTCATTCTCTCTGCAGCAATTGCTGCTGCTCTCCCCACCCCCGAGAGCTCCGAAGGGAATAAATCCCAGCCATTCTCTCAGGCCCAACCCTGGAACACCGGCGGTGTGAATCAATTTCCTATCCATTCAAGCTGCAATGCAACCCAGCGTCGCCAGATTGAGCAAGGTCTCAACGATACTATTACTCTCGCTTCTCATGCTCGGGACCATATCTTGAGATGGAGCAACGAGAGTGAGATCTACAGGAAGTATTTCGGTGATCGCCCATCCATGGAAGCCATCGGGGCATTTGATATCGTCGTCAACGGGGACAAGAACGACATTTTGTTTCGATGTGACAACCCGGATGGAAATTGTGATAATGAAGGCTGGGCCGGACACTGG…	hypothetical protein PEX2_089670 [Penicillium expansum]	MLLLNLILSAAIAAA	cd11307, M35_Asp_f2_like, Peptidase M35 domain of Asp f2, a major allergen from Aspergillus fumigatus, and related proteins; non catalytic. In this domain subgroup the unique zinc-binding motif (the aspzincin motif, characteristic of the M35 deuterolysin family, and defined as the "HEXXH + D" motif: two His ligands and Asp as third ligand), is poorly conserved and may not bind Zinc. Members of th…
ctg00020_0007348_t	MRFTPAILMLASAIGAIAAPSAEPMELDARTLEARDEGINIKICSGINLGGNCIDIVVYIQHDCHNLNGSPVMDNVKSVSIPNGYRCRFWQSTTCNGGGTGDIQAGGNNNIGTGSLSSVKCYKN	ATGCGTTTCACTCCAGCCATCCTGATGCTCGCGAGCGCCATTGGCGCCATCGCTGCGCCCAGCGCTGAGCCCATGGAACTCGATGCCCGCACCCTCGAGGCCAGAGACGAGGGCATCAACATTAAGATTTGCTCTGGCATCAACTTGGGAGGGAACTGCATTGACATTGTAGTCTACATCCAACATGATTGCCACAACTTGAACGGCAGTCCCGTCATGGACAATGTCAAGTCTGTCAGCATCCCTAACGGGTACCGCTGCCGCTTCTGGCAGTCGACCACCTGCAATGGTGGTGGTACCGGCGATATCCAGGCCGGTGGTAACAACAACATTGGCACCGGCTCGTTGAGCTCCGTCAAGTGCTACAAGAACTGA	hypothetical protein PEX2_090110 [Penicillium expansum]	MRFTPAILMLASAIGAIA	No
ctg00011_0005188_t	MQISQLLLATSLLASSIFAAPITSSDWTIRDMKRVCNDENTSCTWTFGIDSGSDTTDCTYIVEVNDASQANGGPGTCGTYTVTSSWSGQFGPTNGFTTLSVGNEESGQMIWPGYNDEQLEGGNVVKPDKSYTPTAL	ATGCAGATCTCCCAGTTGCTTCTCGCGACTAGCCTCCTTGCCTCCTCCATCTTTGCTGCCCCTATCACAAGCTCTGATTGGACCATACGAGATATGAAGCGCGTCTGCAACGACGAAAACACCTCATGCACCTGGACCTTCGGCATCGACTCCGGTTCAGACACTACCGATTGCACCTATATCGTGGAGGTCAACGATGCCTCTCAAGCCAATGGAGGCCCTGGTACATGCGGGACATACACCGTCACTTCAAGCTGGAGCGGCCAGTTTGGCCCTACCAACGGGTTCACTACCTTGTCCGTTGGCAACGAGGAGTCCGGTCAGATGATCTGGCCGGGCTACAACGACGAGCAGCTTGAGGGTGGAAACGTCGTCAAGCCCGACAAGAGCTACACTCCC…	hypothetical protein PEX2_095700 [Penicillium expansum]	MQISQLLLATSLLASSIFA	No
ctg00015_0006391_t	MRLVNVAAFACTVLSVSAFEFPDFVPLHRRQDPGTPAYECHANCGGVITAGRTDGYCDAATFKTELSDCLKCALEFDIWKYYGNSVSKAATACGLDATPVKVSSTSTEASSTSTEASSTSTEASSTSTEASSTTTSVSATTTESTEESVTSAVTTGVVTSATGTTVASTSVSPPRVSGSSRPSSLIPSATPPGSSTASTPSSSPVFNGGVTMSAGNGLVSGAFVGCLIAAFL	ATGCGTCTCGTTAACGTTGCTGCTTTTGCCTGCACTGTACTCAGTGTTAGCGCATTCGAATTCCCGGACTTTGTCCCTCTGCACCGGCGCCAGGATCCCGGTACTCCGGCGTACGAATGTCACGCCAACTGCGGTGGCGTGATTACCGCCGGCCGTACTGACGGGTACTGTGATGCCGCCACTTTCAAGACCGAGTTGAGCGATTGCTTGAAATGCGCCCTTGAGTTCGACATTTGGAAATACTACGGTAATTCTGTATCCAAGGCTGCTACTGCATGTGGATTGGATGCCACCCCGGTCAAAGTGTCTTCCACCTCGACTGAAGCGTCTTCCACCTCGACTGAAGCGTCTTCCACCTCGACTGAAGCGTCTTCCACCTCGACCGAAGCGTCTTCCACC…	hypothetical protein PEXP_011170 [Penicillium expansum]	MRLVNVAAFACTVLSVSA	No
ctg00004_0002300_t	MSRYLLLLWLKFLGVGLQAPDPFLYVAVLVLGRDDLRPCTSDDREYLAVMMQAFMPRFVRSISPMASEYLPGDAHNLCIDLANRMEAIEDDCNFQTFIAMYRERYVRKPLPQRAVVELCLLHVLKMPFELNSSIKNSLIRY	ATGTCTCGGTACCTTCTCTTGTTGTGGCTGAAGTTCCTAGGGGTCGGGCTTCAAGCACCTGATCCATTTCTTTATGTCGCAGTTTTAGTCCTAGGAAGAGATGACCTCCGCCCTTGCACATCTGATGACAGAGAATACTTAGCCGTTATGATGCAAGCCTTTATGCCTCGGTTTGTAAGATCGATCTCTCCAATGGCCAGCGAGTATCTTCCAGGCGATGCTCATAACCTGTGCATCGACTTAGCCAATCGAATGGAGGCCATTGAAGACGACTGCAATTTCCAGACATTCATTGCAATGTACCGGGAACGTTACGTCCGGAAGCCATTGCCACAAAGAGCTGTGGTTGAGCTATGCTTGCTTCATGTTTTGAAAATGCCCTTCGAGCTGAATTCCTCC…	hypothetical protein PEXP_087940 [Penicillium expansum]	MSRYLLLLWLKFLGVGLQ	No
ctg00030_0008789_t	MLGLLPVGLLAIASLAAARDPTVYLIRHGEKPSDGGNGLNAQGLERAQCLREVFGKNSKYNITHIMAETPKSSMIIPCPYGKRARPYDTVEPLAKDLGLTVDTSCGRDDPECVKDVVKGYDGKGLANILICWEHDALTEIAEALGVKDAPDYPDDSFDIIWTLPGPYKKITSKTSENCPGLDDN	ATGCTCGGACTTTTGCCTGTCGGCCTACTGGCCATTGCTTCTTTGGCAGCAGCGCGCGATCCCACAGTCTACCTCATCCGACACGGAGAGAAACCCAGTGATGGAGGAAATGGATTGAACGCACAAGGACTCGAACGTGCACAATGCCTTCGCGAAGTTTTCGGCAAGAATTCCAAGTATAATATCACTCACATTATGGCGGAAACGCCTAAGAGCAGTATGATCATCCCCTGCCCCTATGGCAAACGTGCCCGTCCCTACGACACCGTTGAGCCGCTGGCCAAAGATCTCGGCCTCACTGTTGACACGTCTTGCGGTCGGGATGACCCGGAATGTGTCAAGGATGTGGTCAAGGGATATGATGGAAAAGGCTTGGCCAACATACTGATTTGCTGGGAG…	hypothetical protein VN97_g7440 [Penicillium thymicola]	MLGLLPVGLLAIASLAAA	COG0406, Broad specificity phosphatase PhoE [Carbohydrate transport and metabolism]
ctg00007_0003929_t	MQLINHAVYAVTVLATIVAAVPGPIVARGEKFPVSNGNQTVMVETDSSAETGNVLVALSQGDVDCKGSAFCERLGGSCDDAYRRVIPSNTYGTINHANTGTCSGTCGLFVSGSDCEFEGQDLMDAYNDIRNRGHCSHCGRKQMASGCMIKIDRVTGC	ATGCAGCTCATCAACCACGCCGTTTATGCCGTCACTGTCCTGGCCACCATTGTGGCAGCAGTCCCTGGCCCAATCGTTGCTAGGGGTGAAAAGTTCCCCGTTTCCAATGGCAATCAAACTGTCATGGTTGAAACCGACTCCTCTGCGGAGACCGGCAACGTTTTGGTAGCCTTGTCCCAAGGGGACGTCGACTGCAAGGGCTCTGCCTTTTGCGAAAGACTTGGTGGTAGCTGTGACGATGCTTATCGCAGGGTTATTCCCAGCAACACCTACGGCACTATCAACCATGCCAACACTGGAACTTGTAGTGGAACCTGCGGTCTTTTTGTCAGCGGTTCTGACTGTGAATTTGAGGGACAGGATTTGATGGACGCCTACAATGACATTCGCAACCGAGGC…	uncharacterized protein Aud_000104 [Aspergillus udagawae]	MQLINHAVYAVTVLATIVAA	cl21290, Meiotically up-regulated gene family ;This protein was identified as being up-regulated during meiosis in S.pombe. This family of proteins is found in largely in plants and fungi. Proteins in this family are typically between 128 and 920 amino acids in length.
ctg00011_0005368_t	MRGLLFTFGFLAVATATNNTNCIDGLYMIVARGTEETAAGRDGYFPKNSGTPGYLAQLIAAQINDSRIMGVEYPATLGYYIQSENDGANAMLQLANEYHSSCPGSKMALLGYSQGAQLVSDVLCGGAGDQFNHNSPLSPDIVKNSVIAAVLFGDPTHIANTTYDRGTSVHNGVFPRTNNTVCREYSDRMASWCDKGDEFCDAGNVDAVHGLYIQRYNSTMIQYVVERWQNSTVSSATVTATSTGSSPHPRPLSPVVPPLAQLLGLLH	ATGCGTGGGCTCCTGTTTACCTTTGGCTTCTTGGCGGTTGCTACTGCGACAAATAACACAAACTGTATTGATGGCCTGTACATGATTGTGGCCAGAGGCACCGAAGAAACAGCTGCTGGTAGGGATGGATACTTCCCCAAAAACTCTGGAACCCCTGGTTATCTAGCACAGCTTATTGCAGCGCAGATCAATGACTCCAGAATTATGGGAGTGGAATACCCTGCAACACTGGGGTACTACATACAGTCAGAGAATGATGGAGCAAATGCTATGCTGCAGCTGGCAAATGAGTACCACTCGTCCTGCCCGGGTTCAAAAATGGCCCTCTTAGGCTACTCGCAGGGTGCTCAATTAGTCTCTGACGTCCTTTGTGGCGGCGCTGGTGACCAATTCAACCAT…	uncharacterized protein PENSOL_c012G05762 [Penicillium solitum]	MRGLLFTFGFLAVATA	cl21494, alpha/beta hydrolases ;A functionally diverse superfamily containing proteases, lipases, peroxidases, esterases, epoxide hydrolases and dehalogenases. The catalytic apparatus typically involves three residues (catalytic triad): a serine, a glutamate or aspartate and a histidine, and often the mechanism involves a nucleophilic attack on a carbonyl carbon atom.
ctg00012_0005615_t	MFLTRCLILLACWTLVQSVVAVPDVALEQPALEDRRREERDFGLQERHNHPGLESSLLSVLTEELATTHGPTAETTTVPGGGGGTTVPGGGGGTTVPGGGGGTTVPGGGGGTTVPGGGGGTTVPSGGGGTTVPGGGGGTSPGGGGTTATPTGGVPTGATGTSPTGGATTTTGPAPPVTETTPTTSAHPTTTLTSPTSGGGVTTCPSPSVITETVGPTACPTPTTVGPTACPTPSTSQETTVIPVTVTCPVAIVSTTTVTITSGPGLGSVTTGCPCPTGTPGEGTGGVSPTGSPTGTPTAPTTTTGIVSPTGSPTRSPTSTPTGSPTGSLTGTPTVTTGLPTTPATLVTLPTTSVFVSPGTPGGPRVTPRAVINPDVVRRQILNNTTATAHFTNTTVVSN…	ATGTTTCTAACAAGATGCTTGATTCTGCTGGCCTGCTGGACTCTCGTGCAGAGTGTCGTGGCTGTCCCGGATGTGGCGCTAGAACAACCCGCGCTTGAGGATCGTCGTCGAGAAGAGCGTGACTTTGGCTTGCAGGAGCGCCACAATCATCCTGGACTTGAGAGCTCGCTGCTTTCTGTCTTGACCGAGGAGTTAGCTACGACACATGGTCCGACGGCTGAGACCACTACAGTCCCCGGCGGAGGTGGTGGTACTACAGTCCCTGGCGGCGGAGGGGGTACTACAGTCCCTGGCGGAGGTGGTGGCACTACAGTCCCTGGAGGAGGTGGGGGTACCACAGTCCCTGGGGGCGGAGGCGGAACTACAGTCCCTAGCGGCGGAGGTGGTACTACAGTCCCT…	unnamed protein product [Penicillium nalgiovense]	MFLTRCLILLACWTLVQSVVA	COG3469, Chitinase [Carbohydrate transport and metabolism].
ctg00025_0008239_t	MKFTSASIVQFLCLFTTMVEALTRYEATPPNRRLNDIAKDHPYGSLFPENGGYYLKDKDDGVVGIASDELCTELDAAFASAEAKYAQEEAAESPAPTSSAMDAAKRGTALACYPNCLHNFCSHPRCFNMATCLIYTNCHVCGSRKYCV	ATGAAATTCACTTCCGCCTCCATCGTGCAGTTCCTCTGCCTTTTTACCACTATGGTAGAAGCCCTCACCCGCTACGAGGCCACGCCTCCAAACAGGCGCCTCAACGACATAGCCAAAGATCACCCTTACGGCTCTCTATTTCCCGAAAATGGAGGGTACTACCTGAAGGACAAGGATGACGGAGTTGTTGGTATCGCCAGCGATGAGCTTTGCACGGAGCTGGACGCTGCCTTTGCTAGCGCCGAAGCCAAATATGCCCAGGAAGAGGCTGCTGAATCCCCGGCTCCAACTTCCAGTGCAATGGATGCTGCGAAGCGGGGCACCGCGCTCGCTTGCTATCCCAACTGTTTGCACAATTTCTGCAGCCACCCTCGTTGCTTCAATATGGCTACTTGTCTC…	unnamed protein product [Penicillium salamii]	MKFTSASIVQFLCLFTTMVEA	No
