# Supplementary material for: Functional Characterization of PeMep Gene Reveals Its Roles in the Vegetative Growth, Stress Adaptation, and Virulence of Penicillium expansum
Source: Foods. 2025 May 28;14(11):1908. doi: 10.3390/foods14111908 (PMC12154198; doi:10.3390/foods14111908)
Supplement: Supplementary file 1 [file foods-14-01908-s001.zip › Table S1 (primers).xlsx]

## Sheet: Sheet1
Primers of this work
Primer	Sequence（5’to3’）	Annealing temperatures (℃)	PCR product sizes (bp)
qRT-PCR-PeMep-F	AATCTGAGACCAACACCTTCTG	60	135
qRT-PCR-PeMep-R	TCGCATTTTCTATCGCCTGG
qRT-PCR-18S-F	GGTCTCGTAATTGGAATGAGAACA	60	126
qRT-PCR-18S-F	CGCTATTGGAGCTGGAATTACC
PeMep-QF	TCGCTGGAAATCTGCTTC	57	1051
PeMep-QR	CTACCAGAACGACGAAAAGCA
PeMep-UF	CCAAGCAGAAGACCTTTCC	60	697
PeMep-UR	CAAAATAGGCATTGATGTGTTGACCTCCAGACCTTGCTCAATCTGGC
PeMep-DF	CTCGTCCGAGGGCAAAGGAATAGAGTAGAGTCAGCCAACTCCTACTGC	60	593
PeMep-DR	CCATTCTTGCGAGATGAAC
its1	TCCGTAGGTGAACCTGCGG	56	553
its4	TCCTCCGCTTATTGATATGC
PeMep-knock-F	CCAAGCAGAAGACCTTTCC	58	2657
PeMep-knock-R	CCATTCTTGCGAGATGAAC
hyg-F	GGAGGTCAACACATCAATGCCTATTTTGACCATTTGTCTCAACTCCG	57	1367
hyg-R	CTACTCTATTCCTTTGCCCTCGGACGAGCTTATTAGCAGACAGGAACGAG
PeMep-in-F	GCCAGATTGAGCAAGGTCTC	57	596
PeMep-in-R	GGCACAGCAATGTCGTAAG
PeMep-out-F	GGAGGTCAACACATCAATGCC	58	1960
PeMep-out-R	CCATTCTTGCGAGATGAAC
Psuc2-PeMep-EcoRI-F	TTTTAATTAAGAATTCATGCTTTTGCTCAACCTCATTCTCT	60	77
Psuc2-PeMep-XhoI-R	TAGGGAGAACCTCGAGAGCAGCAGCAATTGCTGCA
pSUC2-F	CCTCGTCATTGTTCTCGTTCCCTT	60	268
pSUC2-R	GGTGTGAAGTGGACCAAAGGTCTA
Avr1b-F	ATGCGTCTATCTTTTGTGCTTTCT	60	63
Avr1b-R	TGCGTTGCAGGTCACGAC
P1300-PeMep-SacI-R	AGAACACGGGGGACGAGCTCATGCTTTTGCTCAACCTCATTCTCT	60	930
P1300-PeMep-SalI-F	ACGAGATCTGGTCGACACAGTGCAGTGGAGCACGC
