# Supplementary material for: Functional Characterization of PeMep Gene Reveals Its Roles in the Vegetative Growth, Stress Adaptation, and Virulence of Penicillium expansum
Source: Foods. 2025 May 28;14(11):1908. doi: 10.3390/foods14111908 (PMC12154198; doi:10.3390/foods14111908)
Supplement: Supplementary file 1 [file foods-14-01908-s001.zip › Table S2 ( Information Related to PeMep Protein).xlsx]

## Sheet: Sheet1
Information Related to PeMep Protein
Item	Nucl Seq	Prot Seq
PeMep	ATGCTTTTGCTCAACCTCATTCTCTCTGCAGCAATTGCTGCTGCTCTCCCCACCCCCGAGAGCTCCGAAGGGAATAAATCCCAGCCATTCTCTCAGGCCCAACCCTGGAACACCGGCGGTGTGAATCAATTTCCTATCCATTCAAGCTGCAATGCAACCCAGCGTCGCCAGATTGAGCAAGGTCTCAACGATACTATTACTCTCGCTTCTCATGCTCGGGACCATATCTTGAGATGGAGCAACGAGAGTGAGATCTACAGGAAGTATTTCGGTGATCGCCCATCCATGGAAGCCATCGGGGCATTTGATATCGTCGTCAACGGGGACAAGAACGACATTTTGTTTCGATGTGACAACCCGGATGGAAATTGTGATAATGAAGGCTGGGCCGGACACTGG…	MLLLNLILSAAIAAALPTPESSEGNKSQPFSQAQPWNTGGVNQFPIHSSCNATQRRQIEQGLNDTITLASHARDHILRWSNESEIYRKYFGDRPSMEAIGAFDIVVNGDKNDILFRCDNPDGNCDNEGWAGHWRGENGTDETVICDLSYETRRSLSTMCGLGYTVSESETNTFWAADLLHRLYHVPAFGQNYIDHFADGYEEVIDQAIENATLSTHDSETLQYFALEVYAYDIAVPGTGCPGVQHEHDHDESHVDQTTSEAATSQPTPTATSTDAPSTTSEVPANCHTHDGGVLHCT
Signal peptide	ATGCTTTTGCTCAACCTCATTCTCTCTGCAGCAATTGCTGCTGCT	MLLLNLILSAAIAAA
up	CCAAGCAGAAGACCTTTCC ACCTTCTCGCCAAGAGCACGCCTGAACTTCCAATTCGGATGTTTTCCGGAGAAAATCGCCTACACAATTCTTGTGCTCTCAAGGTACTCCCGCCCAAGCATCTTGGCGACCCTCCGCCGAGCCTTTGTCTTGGCATCAATATGAGATTTTCTACGCTGATTGCTGGAGGGAAAATTTTTCTAGCGAGAGAACTGATGGAAGAAGCTCTCAAGGTCCCCTCTTGGCAGGTTGCATGATCCATGTACCGAGAAAGATGGAGAAAACATCCCGCTTTCTCTCCTGGGTGTTTGCGTGGATTGGATTATCCGTAGACACGGCGAAGATGAGCACAACAAAAGCCACACTTGGCAAACAGTTAAGAAAAACTAAAATCATCGTG…	-
down	AGTCAGCCAACTCCTACTGCAACAAGTACCGATGCTCCTTCGACAACCTCTGAAGTACCTGCGAATTGCCATACACATGATGGAGGCGTGCTCCACTGCACTTAAGTTTGGAAACTGATTTGAATAGAATTGCCATACACATGATGGAGGCGTGCTCCACTGCACTTAAGGTTTCATCCTACCAGAACGACGAAAAGCACACTCGGGCAATCGAGACAAAGATAAAACATTGGCGAGATGATAACCCTGGGGTAATTTTTAGCAGGAAAGAGAGGGGGAAGGGGGGCCCTATTGGCCCAAGGCACCAGCCTCAACAGATTTAGAGCATACTATAATCTATATTATTACTGAACCTATTTGCTGTCATATGTTGAATAAGGGGACATTTAAATTTTACCA…	-
ITS1-ITS4	GTTCGACGAGGATTTGGGTCCACCTCCCACCCGTGTTTATTTACCTCGTTGCTTCGGCGGGCCCGCCTTAACTGGCCGCCGGGGGGCTCACGCCCCCGGGCCCGCGCCCGCCGAAGACACCCCCGAACTCTGCCTGAAGATTGTCGTCTGAGTGAAAATATAAATTATTTAAAACTTTCAACAACGGATCTCTTGGTTCCGGCATCGATGAAGAACGCAGCGAAATGCGATACGTAATGTGAATTGCAAATTCAGTGAATCATCGAGTCTTTGAACGCACATTGCGCCCCCTGGTATTCCGGGGGGCATGCCTGTCCGAGCGTCATTGCTGCCCTCAAGCCCGGCTTGTGTGTTGGGCCCCGTCCTCCGATTCCGGGGGACGGGCCCGAAAGGCAGCGG…	-
