# Supplementary material for: Functional Characterization of PeMep Gene Reveals Its Roles in the Vegetative Growth, Stress Adaptation, and Virulence of Penicillium expansum
Source: Foods. 2025 May 28;14(11):1908. doi: 10.3390/foods14111908 (PMC12154198; doi:10.3390/foods14111908)
Supplement: Supplementary file 1 [file foods-14-01908-s001.zip › Table S3 (annotation_summary).xlsx]

## Sheet: annotation_summary
#Gene	Start	End	Strand	Gene Length	Chrom	NR	KOG	CDD	PFAM	GO	KEGG	CAzy	VFDB_A	VFDB_B	CARD
ctg00001_0000001_t	1311	2029	+	642	ctg00001	KGO48801.1 HAD-superfamily phosphatase, subfamily IIIC [Penicillium expansum] >KGO71066.1 HAD-superfamily phosphatase, subfamily IIIC [Penicillium expansum] -> 1.03e-152	KOG4549, KOG4549, KOG4549, Magnesium-dependent phosphatase [General function prediction only]. -> 5.81e-22	cd07501, HAD_MDP-1_like, eukaryotic hypothetical phosphotyrosine phosphatase MDP-1 and related phosphatases, similar to Bacillus cereus phosphonoacetaldehyde hydrolase and Streptomyces FkbH. This family includes eukaryotic magnesium-dependent phosphatase-1 (MDP-1) which is most likely a phosphotyrosine phosphatase catalyzing the dephosphorylation of tyrosine-phosphorylated proteins, Bacillus cere…	pfam12689, Acid_PPase, Acid Phosphatase. This family contains phosphatase enzymes and other proteins of the HAD superfamily. It includes MDP-1 which is a eukaryotic magnesium-dependent acid phosphatase. -> 4.87e-72	GO:0003674 -> molecular_function;GO:0003824 -> catalytic activity;GO:0003993 -> acid phosphatase activity;GO:0004721 -> phosphoprotein phosphatase activity;GO:0004725 -> protein tyrosine phosphatase activity;GO:0005575 -> cellular_component;GO:0005622 -> intracellular anatomical structure;GO:0005634 -> nucleus;GO:0005737 -> cytoplasm;GO:0006464 -> cellular protein modification process;GO:0006470 …	-	-	-	-	-
ctg00001_0000002_t	2377	3132	+	756	ctg00001	KGO48802.1 hypothetical protein PEXP_008950 [Penicillium expansum] -> 7.21e-156	-	-	-	-	-	-	-	-	-
ctg00001_0000003_t	3553	9651	-	5874	ctg00001	XP_016593477.1 hypothetical protein PEX2_027910 [Penicillium expansum] >KGO50226.1 hypothetical protein PEX2_027910 [Penicillium expansum] -> 0.0	KOG4674, KOG4674, KOG4674, Uncharacterized conserved coiled-coil protein [Function unknown]. -> 4.02e-72	-	pfam07926, TPR_MLP1_2, TPR/MLP1/MLP2-like protein. The sequences featured in this family are similar to a region of human TPR protein and to yeast myosin-like proteins 1 (MLP1) and 2 (MLP2). These proteins share a number of features; for example, they all have coiled-coil regions and all three are associated with nuclear pores. TPR is thought to be a component of nuclear pore complex- attached in…	GO:0000075 -> cell cycle checkpoint signaling;GO:0000226 -> microtubule cytoskeleton organization;GO:0000278 -> mitotic cell cycle;GO:0000956 -> nuclear-transcribed mRNA catabolic process;GO:0000972 -> transcription-dependent tethering of RNA polymerase II gene DNA at nuclear periphery;GO:0000973 -> posttranscriptional tethering of RNA polymerase II gene DNA at nuclear periphery;GO:0003674 -> mol…	K09291 -> ko03013 RNA transport	-	-	-	-
ctg00001_0000004_t	10901	11328	-	366	ctg00001	CAG8311327.1 unnamed protein product [Penicillium nalgiovense] -> 3.07e-35	-	-	-	-	-	-	-	-	-
ctg00001_0000005_t	12872	13753	+	882	ctg00001	KGO48805.1 Transcription initiation factor TFIIE, beta subunit [Penicillium expansum] >KGO61629.1 Transcription initiation factor TFIIE, beta subunit [Penicillium expansum] -> 3.34e-207	KOG3095, KOG3095, KOG3095, Transcription initiation factor IIE, beta subunit [Transcription]. -> 4.30e-27	-	pfam18121, TFA2_Winged_2, TFA2 Winged helix domain 2. This is the second winged helix domain can be found in TFA2 proteins present in Saccharomyces cerevisiae. In form 2, the domain interacts directly with Rad3, a DNA helicase. -> 4.01e-11	-	K03137 -> ko03022 Basal transcription factors	-	-	-	-
ctg00001_0000006_t	14223	15184	-	705	ctg00001	XP_016593474.1 3,4-dihydroxy-2-butanone 4-phosphate synthase, RibB [Penicillium expansum] >KGO48806.1 3,4-dihydroxy-2-butanone 4-phosphate synthase, RibB [Penicillium expansum] >KGO50223.1 3,4-dihydroxy-2-butanone 4-phosphate synthase, RibB [Penicillium expansum] >KGO61628.1 3,4-dihydroxy-2-butanone 4-phosphate synthase, RibB [Penicillium expansum] -> 1.34e-163	KOG1284, KOG1284, KOG1284, Bifunctional GTP cyclohydrolase II/3,4-dihydroxy-2butanone-4-phosphate synthase [Coenzyme transport and metabolism]. -> 6.90e-49	-	pfam00926, DHBP_synthase, 3,4-dihydroxy-2-butanone 4-phosphate synthase. 3,4-Dihydroxy-2-butanone 4-phosphate is biosynthesized from ribulose 5-phosphate and serves as the biosynthetic precursor for the xylene ring of riboflavin. Sometimes found as a bifunctional enzyme with pfam00925. -> 4.00e-69	GO:0003674 -> molecular_function;GO:0003824 -> catalytic activity;GO:0005575 -> cellular_component;GO:0005576 -> extracellular region;GO:0005622 -> intracellular anatomical structure;GO:0005737 -> cytoplasm;GO:0005739 -> mitochondrion;GO:0005740 -> mitochondrial envelope;GO:0005758 -> mitochondrial intermembrane space;GO:0005829 -> cytosol;GO:0006091 -> generation of precursor metabolites and ene…	K02858 -> ko00740 Riboflavin metabolism	-	-	-	-
ctg00001_0000007_t	15343	17706	-	1965	ctg00001	KGO48807.1 hypothetical protein PEXP_009000 [Penicillium expansum] >KGO61627.1 hypothetical protein PEX1_008130 [Penicillium expansum] -> 0.0	-	-	-	-	-	-	-	-	-
ctg00001_0000008_t	18424	20086	-	1605	ctg00001	XP_016593472.1 Calcium/calmodulin-dependent/calcium-dependent protein kinase [Penicillium expansum] >KGO48808.1 Calcium/calmodulin-dependent/calcium-dependent protein kinase [Penicillium expansum] >KGO50221.1 Calcium/calmodulin-dependent/calcium-dependent protein kinase [Penicillium expansum] >KGO61626.1 Calcium/calmodulin-dependent/calcium-dependent protein kinase [Penicillium expansum] -> 0.0	KOG0615, KOG0615, KOG0615, Serine/threonine protein kinase Chk2 and related proteins [Cell cycle control, cell division, chromosome partitioning]. -> 2.54e-51	cd14069, STKc_Chk1, Catalytic domain of the Serine/Threonine kinase, Checkpoint kinase 1. STKs catalyze the transfer of the gamma-phosphoryl group from ATP to serine/threonine residues on protein substrates. Chk1 is implicated in many major checkpoints of the cell cycle, providing a link between upstream sensors and the cell cycle engine. It plays an important role in DNA damage response and main…	pfam00069, Pkinase, Protein kinase domain. -> 2.96e-12	GO:0000003 -> reproduction;GO:0000075 -> cell cycle checkpoint signaling;GO:0000076 -> DNA replication checkpoint signaling;GO:0000077 -> DNA damage checkpoint signaling;GO:0000166 -> nucleotide binding;GO:0000228 -> nuclear chromosome;GO:0000278 -> mitotic cell cycle;GO:0000785 -> chromatin;GO:0003674 -> molecular_function;GO:0003824 -> catalytic activity;GO:0004672 -> protein kinase activity;GO…	K02216 -> ko04115 p53 signaling pathway;ko04113 Meiosis - yeast;ko04110 Cell cycle;ko04111 Cell cycle - yeast	-	-	VFG016985 --> pkn5 --> putative serine/threonine-protein kinase	-
ctg00001_0000009_t	20898	21586	+	543	ctg00001	XP_014534794.1 Ubiquitin carrier protein [Penicillium digitatum Pd1] >XP_016593471.1 Ubiquitin-conjugating enzyme, E2 [Penicillium expansum] >EKV07182.1 Ubiquitin carrier protein [Penicillium digitatum PHI26] >KAG0159737.1 hypothetical protein PDIDSM_7261 [Penicillium digitatum] >EKV14198.1 Ubiquitin carrier protein [Penicillium digitatum Pd1] >KGO48809.1 Ubiquitin-conjugating enzyme, E2 [Penicil…	KOG0421, KOG0421, KOG0421, Ubiquitin-protein ligase [Posttranslational modification, protein turnover, chaperones]. -> 5.25e-75	cd00195, UBCc, Ubiquitin-conjugating enzyme E2, catalytic (UBCc) domain. This is part of the ubiquitin-mediated protein degradation pathway in which a thiol-ester linkage forms between a conserved cysteine and the C-terminus of ubiquitin and complexes with ubiquitin protein ligase enzymes, E3. This pathway regulates many fundamental cellular processes. There are also other E2s which form thiol-es…	pfam00179, UQ_con, Ubiquitin-conjugating enzyme. Proteins destined for proteasome-mediated degradation may be ubiquitinated. Ubiquitination follows conjugation of ubiquitin to a conserved cysteine residue of UBC homologs. TSG101 is one of several UBC homologs that lacks this active site cysteine. -> 5.56e-50	GO:0000209 -> protein polyubiquitination;GO:0003674 -> molecular_function;GO:0003824 -> catalytic activity;GO:0004842 -> ubiquitin-protein transferase activity;GO:0005488 -> binding;GO:0005515 -> protein binding;GO:0005575 -> cellular_component;GO:0005622 -> intracellular anatomical structure;GO:0005634 -> nucleus;GO:0005737 -> cytoplasm;GO:0006464 -> cellular protein modification process;GO:0006…	K06688 -> ko04120 Ubiquitin mediated proteolysis	-	-	-	-
ctg00001_0000010_t	22366	24396	-	1806	ctg00001	XP_016593470.1 Na dependent nucleoside transporter [Penicillium expansum] >KGO48810.1 Na dependent nucleoside transporter [Penicillium expansum] >KGO50219.1 Na dependent nucleoside transporter [Penicillium expansum] >KGO61624.1 Na dependent nucleoside transporter [Penicillium expansum] -> 0.0	KOG3747, KOG3747, KOG3747, Concentrative Na+-nucleoside cotransporter CNT1/CNT2 [Nucleotide transport and metabolism, Inorganic ion transport and metabolism]. -> 2.82e-57	-	pfam07662, Nucleos_tra2_C, Na+ dependent nucleoside transporter C-terminus. This family consists of nucleoside transport proteins. Rat Slc28a2 is a purine-specific Na+-nucleoside cotransporter localized to the bile canalicular membrane. Rat Slc28a1 is a a Na+-dependent nucleoside transporter selective for pyrimidine nucleosides and adenosine it also transports the anti-viral nucleoside analogues …	-	-	-	-	-	-
ctg00001_0000011_t	26522	27325	-	804	ctg00001	KGO48811.1 hypothetical protein PEXP_009040 [Penicillium expansum] -> 2.59e-182	-	-	-	-	-	-	-	-	-
ctg00001_0000012_t	28072	28366	-	210	ctg00001	XP_016593468.1 hypothetical protein PEX2_027820 [Penicillium expansum] >KGO48812.1 hypothetical protein PEXP_009050 [Penicillium expansum] >KGO50217.1 hypothetical protein PEX2_027820 [Penicillium expansum] >KGO61622.1 hypothetical protein PEX1_008080 [Penicillium expansum] -> 2.69e-41	-	-	-	-	-	-	-	-	-
ctg00001_0000013_t	29212	31143	-	1767	ctg00001	XP_016593467.1 Major facilitator superfamily domain, general substrate transporter [Penicillium expansum] >KGO50216.1 Major facilitator superfamily domain, general substrate transporter [Penicillium expansum] -> 0.0	-	cd17322, MFS_ARN_like, Yeast ARN family of Siderophore iron transporters and similar proteins of the Major Facilitator Superfamily. The ARN family of siderophore iron transporters includes ARN1 (or ferrichrome permease), ARN2 (or triacetylfusarinine C transporter 1 or TAF1), ARN3 (or siderophore iron transporter 1 or SIT1 or ferrioxamine B permease) and ARN4 (or Enterobactin permease or ENB1). Th…	pfam06609, TRI12, Fungal trichothecene efflux pump (TRI12). This family consists of several fungal specific trichothecene efflux pump proteins. Many of the genes involved in trichothecene toxin biosynthesis in Fusarium sporotrichioides are present within a gene cluster.It has been suggested that TRI12 may play a role in F. sporotrichioides self-protection against trichothecenes. -> 1.39e-09	-	-	-	-	-	-
ctg00001_0000014_t	33611	35393	+	1728	ctg00001	XP_016593466.1 hypothetical protein PEX2_027800 [Penicillium expansum] >KGO48814.1 hypothetical protein PEXP_009070 [Penicillium expansum] >KGO50215.1 hypothetical protein PEX2_027800 [Penicillium expansum] >KGO61620.1 hypothetical protein PEX1_008060 [Penicillium expansum] -> 0.0	KOG1097, KOG1097, KOG1097, Adenine deaminase/adenosine deaminase [Nucleotide transport and metabolism]. -> 4.30e-46	cd01321, ADGF, Adenosine deaminase-related growth factors (ADGF), a novel family of secreted growth-factors with sequence similarty to adenosine deaminase. -> 5.21e-07	pfam00962, A_deaminase, Adenosine/AMP deaminase. -> 1.54e-15	-	K19572 -> ko00230 Purine metabolism	-	-	-	-
ctg00001_0000015_t	35791	42300	+	6294	ctg00001	XP_016593465.1 Autophagy-related protein 2, fungi [Penicillium expansum] >KGO50214.1 Autophagy-related protein 2, fungi [Penicillium expansum] -> 0.0	KOG2993, KOG2993, KOG2993, Cytoplasm to vacuole targeting protein [Intracellular trafficking, secretion, and vesicular transport]. -> 7.53e-44	-	pfam13329, ATG2_CAD, Autophagy-related protein 2 CAD motif. The Atg2 protein, an integral membrane protein, is required for a range of functions including the regulation of autophagy in conjunction with the Atg1-Atg13 complex. Atg2 binds Atg9. The precise function of this region, with its characteristic highly conserved CAD sequence motif, is not known. -> 8.01e-35	GO:0000045 -> autophagosome assembly;GO:0000407 -> phagophore assembly site;GO:0000422 -> autophagy of mitochondrion;GO:0003674 -> molecular_function;GO:0005488 -> binding;GO:0005543 -> phospholipid binding;GO:0005575 -> cellular_component;GO:0005622 -> intracellular anatomical structure;GO:0005737 -> cytoplasm;GO:0005829 -> cytosol;GO:0006914 -> autophagy;GO:0006996 -> organelle organization;GO:…	-	-	-	-	-
ctg00001_0000016_t	44303	46151	+	1737	ctg00001	KGO61618.1 hypothetical protein PEX1_008040 [Penicillium expansum] -> 0.0	-	-	-	-	-	-	-	-	-
ctg00001_0000017_t	46772	47713	-	942	ctg00001	XP_016593463.1 hypothetical protein PEX2_027770 [Penicillium expansum] >KGO48817.1 hypothetical protein PEXP_009100 [Penicillium expansum] >KGO50212.1 hypothetical protein PEX2_027770 [Penicillium expansum] >KGO61617.1 hypothetical protein PEX1_008030 [Penicillium expansum] -> 1.28e-221	-	-	-	-	-	-	-	-	-
ctg00001_0000018_t	48949	53262	+	1479	ctg00001	KAF7524252.1 hypothetical protein PCG10_005945 [Penicillium crustosum] -> 2.65e-235	-	-	-	-	-	-	-	-	-
ctg00001_0000019_t	53536	57222	-	3591	ctg00001	OOQ86570.1 WD domain protein [Penicillium brasilianum] -> 0.0	KOG0271, KOG0271, KOG0271, Notchless-like WD40 repeat-containing protein [Function unknown]. -> 3.93e-40	cd00200, WD40, WD40 domain, found in a number of eukaryotic proteins that cover a wide variety of functions including adaptor/regulatory modules in signal transduction, pre-mRNA processing and cytoskeleton assembly; typically contains a GH dipeptide 11-24 residues from its N-terminus and the WD dipeptide at its C-terminus and is 40 residues long, hence the name WD40; between GH and WD lies a cons…	pfam00400, WD40, WD domain, G-beta repeat. -> 5.13e-07	-	-	-	-	-	-
ctg00001_0000020_t	58365	60140	-	1713	ctg00001	XP_022397987.1 hypothetical protein ASPGLDRAFT_84363 [Aspergillus glaucus CBS 516.65] >OJJ81289.1 hypothetical protein ASPGLDRAFT_84363 [Aspergillus glaucus CBS 516.65] -> 0.0	KOG4389, KOG4389, KOG4389, Acetylcholinesterase/Butyrylcholinesterase [Signal transduction mechanisms]. -> 4.47e-60	cd00312, Esterase_lipase, Esterases and lipases (includes fungal lipases, cholinesterases, etc.) These enzymes act on carboxylic esters (EC: 3.1.1.-). The catalytic apparatus involves three residues (catalytic triad): a serine, a glutamate or aspartate and a histidine.These catalytic residues are responsible for the nucleophilic attack on the carbonyl carbon atom of the ester bond. In contrast wi…	pfam00135, COesterase, Carboxylesterase family. -> 1.87e-50	-	-	-	-	-	-
ctg00001_0000021_t	62533	63006	+	474	ctg00001	KAE8416733.1 hypothetical protein BDV36DRAFT_284263 [Aspergillus pseudocaelatus] -> 1.11e-51	-	cd02233, cupin_HNL-like, Granulicella tundricola hydroxynitrile lyase (GtHNL) and related proteins, cupin domain. This family includes archaeal, eukaryotic, and bacterial proteins homologous to hydroxynitrile lyase from Granulicella tundricola (GtHNL), a novel class of HNLs that does not show any sequence or structural similarity to any other HNL and does not contain conserved motifs typical of H…	-	-	-	-	-	-	-
ctg00001_0000022_t	66830	68319	+	1371	ctg00001	XP_016601529.1 Peptidase M20 [Penicillium expansum] >KGO46166.1 Peptidase M20 [Penicillium expansum] >KGO57931.1 Peptidase M20 [Penicillium expansum] >KGO60463.1 Peptidase M20 [Penicillium expansum] -> 0.0	-	cd03884, M20_bAS, M20 Peptidase beta-alanine synthase, an amidohydrolase. Peptidase M20 family, beta-alanine synthase (bAS; N-carbamoyl-beta-alanine amidohydrolase and beta-ureidopropionase; EC 3.5.1.6) subfamily. bAS is an amidohydrolase and is the final enzyme in the pyrimidine catabolic pathway, which is involved in the regulation of the cellular pyrimidine pool. bAS catalyzes the irreversible…	pfam01546, Peptidase_M20, Peptidase family M20/M25/M40. This family includes a range of zinc metallopeptidases belonging to several families in the peptidase classification. Family M20 are Glutamate carboxypeptidases. Peptidase family M25 contains X-His dipeptidases. -> 7.80e-15	-	-	-	-	-	-
ctg00001_0000023_t	68708	69389	-	492	ctg00001	XP_016601528.1 Plectin/S10, N-terminal [Penicillium expansum] >KGO46165.1 Plectin/S10, N-terminal [Penicillium expansum] >KGO57930.1 Plectin/S10, N-terminal [Penicillium expansum] >KGO60462.1 Plectin/S10, N-terminal [Penicillium expansum] -> 4.81e-113	KOG3344, KOG3344, KOG3344, 40s ribosomal protein s10 [Translation, ribosomal structure and biogenesis]. -> 6.76e-47	-	pfam03501, S10_plectin, Plectin/S10 domain. This presumed domain is found at the N-terminus of some isoforms of the cytoskeletal muscle protein plectin as well as the ribosomal S10 protein. This domain may be involved in RNA binding. -> 1.96e-43	GO:0000028 -> ribosomal small subunit assembly;GO:0002181 -> cytoplasmic translation;GO:0003674 -> molecular_function;GO:0003676 -> nucleic acid binding;GO:0003723 -> RNA binding;GO:0003735 -> structural constituent of ribosome;GO:0005198 -> structural molecule activity;GO:0005488 -> binding;GO:0005575 -> cellular_component;GO:0005622 -> intracellular anatomical structure;GO:0005737 -> cytoplasm;…	K02947 -> ko03010 Ribosome	-	-	-	-
ctg00001_0000024_t	69764	70672	+	909	ctg00001	XP_016601527.1 hypothetical protein PEX2_021190 [Penicillium expansum] >KGO46164.1 hypothetical protein PEXP_016250 [Penicillium expansum] >KGO57929.1 hypothetical protein PEX1_019890 [Penicillium expansum] >KGO60461.1 hypothetical protein PEX2_021190 [Penicillium expansum] -> 1.77e-186	KOG2827, KOG2827, KOG2827, Uncharacterized conserved protein [Function unknown]. -> 1.01e-06	-	pfam13019, Telomere_Sde2, Telomere stability and silencing. Sde2 has been identified in fission yeast as an important factor in telomere formation and maintenance. This is a more N-terminal domain on these nuclear proteins, and is essential for telomeric silencing and genomic stability. -> 7.95e-68	GO:0000375 -> RNA splicing, via transesterification reactions;GO:0000377 -> RNA splicing, via transesterification reactions with bulged adenosine as nucleophile;GO:0000398 -> mRNA splicing, via spliceosome;GO:0005575 -> cellular_component;GO:0005622 -> intracellular anatomical structure;GO:0005634 -> nucleus;GO:0005681 -> spliceosomal complex;GO:0005737 -> cytoplasm;GO:0006139 -> nucleobase-conta…	-	-	-	-	-
ctg00001_0000025_t	71007	72982	+	1923	ctg00001	XP_016601526.1 hypothetical protein PEX2_021180 [Penicillium expansum] >KGO46163.1 hypothetical protein PEXP_016240 [Penicillium expansum] >KGO60460.1 hypothetical protein PEX2_021180 [Penicillium expansum] -> 0.0	-	cd01855, YqeH, Circularly permuted YqeH GTPase. YqeH is an essential GTP-binding protein. Depletion of YqeH induces an excess initiation of DNA replication, suggesting that it negatively controls initiation of chromosome replication. The YqeH subfamily is common in eukaryotes and sporadically present in bacteria with probable acquisition by plants from chloroplasts. Proteins of the YqeH family co…	-	GO:0003674 -> molecular_function;GO:0003824 -> catalytic activity;GO:0003924 -> GTPase activity;GO:0005575 -> cellular_component;GO:0005622 -> intracellular anatomical structure;GO:0005737 -> cytoplasm;GO:0005739 -> mitochondrion;GO:0006996 -> organelle organization;GO:0007005 -> mitochondrion organization;GO:0008150 -> biological_process;GO:0009987 -> cellular process;GO:0016043 -> cellular comp…	-	-	-	-	-
ctg00001_0000026_t	73406	74993	+	1239	ctg00001	XP_016601525.1 Pyridoxal phosphate-dependent transferase, major region, subdomain 2 [Penicillium expansum] >KGO38377.1 Pyridoxal phosphate-dependent transferase, major region, subdomain 2 [Penicillium expansum] >KGO46162.1 Pyridoxal phosphate-dependent transferase, major region, subdomain 2 [Penicillium expansum] >KGO60459.1 Pyridoxal phosphate-dependent transferase, major region, subdomain 2 [Pe…	KOG0256, KOG0256, KOG0256, 1-aminocyclopropane-1-carboxylate synthase, and related proteins [Signal transduction mechanisms]. -> 1.79e-48	cd00609, AAT_like, Aspartate aminotransferase family. This family belongs to pyridoxal phosphate (PLP)-dependent aspartate aminotransferase superfamily (fold I). Pyridoxal phosphate combines with an alpha-amino acid to form a compound called a Schiff base or aldimine intermediate, which depending on the reaction, is the substrate in four kinds of reactions (1) transamination (movement of amino gr…	pfam00155, Aminotran_1_2, Aminotransferase class I and II. -> 5.67e-12	-	-	-	-	-	-
ctg00001_0000027_t	75483	79039	-	3378	ctg00001	XP_016601524.1 Aminoacyl-tRNA synthetase, class 1a, anticodon-binding [Penicillium expansum] >KGO38378.1 Aminoacyl-tRNA synthetase, class 1a, anticodon-binding [Penicillium expansum] >KGO46161.1 Aminoacyl-tRNA synthetase, class 1a, anticodon-binding [Penicillium expansum] >KGO60458.1 Aminoacyl-tRNA synthetase, class 1a, anticodon-binding [Penicillium expansum] -> 0.0	KOG0437, KOG0437, KOG0437, Leucyl-tRNA synthetase [Translation, ribosomal structure and biogenesis]. -> 0.0	cd00812, LeuRS_core, catalytic core domain of leucyl-tRNA synthetases. Leucyl tRNA synthetase (LeuRS) catalytic core domain. This class I enzyme is a monomer which aminoacylates the 2'-OH of the nucleotide at the 3' of the appropriate tRNA. The core domain is based on the Rossman fold and is responsible for the ATP-dependent formation of the enzyme bound aminoacyl-adenylate. It contains the chara…	-	GO:0002181 -> cytoplasmic translation;GO:0003674 -> molecular_function;GO:0003824 -> catalytic activity;GO:0004812 -> aminoacyl-tRNA ligase activity;GO:0004823 -> leucine-tRNA ligase activity;GO:0004832 -> valine-tRNA ligase activity;GO:0005575 -> cellular_component;GO:0005622 -> intracellular anatomical structure;GO:0005737 -> cytoplasm;GO:0006082 -> organic acid metabolic process;GO:0006139 -> …	K01869 -> ko00970 Aminoacyl-tRNA biosynthesis	-	-	-	-
ctg00001_0000028_t	79582	80412	+	615	ctg00001	KAG0159750.1 hypothetical protein PDIDSM_7274 [Penicillium digitatum] -> 4.01e-132	-	-	-	-	-	-	-	-	-
ctg00001_0000029_t	80801	85414	-	3927	ctg00001	XP_016601522.1 Recombination/repair protein Rad50 [Penicillium expansum] >KGO46159.1 Recombination/repair protein Rad50 [Penicillium expansum] >KGO60456.1 Recombination/repair protein Rad50 [Penicillium expansum] -> 0.0	KOG0962, KOG0962, KOG0962, DNA repair protein RAD50, ABC-type ATPase/SMC superfamily [Replication, recombination and repair]. -> 0.0	cd03240, ABC_Rad50, ATP-binding cassette domain of Rad50. The catalytic domains of Rad50 are similar to the ATP-binding cassette of ABC transporters, but are not associated with membrane-spanning domains. The conserved ATP-binding motifs common to Rad50 and the ABC transporter family include the Walker A and Walker B motifs, the Q loop, a histidine residue in the switch region, a D-loop, and a co…	pfam13476, AAA_23, AAA domain. -> 5.99e-07	GO:0000003 -> reproduction;GO:0000018 -> regulation of DNA recombination;GO:0000075 -> cell cycle checkpoint signaling;GO:0000077 -> DNA damage checkpoint signaling;GO:0000166 -> nucleotide binding;GO:0000228 -> nuclear chromosome;GO:0000278 -> mitotic cell cycle;GO:0000280 -> nuclear division;GO:0000706 -> meiotic DNA double-strand break processing;GO:0000722 -> telomere maintenance via recombin…	K10866 -> ko03440 Homologous recombination;ko03450 Non-homologous end-joining	-	-	-	-
ctg00001_0000030_t	85571	86853	+	1182	ctg00001	XP_016601521.1 PAS fold-3 [Penicillium expansum] >KGO38380.1 PAS fold-3 [Penicillium expansum] >KGO46158.1 PAS fold-3 [Penicillium expansum] >KGO60455.1 PAS fold-3 [Penicillium expansum] -> 7.27e-282	KOG1601, KOG1601, KOG1601, GATA-4/5/6 transcription factors [Transcription]. -> 3.05e-11	cd00202, ZnF_GATA, Zinc finger DNA binding domain; binds specifically to DNA consensus sequence [AT]GATA[AG] promoter elements; a subset of family members may also bind protein; zinc-finger consensus topology is C-X(2)-C-X(17)-C-X(2)-C. -> 4.15e-10	pfam00320, GATA, GATA zinc finger. This domain uses four cysteine residues to coordinate a zinc ion. This domain binds to DNA. Two GATA zinc fingers are found in the GATA transcription factors. However there are several proteins which only contain a single copy of the domain. -> 6.34e-12	GO:0000976 -> transcription cis-regulatory region binding;GO:0000977 -> RNA polymerase II transcription regulatory region sequence-specific DNA binding;GO:0000981 -> DNA-binding transcription factor activity, RNA polymerase II-specific;GO:0001067 -> transcription regulatory region nucleic acid binding;GO:0001228 -> DNA-binding transcription activator activity, RNA polymerase II-specific;GO:000367…	-	-	-	-	-
ctg00001_0000031_t	87446	88543	-	963	ctg00001	XP_016601520.1 hypothetical protein PEX2_021120 [Penicillium expansum] >KGO38381.1 hypothetical protein PEX1_073870 [Penicillium expansum] >KGO46157.1 hypothetical protein PEXP_016180 [Penicillium expansum] >KGO60454.1 hypothetical protein PEX2_021120 [Penicillium expansum] -> 1.62e-205	-	-	-	-	-	-	-	-	-
ctg00001_0000032_t	89506	90954	+	1116	ctg00001	OQD65414.1 hypothetical protein PENPOL_c006G07624 [Penicillium polonicum] -> 1.63e-240	-	cd00322, FNR_like, Ferredoxin reductase (FNR), an FAD and NAD(P) binding protein, was intially identified as a chloroplast reductase activity, catalyzing the electron transfer from reduced iron-sulfur protein ferredoxin to NADP+ as the final step in the electron transport mechanism of photosystem I. FNR transfers electrons from reduced ferredoxin to FAD (forming FADH2 via a semiquinone intermedia…	-	-	-	-	-	-	-
ctg00001_0000033_t	91396	93168	-	1659	ctg00001	XP_016601517.1 hypothetical protein PEX2_021090 [Penicillium expansum] >KGO38384.1 hypothetical protein PEX1_073900 [Penicillium expansum] >KGO46154.1 hypothetical protein PEXP_016150 [Penicillium expansum] >KGO60451.1 hypothetical protein PEX2_021090 [Penicillium expansum] -> 0.0	KOG1432, KOG1432, KOG1432, Predicted DNA repair exonuclease SIA1 [General function prediction only]. -> 6.98e-72	cd07383, MPP_Dcr2, Saccharomyces cerevisiae DCR2 phosphatase and related proteins, metallophosphatase domain. DCR2 phosphatase (Dosage-dependent Cell Cycle Regulator 2) functions together with DCR1 (Gid8) in a common pathway to accelerate initiation of DNA replication in Saccharomyces cerevisiae. Genetic analysis suggests that DCR1 functions upstream of DCR2. DCR2 interacts with and dephosphoryla…	-	GO:0000322 -> storage vacuole;GO:0000323 -> lytic vacuole;GO:0000324 -> fungal-type vacuole;GO:0003674 -> molecular_function;GO:0003824 -> catalytic activity;GO:0004721 -> phosphoprotein phosphatase activity;GO:0005575 -> cellular_component;GO:0005622 -> intracellular anatomical structure;GO:0005737 -> cytoplasm;GO:0005773 -> vacuole;GO:0006464 -> cellular protein modification process;GO:0006470 …	-	-	-	-	-
ctg00001_0000034_t	93590	94634	-	762	ctg00001	XP_016601516.1 Pyridoxal phosphate phosphatase-like protein [Penicillium expansum] >KGO38385.1 Pyridoxal phosphate phosphatase-like protein [Penicillium expansum] >KGO46153.1 Pyridoxal phosphate phosphatase-like protein [Penicillium expansum] >KGO60450.1 Pyridoxal phosphate phosphatase-like protein [Penicillium expansum] -> 6.75e-176	-	cd07524, HAD_Pase, phosphatase, similar to Bacillus subtilis MtnX; belongs to the haloacid dehalogenase-like superfamily. Bacillus subtilis recycles two toxic byproducts of polyamine metabolism, methylthioadenosine and methylthioribose, into methionine by a salvage pathway. The sixth reaction in this pathway is catalyzed by B. subtilis MtnX: the dephosphorylation of 2- hydroxy-3-keto-5-methylthio…	-	GO:0000123 -> histone acetyltransferase complex;GO:0003674 -> molecular_function;GO:0003824 -> catalytic activity;GO:0005575 -> cellular_component;GO:0005622 -> intracellular anatomical structure;GO:0005634 -> nucleus;GO:0005654 -> nucleoplasm;GO:0005737 -> cytoplasm;GO:0006793 -> phosphorus metabolic process;GO:0006796 -> phosphate-containing compound metabolic process;GO:0008150 -> biological_p…	-	-	-	-	-
ctg00001_0000035_t	94833	96310	+	1302	ctg00001	XP_016601515.1 tRNA (adenine(58)-N(1))-methyltransferase catalytic subunit GCD14 [Penicillium expansum] >KGO38386.1 tRNA (adenine(58)-N(1))-methyltransferase catalytic subunit GCD14 [Penicillium expansum] >KGO46152.1 tRNA (adenine(58)-N(1))-methyltransferase catalytic subunit GCD14 [Penicillium expansum] >KGO60449.1 tRNA (adenine(58)-N(1))-methyltransferase catalytic subunit GCD14 [Penicillium ex…	KOG2915, KOG2915, KOG2915, tRNA(1-methyladenosine) methyltransferase, subunit GCD14 [Translation, ribosomal structure and biogenesis]. -> 5.76e-10	-	-	-	-	-	-	-	-
ctg00001_0000036_t	96466	97774	-	1020	ctg00001	XP_016601514.1 hypothetical protein PEX2_021060 [Penicillium expansum] >KGO46151.1 hypothetical protein PEXP_016120 [Penicillium expansum] >KGO60448.1 hypothetical protein PEX2_021060 [Penicillium expansum] -> 4.28e-249	KOG1455, KOG1455, KOG1455, Lysophospholipase [Lipid transport and metabolism]. -> 4.68e-15	-	pfam12146, Hydrolase_4, Serine aminopeptidase, S33. This domain is found in bacteria and eukaryotes and is approximately 110 amino acids in length. It is found in association with pfam00561. The majority of the members in this family carry the exopeptidase active-site residues of Ser-122, Asp-239 and His-269 as in UniProtKB:Q7ZWC2. -> 1.52e-19	GO:0003674 -> molecular_function;GO:0003824 -> catalytic activity;GO:0005575 -> cellular_component;GO:0005622 -> intracellular anatomical structure;GO:0005737 -> cytoplasm;GO:0005739 -> mitochondrion;GO:0005740 -> mitochondrial envelope;GO:0005741 -> mitochondrial outer membrane;GO:0005783 -> endoplasmic reticulum;GO:0005811 -> lipid droplet;GO:0005886 -> plasma membrane;GO:0006629 -> lipid metab…	K01054 -> ko00561 Glycerolipid metabolism;ko04723 Retrograde endocannabinoid signaling;ko04923 Regulation of lipolysis in adipocyte	CE1 --> acetyl xylan esterase (EC 3.1.1.72); cinnamoyl esterase (EC 3.1.1.-); feruloyl esterase (EC 3.1.1.73); carboxylesterase (EC 3.1.1.1); S-formylglutathione hydrolase (EC 3.1.2.12); diacylglycerol O-acyltransferase (EC 2.3.1.20); trehalose 6-O-mycolyltransferase (EC 2.3.1.122)	-	-	-
ctg00001_0000037_t	98534	99462	+	858	ctg00001	XP_016601513.1 Arsenate resistance ArsH [Penicillium expansum] >KGO46150.1 Arsenate resistance ArsH [Penicillium expansum] >KGO51500.1 Arsenate resistance ArsH [Penicillium expansum] >KGO60447.1 Arsenate resistance ArsH [Penicillium expansum] -> 1.36e-202	-	-	pfam03358, FMN_red, NADPH-dependent FMN reductase. -> 1.62e-08	-	-	-	-	-	-
ctg00001_0000038_t	101042	103727	+	2070	ctg00001	OQD65409.1 hypothetical protein PENPOL_c006G01557 [Penicillium polonicum] -> 0.0	KOG2504, KOG2504, KOG2504, Monocarboxylate transporter [Carbohydrate transport and metabolism]. -> 1.33e-26	cd17352, MFS_MCT_SLC16, Monocarboxylate transporter (MCT) family of the Major Facilitator Superfamily of transporters. The animal Monocarboxylate transporter (MCT) family is also called Solute carrier family 16 (SLC16 or SLC16A). It is composed of 14 members, MCT1-14. MCTs play an integral role in cellular metabolism via lactate transport and have been implicated in metabolic synergy in tumors. M…	-	-	-	-	-	-	-
ctg00001_0000039_t	104912	107235	-	2253	ctg00001	XP_016601511.1 Leucine-rich repeat, typical subtype [Penicillium expansum] >KGO46148.1 Leucine-rich repeat, typical subtype [Penicillium expansum] >KGO51498.1 Leucine-rich repeat, typical subtype [Penicillium expansum] >KGO60445.1 Leucine-rich repeat, typical subtype [Penicillium expansum] -> 0.0	KOG0620, KOG0620, KOG0620, Glucose-repressible alcohol dehydrogenase transcriptional effector CCR4 and related proteins [Transcription]. -> 3.51e-06	cd09097, Deadenylase_CCR4, C-terminal deadenylase domain of CCR4 and related domains. This subfamily contains the C-terminal catalytic domain of the deadenylases, Saccharomyces cerevisiae Ccr4p and two vertebrate homologs (CCR4a and CCR4b), and related domains. CCR4 belongs to the large EEP (exonuclease/endonuclease/phosphatase) superfamily that contains functionally diverse enzymes that share a …	-	GO:0000075 -> cell cycle checkpoint signaling;GO:0000076 -> DNA replication checkpoint signaling;GO:0000175 -> 3'-5'-exoribonuclease activity;GO:0000288 -> nuclear-transcribed mRNA catabolic process, deadenylation-dependent decay;GO:0000289 -> nuclear-transcribed mRNA poly(A) tail shortening;GO:0000932 -> P-body;GO:0000956 -> nuclear-transcribed mRNA catabolic process;GO:0003674 -> molecular_func…	K12603 -> ko03018 RNA degradation	-	-	-	-
ctg00001_0000040_t	110084	111256	+	1173	ctg00001	XP_016601510.1 Methyltransferase type 11 [Penicillium expansum] >KGO46147.1 Methyltransferase type 11 [Penicillium expansum] >KGO51497.1 Methyltransferase type 11 [Penicillium expansum] >KGO60444.1 Methyltransferase type 11 [Penicillium expansum] -> 4.79e-293	-	-	-	-	-	-	-	-	-
ctg00001_0000041_t	111764	112126	-	207	ctg00001	OQE08775.1 hypothetical protein PENVUL_c008G00806 [Penicillium vulpinum] -> 1.70e-39	-	cd20265, Complex1_LYR_ETFRF1_LYRM5, LYR (leucine-tyrosine-arginine) motif found in electron transfer flavoprotein regulatory factor 1 (ETFRF1) and similar proteins. ETFRF1, also called LYR motif-containing protein 5 (LYRM5), or Ghiso (growth-factor inducible soluble) factor, acts as a regulator of the electron transfer flavoprotein by promoting the removal of flavin from the ETF holoenzyme (compo…	-	-	-	-	-	-	-
ctg00001_0000042_t	112540	113729	+	876	ctg00001	XP_040816786.1 uncharacterized protein PENSOL_c003G04637 [Penicillium solitum] >OQE01870.1 hypothetical protein PENSOL_c003G04637 [Penicillium solitum] -> 7.24e-186	-	cd00586, 4HBT, 4-hydroxybenzoyl-CoA thioesterase (4HBT). Catalyzes the final step in the 4-chlorobenzoate degradation pathway in which 4-chlorobenzoate is converted to 4-hydroxybenzoate in certain soil-dwelling bacteria. 4HBT forms a homotetramer with four active sites. There is no evidence to suggest that 4HBT is related to the type I thioesterases functioning in primary or secondary metabolic p…	pfam13279, 4HBT_2, Thioesterase-like superfamily. This family contains a wide variety of enzymes, principally thioesterases. These enzymes are part of the Hotdog fold superfamily. -> 5.50e-06	-	-	-	-	-	-
ctg00001_0000043_t	114300	115079	-	615	ctg00001	XP_016601507.1 NUDIX hydrolase [Penicillium expansum] >KGO46144.1 NUDIX hydrolase [Penicillium expansum] >KGO51494.1 NUDIX hydrolase [Penicillium expansum] >KGO60441.1 NUDIX hydrolase [Penicillium expansum] -> 1.65e-140	KOG3041, KOG3041, KOG3041, Nucleoside diphosphate-sugar hydrolase of the MutT (NUDIX) family [Replication, recombination and repair]. -> 6.52e-55	cd03424, ADPRase_NUDT5, ADP-ribose pyrophosphatase (ADPRase) catalyzes the hydrolysis of ADP-ribose and a variety of additional ADP-sugar conjugates to AMP and ribose-5-phosphate. Like other members of the Nudix hydrolase superfamily, it requires a divalent cation, such as Mg2+, for its activity. It also contains a highly conserved 23-residue Nudix motif (GX5EX7REUXEEXGU, where U = I, L or V) whi…	-	GO:0003674 -> molecular_function;GO:0003824 -> catalytic activity;GO:0005575 -> cellular_component;GO:0005622 -> intracellular anatomical structure;GO:0005634 -> nucleus;GO:0005737 -> cytoplasm;GO:0005739 -> mitochondrion;GO:0006139 -> nucleobase-containing compound metabolic process;GO:0006725 -> cellular aromatic compound metabolic process;GO:0006753 -> nucleoside phosphate metabolic process;GO…	K01515 -> ko00230 Purine metabolism	-	-	-	-
ctg00001_0000044_t	116010	117115	+	1047	ctg00001	XP_016601506.1 Aminoglycoside phosphotransferase [Penicillium expansum] >KGO46143.1 Aminoglycoside phosphotransferase [Penicillium expansum] >KGO51493.1 Aminoglycoside phosphotransferase [Penicillium expansum] >KGO60440.1 Aminoglycoside phosphotransferase [Penicillium expansum] -> 1.31e-235	-	-	-	-	-	-	-	-	-
ctg00001_0000045_t	120084	123323	+	3060	ctg00001	XP_016601505.1 hypothetical protein PEX2_020970 [Penicillium expansum] >KGO46142.1 hypothetical protein PEXP_016030 [Penicillium expansum] >KGO51492.1 hypothetical protein PEX1_002550 [Penicillium expansum] >KGO60439.1 hypothetical protein PEX2_020970 [Penicillium expansum] -> 0.0	-	-	-	GO:0005575 -> cellular_component;GO:0005622 -> intracellular anatomical structure;GO:0005737 -> cytoplasm;GO:0005783 -> endoplasmic reticulum;GO:0012505 -> endomembrane system;GO:0016020 -> membrane;GO:0016021 -> integral component of membrane;GO:0031224 -> intrinsic component of membrane;GO:0043226 -> organelle;GO:0043227 -> membrane-bounded organelle;GO:0043229 -> intracellular organelle;GO:004…	-	-	-	-	-
ctg00001_0000046_t	123735	124703	-	909	ctg00001	XP_016601504.1 FMN-binding split barrel-like protein [Penicillium expansum] >KGO46141.1 FMN-binding split barrel-like protein [Penicillium expansum] >KGO51491.1 FMN-binding split barrel-like protein [Penicillium expansum] >KGO60438.1 FMN-binding split barrel-like protein [Penicillium expansum] -> 1.52e-203	-	-	pfam01613, Flavin_Reduct, Flavin reductase like domain. This is a flavin reductase family consisting of enzymes known to be flavin reductases as well as various oxidoreductase and monooxygenase components. VlmR is a flavin reductase that functions in a two-component enzyme system to provide isobutylamine N-hydroxylase with reduced flavin and may be involved in the synthesis of valanimycin. SnaC i…	-	-	-	-	-	-
ctg00001_0000047_t	125046	125606	+	462	ctg00001	XP_016601503.1 hypothetical protein PEX2_020950 [Penicillium expansum] >KGO46140.1 hypothetical protein PEXP_016010 [Penicillium expansum] >KGO51490.1 hypothetical protein PEX1_002530 [Penicillium expansum] >KGO60437.1 hypothetical protein PEX2_020950 [Penicillium expansum] -> 4.99e-88	-	-	-	-	-	-	-	-	-
ctg00001_0000048_t	126398	128410	-	1725	ctg00001	XP_016601502.1 Vps5 C-terminal [Penicillium expansum] >KGO46139.1 Vps5 C-terminal [Penicillium expansum] >KGO51489.1 Vps5 C-terminal [Penicillium expansum] >KGO60436.1 Vps5 C-terminal [Penicillium expansum] -> 0.0	KOG2273, KOG2273, KOG2273, Membrane coat complex Retromer, subunit VPS5/SNX1, Sorting nexins, and related PX domain-containing proteins [Intracellular trafficking, secretion, and vesicular transport]. -> 9.79e-50	cd07627, BAR_Vps5p, The Bin/Amphiphysin/Rvs (BAR) domain of yeast Sorting Nexin Vps5p. BAR domains are dimerization, lipid binding and curvature sensing modules found in many different proteins with diverse functions. Sorting nexins (SNXs) are Phox homology (PX) domain containing proteins that are involved in regulating membrane traffic and protein sorting in the endosomal system. SNXs differ fro…	pfam09325, Vps5, Vps5 C terminal like. Vps5 is a sorting nexin that functions in membrane trafficking. This is the C terminal dimerization domain. -> 4.03e-81	GO:0000003 -> reproduction;GO:0000407 -> phagophore assembly site;GO:0003006 -> developmental process involved in reproduction;GO:0003674 -> molecular_function;GO:0005488 -> binding;GO:0005543 -> phospholipid binding;GO:0005575 -> cellular_component;GO:0005622 -> intracellular anatomical structure;GO:0005628 -> prospore membrane;GO:0005737 -> cytoplasm;GO:0005768 -> endosome;GO:0005829 -> cytosol…	K17917 -> ko04144 Endocytosis	-	-	-	-
ctg00001_0000049_t	128892	129739	-	729	ctg00001	XP_016601501.1 Class II aldolase/adducin N-terminal [Penicillium expansum] >KGO46138.1 Class II aldolase/adducin N-terminal [Penicillium expansum] >KGO51488.1 Class II aldolase/adducin N-terminal [Penicillium expansum] >KGO60435.1 Class II aldolase/adducin N-terminal [Penicillium expansum] -> 1.85e-183	KOG2631, KOG2631, KOG2631, Class II aldolase/adducin N-terminal domain protein [Carbohydrate transport and metabolism]. -> 2.97e-80	cd00398, Aldolase_II, Class II Aldolase and Adducin head (N-terminal) domain. Aldolases are ubiquitous enzymes catalyzing central steps of carbohydrate metabolism. Based on enzymatic mechanisms, this superfamily has been divided into two distinct classes (Class I and II). Class II enzymes are further divided into two sub-classes A and B. This family includes class II A aldolases and adducins whic…	pfam00596, Aldolase_II, Class II Aldolase and Adducin N-terminal domain. This family includes class II aldolases and adducins which have not been ascribed any enzymatic function. -> 5.67e-13	GO:0000096 -> sulfur amino acid metabolic process;GO:0000097 -> sulfur amino acid biosynthetic process;GO:0003674 -> molecular_function;GO:0003824 -> catalytic activity;GO:0005575 -> cellular_component;GO:0005622 -> intracellular anatomical structure;GO:0005737 -> cytoplasm;GO:0006082 -> organic acid metabolic process;GO:0006520 -> cellular amino acid metabolic process;GO:0006555 -> methionine me…	K08964 -> ko00270 Cysteine and methionine metabolism	-	-	-	-
ctg00001_0000050_t	131123	131811	-	570	ctg00001	KAF7518881.1 hypothetical protein PCG10_010524 [Penicillium crustosum] -> 1.53e-59	-	-	-	-	-	-	-	-	-
ctg00001_0000051_t	134395	135189	+	795	ctg00001	XP_016593352.1 hypothetical protein PEX2_105970 [Penicillium expansum] >KGO37686.1 hypothetical protein PEXP_077020 [Penicillium expansum] >KGO49963.1 hypothetical protein PEX2_105970 [Penicillium expansum] >KGO54176.1 hypothetical protein PEX1_055160 [Penicillium expansum] -> 3.00e-175	-	-	-	-	-	-	-	-	-
ctg00001_0000052_t	136179	137204	+	912	ctg00001	OQE22189.1 hypothetical protein PENFLA_c013G03203 [Penicillium flavigenum] -> 2.18e-192	-	cd11010, S1-P1_nuclease, S1/P1 nucleases and related enzymes. This family summarizes both S1 and P1 nucleases (EC:3.1.30.1) which cleave RNA and single stranded DNA with no base specificity. S1 nuclease is more active on DNA than RNA. Its reaction products are oligonucleotides or single nucleotides with 5' phosphoryl groups. Although its primary substrate is single-stranded, it may also introduce…	pfam02265, S1-P1_nuclease, S1/P1 Nuclease. This family contains both S1 and P1 nucleases (EC:3.1.30.1) which cleave RNA and single stranded DNA with no base specificity. -> 5.61e-55	-	-	-	-	-	-
ctg00001_0000053_t	138126	139775	+	1392	ctg00001	XP_016593350.1 protein of unknown function DUF2235 [Penicillium expansum] >KGO37688.1 protein of unknown function DUF2235 [Penicillium expansum] >KGO49961.1 protein of unknown function DUF2235 [Penicillium expansum] >KGO54178.1 protein of unknown function DUF2235 [Penicillium expansum] -> 0.0	-	-	pfam09994, DUF2235, Uncharacterized alpha/beta hydrolase domain (DUF2235). This domain, found in various hypothetical bacterial proteins, has no known function. -> 1.16e-62	-	-	-	-	-	-
ctg00001_0000054_t	140616	142403	+	1677	ctg00001	XP_016593349.1 Concanavalin A-like lectin/glucanase, subgroup [Penicillium expansum] >KGO37689.1 Concanavalin A-like lectin/glucanase, subgroup [Penicillium expansum] >KGO49960.1 Concanavalin A-like lectin/glucanase, subgroup [Penicillium expansum] >KGO73547.1 Concanavalin A-like lectin/glucanase, subgroup [Penicillium expansum] -> 3.67e-308	KOG0675, KOG0675, KOG0675, Calnexin [Posttranslational modification, protein turnover, chaperones]. -> 9.75e-138	-	pfam00262, Calreticulin, Calreticulin family. -> 1.62e-173	GO:0000322 -> storage vacuole;GO:0000323 -> lytic vacuole;GO:0000324 -> fungal-type vacuole;GO:0003674 -> molecular_function;GO:0005488 -> binding;GO:0005509 -> calcium ion binding;GO:0005515 -> protein binding;GO:0005575 -> cellular_component;GO:0005622 -> intracellular anatomical structure;GO:0005737 -> cytoplasm;GO:0005773 -> vacuole;GO:0005783 -> endoplasmic reticulum;GO:0005789 -> endoplasmi…	K08054 -> ko04141 Protein processing in endoplasmic reticulum;ko04145 Phagosome;ko04612 Antigen processing and presentation;ko04918 Thyroid hormone synthesis	-	-	-	-
ctg00001_0000055_t	143078	144967	+	1770	ctg00001	XP_016593348.1 Methylmalonate-semialdehyde dehydrogenase [Penicillium expansum] >KGO37690.1 Methylmalonate-semialdehyde dehydrogenase [Penicillium expansum] >KGO49959.1 Methylmalonate-semialdehyde dehydrogenase [Penicillium expansum] >KGO73546.1 Methylmalonate-semialdehyde dehydrogenase [Penicillium expansum] -> 0.0	KOG2450, KOG2450, KOG2450, Aldehyde dehydrogenase [Energy production and conversion]. -> 1.85e-69	cd07085, ALDH_F6_MMSDH, Methylmalonate semialdehyde dehydrogenase and ALDH family members 6A1 and 6B2. Methylmalonate semialdehyde dehydrogenase (MMSDH, EC=1.2.1.27) [acylating] from Bacillus subtilis is involved in valine metabolism and catalyses the NAD+- and CoA-dependent oxidation of methylmalonate semialdehyde into propionyl-CoA. Mitochondrial human MMSDH ALDH6A1 and Arabidopsis MMSDH ALDH6B…	pfam00171, Aldedh, Aldehyde dehydrogenase family. This family of dehydrogenases act on aldehyde substrates. Members use NADP as a cofactor. The family includes the following members: The prototypical members are the aldehyde dehydrogenases EC:1.2.1.3. Succinate-semialdehyde dehydrogenase EC:1.2.1.16. Lactaldehyde dehydrogenase EC:1.2.1.22. Benzaldehyde dehydrogenase EC:1.2.1.28. Methylmalonate-se…	-	K00140 -> ko01200 Carbon metabolism;ko00640 Propanoate metabolism;ko00562 Inositol phosphate metabolism;ko00410 beta-Alanine metabolism;ko00280 Valine, leucine and isoleucine degradation	-	-	-	-
ctg00001_0000056_t	145342	146274	-	660	ctg00001	XP_016593347.1 hypothetical protein PEX2_105920 [Penicillium expansum] >KGO37691.1 hypothetical protein PEXP_077070 [Penicillium expansum] >KGO49958.1 hypothetical protein PEX2_105920 [Penicillium expansum] >KGO73545.1 hypothetical protein PEX1_075140 [Penicillium expansum] -> 4.19e-155	-	-	-	-	-	-	-	-	-
ctg00001_0000057_t	146603	148153	+	1440	ctg00001	XP_016593346.1 Dynamitin subunit 2 [Penicillium expansum] >KGO37692.1 Dynamitin subunit 2 [Penicillium expansum] >KGO49957.1 Dynamitin subunit 2 [Penicillium expansum] >KGO73544.1 Dynamitin subunit 2 [Penicillium expansum] -> 2.80e-309	KOG3958, KOG3958, KOG3958, Putative dynamitin [Cytoskeleton]. -> 5.33e-09	-	pfam04912, Dynamitin, Dynamitin. Dynamitin is a subunit of the microtubule-dependent motor complex and in implicated in cell adhesion by binding to macrophage-enriched myristoylated alanine-rice C kinase substrate (MacMARCKS). -> 7.52e-33	-	-	-	-	-	-
ctg00001_0000058_t	148387	150212	-	1716	ctg00001	XP_016593345.1 GPI mannosyltransferase [Penicillium expansum] >KGO49956.1 GPI mannosyltransferase [Penicillium expansum] -> 0.0	KOG2516, KOG2516, KOG2516, Protein involved in dolichol pathway for N-glycosylation (mannosyltransferase family) [Cell wall/membrane/envelope biogenesis, Intracellular trafficking, secretion, and vesicular transport]. -> 2.05e-76	-	pfam03901, Glyco_transf_22, Alg9-like mannosyltransferase family. Members of this family are mannosyltransferase enzymes. At least some members are localized in endoplasmic reticulum and involved in GPI anchor biosynthesis. -> 1.59e-12	GO:0000009 -> alpha-1,6-mannosyltransferase activity;GO:0000030 -> mannosyltransferase activity;GO:0003674 -> molecular_function;GO:0003824 -> catalytic activity;GO:0005575 -> cellular_component;GO:0005622 -> intracellular anatomical structure;GO:0005737 -> cytoplasm;GO:0005783 -> endoplasmic reticulum;GO:0006464 -> cellular protein modification process;GO:0006486 -> protein glycosylation;GO:0006…	K03847 -> ko00513 Various types of N-glycan biosynthesis;ko00510 N-Glycan biosynthesis	GT22 --> Dol-P-Man: Man6GlcNAc2-PP-Dol alpha-1,2-mannosyltransferase (EC 2.4.1.259); Dol-P-Man: Man8GlcNAc2-PP-Dol alpha-1,2-mannosyltransferase (EC 2.4.1.261); Dol-P-Man: Man2-GlcNAc-phosphatidylinositol alpha-1,2-mannosyltransferase (EC 2.4.1.-); Dol-P-Man: Man3-GlcNAc-phosphatidylinositol alpha-1,2-mannosyltransferase (EC 2.4.1.-)	-	-	-
ctg00001_0000059_t	150297	150847	+	261	ctg00001	XP_016593344.1 hypothetical protein PEX2_105890 [Penicillium expansum] >KGO73372.1 hypothetical protein PITC_086600 [Penicillium italicum] >KOS44208.1 hypothetical protein ACN38_g4877 [Penicillium nordicum] >KGO37694.1 hypothetical protein PEXP_077100 [Penicillium expansum] >KGO49955.1 hypothetical protein PEX2_105890 [Penicillium expansum] >KGO73542.1 hypothetical protein PEX1_075110 [Penicilliu…	KOG4779, KOG4779, KOG4779, Predicted membrane protein [Function unknown]. -> 1.32e-28	-	pfam08571, Yos1, Yos1-like. In yeast, Yos1 is a subunit of the Yip1p-Yif1p complex and is required for transport between the endoplasmic reticulum and the Golgi complex. Yos1 appears to be conserved in eukaryotes. -> 2.42e-26	GO:0000139 -> Golgi membrane;GO:0005575 -> cellular_component;GO:0005622 -> intracellular anatomical structure;GO:0005737 -> cytoplasm;GO:0005783 -> endoplasmic reticulum;GO:0005789 -> endoplasmic reticulum membrane;GO:0005794 -> Golgi apparatus;GO:0005798 -> Golgi-associated vesicle;GO:0006810 -> transport;GO:0006886 -> intracellular protein transport;GO:0006888 -> endoplasmic reticulum to Golgi…	-	-	-	-	-
ctg00001_0000060_t	152035	154552	-	2391	ctg00001	XP_016593343.1 Peptidase C19, ubiquitin carboxyl-terminal hydrolase 2 [Penicillium expansum] >KGO37695.1 Peptidase C19, ubiquitin carboxyl-terminal hydrolase 2 [Penicillium expansum] >KGO49954.1 Peptidase C19, ubiquitin carboxyl-terminal hydrolase 2 [Penicillium expansum] >KGO73541.1 Peptidase C19, ubiquitin carboxyl-terminal hydrolase 2 [Penicillium expansum] -> 0.0	KOG1864, KOG1864, KOG1864, Ubiquitin-specific protease [Posttranslational modification, protein turnover, chaperones]. -> 3.36e-84	cd02663, Peptidase_C19G, A subfamily of Peptidase C19. Peptidase C19 contains ubiquitinyl hydrolases. They are intracellular peptidases that remove ubiquitin molecules from polyubiquinated peptides by cleavage of isopeptide bonds. They hydrolyze bonds involving the carboxyl group of the C-terminal Gly residue of ubiquitin. The purpose of the de-ubiquitination is thought to be editing of the ubiqu…	pfam00443, UCH, Ubiquitin carboxyl-terminal hydrolase. -> 6.05e-29	GO:0003674 -> molecular_function;GO:0003824 -> catalytic activity;GO:0004843 -> thiol-dependent deubiquitinase;GO:0005575 -> cellular_component;GO:0005622 -> intracellular anatomical structure;GO:0005737 -> cytoplasm;GO:0006355 -> regulation of transcription, DNA-templated;GO:0006464 -> cellular protein modification process;GO:0006508 -> proteolysis;GO:0006511 -> ubiquitin-dependent protein catab…	-	-	-	-	-
ctg00001_0000061_t	156803	158645	+	1779	ctg00001	KOS44210.1 hypothetical protein ACN38_g4875 [Penicillium nordicum] -> 0.0	KOG1936, KOG1936, KOG1936, Histidyl-tRNA synthetase [Translation, ribosomal structure and biogenesis]. -> 4.10e-178	cd00773, HisRS-like_core, Class II Histidinyl-tRNA synthetase (HisRS)-like catalytic core domain. HisRS is a homodimer. It is responsible for the attachment of histidine to the 3' OH group of ribose of the appropriate tRNA. This domain is primarily responsible for ATP-dependent formation of the enzyme bound aminoacyl-adenylate. Class II assignment is based upon its structure and the presence of t…	-	GO:0000166 -> nucleotide binding;GO:0002181 -> cytoplasmic translation;GO:0003674 -> molecular_function;GO:0003676 -> nucleic acid binding;GO:0003723 -> RNA binding;GO:0003729 -> mRNA binding;GO:0003824 -> catalytic activity;GO:0004812 -> aminoacyl-tRNA ligase activity;GO:0004821 -> histidine-tRNA ligase activity;GO:0005488 -> binding;GO:0005524 -> ATP binding;GO:0005575 -> cellular_component;GO:…	K01892 -> ko00970 Aminoacyl-tRNA biosynthesis	-	-	-	-
ctg00001_0000062_t	159101	160696	-	1536	ctg00001	XP_016593340.1 Monooxygenase, FAD-binding [Penicillium expansum] >KGO37698.1 Monooxygenase, FAD-binding [Penicillium expansum] >KGO49951.1 Monooxygenase, FAD-binding [Penicillium expansum] >KGO73538.1 Monooxygenase, FAD-binding [Penicillium expansum] -> 0.0	KOG3855, KOG3855, KOG3855, Monooxygenase involved in coenzyme Q (ubiquinone) biosynthesis [Coenzyme transport and metabolism, Energy production and conversion]. -> 2.82e-78	-	-	GO:0003674 -> molecular_function;GO:0003824 -> catalytic activity;GO:0004497 -> monooxygenase activity;GO:0005575 -> cellular_component;GO:0005622 -> intracellular anatomical structure;GO:0005737 -> cytoplasm;GO:0005739 -> mitochondrion;GO:0005740 -> mitochondrial envelope;GO:0005743 -> mitochondrial inner membrane;GO:0006743 -> ubiquinone metabolic process;GO:0006744 -> ubiquinone biosynthetic p…	K06126 -> ko00130 Ubiquinone and other terpenoid-quinone biosynthesis	-	-	-	-
ctg00001_0000063_t	161029	162619	-	1485	ctg00001	KGO37699.1 Vps5 C-terminal [Penicillium expansum] >KGO73537.1 Vps5 C-terminal [Penicillium expansum] -> 0.0	KOG2273, KOG2273, KOG2273, Membrane coat complex Retromer, subunit VPS5/SNX1, Sorting nexins, and related PX domain-containing proteins [Intracellular trafficking, secretion, and vesicular transport]. -> 1.88e-39	cd06863, PX_Atg24p, The phosphoinositide binding Phox Homology domain of yeast Atg24p, an autophagic degradation protein. The PX domain is a phosphoinositide (PI) binding module present in many proteins with diverse functions. The yeast Atg24p is a sorting nexin (SNX) which is involved in membrane fusion events at the vacuolar surface during pexophagy. This is facilitated via binding of Atg24p to…	pfam00787, PX, PX domain. PX domains bind to phosphoinositides. -> 2.46e-07	GO:0000407 -> phagophore assembly site;GO:0000422 -> autophagy of mitochondrion;GO:0003674 -> molecular_function;GO:0005488 -> binding;GO:0005543 -> phospholipid binding;GO:0005575 -> cellular_component;GO:0005622 -> intracellular anatomical structure;GO:0005634 -> nucleus;GO:0005737 -> cytoplasm;GO:0005768 -> endosome;GO:0005769 -> early endosome;GO:0005773 -> vacuole;GO:0005776 -> autophagosome…	K17919 -> ko04144 Endocytosis	-	-	-	-
ctg00001_0000064_t	163277	165847	-	2517	ctg00001	XP_016593338.1 Proprotein convertase, P [Penicillium expansum] >KGO37700.1 Proprotein convertase, P [Penicillium expansum] >KGO49949.1 Proprotein convertase, P [Penicillium expansum] >KGO73536.1 Proprotein convertase, P [Penicillium expansum] -> 0.0	KOG3526, KOG3526, KOG3526, Subtilisin-like proprotein convertase [Posttranslational modification, protein turnover, chaperones]. -> 8.56e-108	cd04059, Peptidases_S8_Protein_convertases_Kexins_Furin-like, Peptidase S8 family domain in Protein convertases. Protein convertases, whose members include furins and kexins, are members of the peptidase S8 or Subtilase clan of proteases. They have an Asp/His/Ser catalytic triad that is not homologous to trypsin. Kexins are involved in the activation of peptide hormones, growth factors, and viral…	pfam01483, P_proprotein, Proprotein convertase P-domain. A unique feature of the eukaryotic subtilisin-like proprotein convertases is the presence of an additional highly conserved sequence of approximately 150 residues (P domain) located immediately downstream of the catalytic domain. -> 5.45e-20	GO:0000139 -> Golgi membrane;GO:0000322 -> storage vacuole;GO:0000323 -> lytic vacuole;GO:0000324 -> fungal-type vacuole;GO:0003674 -> molecular_function;GO:0003824 -> catalytic activity;GO:0004175 -> endopeptidase activity;GO:0004252 -> serine-type endopeptidase activity;GO:0004857 -> enzyme inhibitor activity;GO:0004866 -> endopeptidase inhibitor activity;GO:0004867 -> serine-type endopeptidase…	-	-	-	-	-
ctg00001_0000065_t	167503	171840	+	4008	ctg00001	XP_016593337.1 hypothetical protein PEX2_105820 [Penicillium expansum] >KGO49948.1 hypothetical protein PEX2_105820 [Penicillium expansum] >KGO73535.1 hypothetical protein PEX1_075040 [Penicillium expansum] -> 0.0	-	-	pfam19050, PhoD_2, PhoD related phosphatase. This entry contains a domain that is presumed to be a phosphatase enzyme based on its similarity to pfam09423. -> 4.52e-51	GO:0005575 -> cellular_component;GO:0005622 -> intracellular anatomical structure;GO:0005628 -> prospore membrane;GO:0005737 -> cytoplasm;GO:0005739 -> mitochondrion;GO:0005740 -> mitochondrial envelope;GO:0005741 -> mitochondrial outer membrane;GO:0005886 -> plasma membrane;GO:0016020 -> membrane;GO:0019867 -> outer membrane;GO:0031090 -> organelle membrane;GO:0031966 -> mitochondrial membrane;G…	-	-	-	-	-
ctg00001_0000066_t	172632	173785	+	1005	ctg00001	XP_016593336.1 Pyridine nucleotide-disulfide oxidoreductase, class-II [Penicillium expansum] >KGO37702.1 Pyridine nucleotide-disulfide oxidoreductase, class-II [Penicillium expansum] >KGO49947.1 Pyridine nucleotide-disulfide oxidoreductase, class-II [Penicillium expansum] >KGO64172.1 Pyridine nucleotide-disulfide oxidoreductase, class-II [Penicillium italicum] >KGO73534.1 Pyridine nucleotide-disu…	KOG0404, KOG0404, KOG0404, Thioredoxin reductase [Posttranslational modification, protein turnover, chaperones]. -> 1.42e-148	-	-	GO:0000302 -> response to reactive oxygen species;GO:0000303 -> response to superoxide;GO:0000305 -> response to oxygen radical;GO:0003674 -> molecular_function;GO:0003824 -> catalytic activity;GO:0004791 -> thioredoxin-disulfide reductase activity;GO:0005488 -> binding;GO:0005506 -> iron ion binding;GO:0005575 -> cellular_component;GO:0005622 -> intracellular anatomical structure;GO:0005737 -> c…	K00384 -> ko00450 Selenocompound metabolism;ko00240 Pyrimidine metabolism	-	-	-	-
ctg00001_0000067_t	174273	177554	-	3282	ctg00001	XP_016593335.1 Winged helix-turn-helix transcription repressor DNA-binding [Penicillium expansum] >KGO37703.1 Winged helix-turn-helix transcription repressor DNA-binding [Penicillium expansum] >KGO49946.1 Winged helix-turn-helix transcription repressor DNA-binding [Penicillium expansum] >KGO73533.1 Winged helix-turn-helix transcription repressor DNA-binding [Penicillium expansum] -> 0.0	KOG0029, KOG0029, KOG0029, Amine oxidase [Secondary metabolites biosynthesis, transport and catabolism]. -> 1.43e-13	-	pfam01593, Amino_oxidase, Flavin containing amine oxidoreductase. This family consists of various amine oxidases, including maze polyamine oxidase (PAO) and various flavin containing monoamine oxidases (MAO). The aligned region includes the flavin binding site of these enzymes. The family also contains phytoene dehydrogenases and related enzymes. In vertebrates MAO plays an important role regulat…	GO:0000228 -> nuclear chromosome;GO:0000785 -> chromatin;GO:0003674 -> molecular_function;GO:0003676 -> nucleic acid binding;GO:0003677 -> DNA binding;GO:0003824 -> catalytic activity;GO:0005488 -> binding;GO:0005575 -> cellular_component;GO:0005622 -> intracellular anatomical structure;GO:0005634 -> nucleus;GO:0005694 -> chromosome;GO:0006139 -> nucleobase-containing compound metabolic process;G…	-	-	-	-	-
ctg00001_0000068_t	178193	179579	-	1233	ctg00001	XP_016593334.1 SNARE associated Golgi protein [Penicillium expansum] >KGO49945.1 SNARE associated Golgi protein [Penicillium expansum] -> 8.32e-286	-	-	-	GO:0000022 -> mitotic spindle elongation;GO:0000070 -> mitotic sister chromatid segregation;GO:0000139 -> Golgi membrane;GO:0000226 -> microtubule cytoskeleton organization;GO:0000278 -> mitotic cell cycle;GO:0000280 -> nuclear division;GO:0000819 -> sister chromatid segregation;GO:0005575 -> cellular_component;GO:0005622 -> intracellular anatomical structure;GO:0005737 -> cytoplasm;GO:0005794 ->…	-	-	-	-	-
ctg00001_0000069_t	180445	182784	+	2223	ctg00001	XP_016593333.1 protein of unknown function DUF1771 [Penicillium expansum] >KGO37705.1 protein of unknown function DUF1771 [Penicillium expansum] >KGO49944.1 protein of unknown function DUF1771 [Penicillium expansum] >KGO73531.1 protein of unknown function DUF1771 [Penicillium expansum] -> 0.0	-	-	pfam08590, DUF1771, Domain of unknown function (DUF1771). This domain is always found adjacent to pfam01713. -> 1.30e-08	-	-	-	-	-	-
ctg00001_0000070_t	183180	184328	-	960	ctg00001	XP_016593332.1 Pyruvate/Phosphoenolpyruvate kinase [Penicillium expansum] >KGO37706.1 Pyruvate/Phosphoenolpyruvate kinase [Penicillium expansum] >KGO49943.1 Pyruvate/Phosphoenolpyruvate kinase [Penicillium expansum] >KGO73530.1 Pyruvate/Phosphoenolpyruvate kinase [Penicillium expansum] -> 5.01e-222	-	-	pfam03328, HpcH_HpaI, HpcH/HpaI aldolase/citrate lyase family. This family includes 2,4-dihydroxyhept-2-ene-1,7-dioic acid aldolase and 4-hydroxy-2-oxovalerate aldolase. -> 6.36e-17	-	-	-	-	-	-
ctg00001_0000071_t	186024	186335	+	312	ctg00001	OQD65090.1 hypothetical protein PENPOL_c006G05581 [Penicillium polonicum] -> 7.56e-23	KOG4177, KOG4177, KOG4177, Ankyrin [Cell wall/membrane/envelope biogenesis]. -> 5.35e-06	sd00045, ANK, ankyrin repeats. Ankyrin repeats are one of the most abundant repeat motifs, and generally function as scaffolds for protein-protein interactions in processes including cell cycle, transcriptional regulation, signal transduction, vesicular trafficking, and inflammatory response. Although predominantly found in eukaryotic proteins, they are also found in some bacterial and viral prot…	-	-	-	-	-	-	-
ctg00001_0000072_t	187691	188442	+	573	ctg00001	KAF7518861.1 hypothetical protein PCG10_010504 [Penicillium crustosum] >KGO73529.1 hypothetical protein PEX1_074980 [Penicillium expansum] >CAG8906110.1 unnamed protein product [Penicillium egyptiacum] >CRL21149.1 Protein of unknown function DUF846, eukaryotic [Penicillium camemberti] -> 2.02e-125	KOG3195, KOG3195, KOG3195, Uncharacterized membrane protein NPD008/CGI-148 [General function prediction only]. -> 2.09e-40	-	pfam05832, DUF846, Eukaryotic protein of unknown function (DUF846). This family consists of several of unknown function from a variety of eukaryotic organisms. -> 8.67e-35	GO:0000139 -> Golgi membrane;GO:0002790 -> peptide secretion;GO:0005575 -> cellular_component;GO:0005622 -> intracellular anatomical structure;GO:0005737 -> cytoplasm;GO:0005794 -> Golgi apparatus;GO:0006810 -> transport;GO:0008104 -> protein localization;GO:0008150 -> biological_process;GO:0009306 -> protein secretion;GO:0009987 -> cellular process;GO:0012505 -> endomembrane system;GO:0015031 ->…	-	-	-	-	-
ctg00001_0000073_t	189134	191471	+	1545	ctg00001	XP_016593331.1 Protein of unknown function DUF846, eukaryotic [Penicillium expansum] >KGO37707.1 Protein of unknown function DUF846, eukaryotic [Penicillium expansum] >KGO49942.1 Protein of unknown function DUF846, eukaryotic [Penicillium expansum] -> 5.67e-191	KOG4400, KOG4400, KOG4400, E3 ubiquitin ligase interacting with arginine methyltransferase [Posttranslational modification, protein turnover, chaperones]. -> 1.43e-07	-	-	-	-	-	-	-	-
ctg00001_0000074_t	193639	195622	+	1653	ctg00001	XP_016593330.1 Major facilitator superfamily domain, general substrate transporter [Penicillium expansum] >KGO37708.1 Major facilitator superfamily domain, general substrate transporter [Penicillium expansum] >KGO49941.1 Major facilitator superfamily domain, general substrate transporter [Penicillium expansum] >KGO55305.1 Major facilitator superfamily domain, general substrate transporter [Penici…	KOG0254, KOG0254, KOG0254, Predicted transporter (major facilitator superfamily) [General function prediction only]. -> 9.59e-63	cd17356, MFS_HXT, Fungal Hexose transporter subfamily of the Major Facilitator Superfamily of transporters and similar proteins. The fungal hexose transporter (HXT) subfamily is comprised of functionally redundant proteins that function mainly in the transport of glucose, as well as other sugars such as galactose and fructose. Saccharomyces cerevisiae has 20 genes that encode proteins in this fam…	pfam00083, Sugar_tr, Sugar (and other) transporter. -> 5.38e-82	-	-	-	-	-	-
ctg00001_0000075_t	195853	196916	-	990	ctg00001	XP_016593329.1 hypothetical protein PEX2_105740 [Penicillium expansum] >KGO37709.1 hypothetical protein PEXP_077250 [Penicillium expansum] >KGO49940.1 hypothetical protein PEX2_105740 [Penicillium expansum] >KGO55304.1 hypothetical protein PEX1_001920 [Penicillium expansum] -> 1.13e-149	-	-	-	-	-	-	-	-	-
ctg00001_0000076_t	198181	198865	-	648	ctg00001	XP_016593328.1 hypothetical protein PEX2_105730 [Penicillium expansum] >KGO37710.1 hypothetical protein PEXP_077260 [Penicillium expansum] >KGO49939.1 hypothetical protein PEX2_105730 [Penicillium expansum] >KGO55303.1 hypothetical protein PEX1_001910 [Penicillium expansum] -> 2.24e-120	-	-	-	-	-	-	-	-	-
ctg00001_0000077_t	200542	202393	+	1641	ctg00001	KGO64182.1 Major facilitator superfamily domain, general substrate transporter [Penicillium italicum] -> 0.0	KOG2533, KOG2533, KOG2533, Permease of the major facilitator superfamily [Carbohydrate transport and metabolism]. -> 6.71e-29	cd17327, MFS_FEN2_like, Pantothenate transporter FEN2 and similar transporters of the Major Facilitator Superfamily. This family is composed of Saccharomyces cerevisiae pantothenate transporter FEN2 (or fenpropimorph resistance protein 2) and similar proteins from fungi and bacteria including fungal vitamin H transporter, allantoate permease, and high-affinity nicotinic acid transporter, as well …	-	GO:0003674 -> molecular_function;GO:0005215 -> transporter activity;GO:0005342 -> organic acid transmembrane transporter activity;GO:0005575 -> cellular_component;GO:0005886 -> plasma membrane;GO:0005887 -> integral component of plasma membrane;GO:0006810 -> transport;GO:0006811 -> ion transport;GO:0006812 -> cation transport;GO:0006820 -> anion transport;GO:0006855 -> xenobiotic transmembrane tr…	-	-	-	-	-
ctg00001_0000078_t	203311	204819	-	1080	ctg00001	XP_016593326.1 Glutamine synthetase, beta-Grasp [Penicillium expansum] >KGO37712.1 Glutamine synthetase, beta-Grasp [Penicillium expansum] >KGO49937.1 Glutamine synthetase, beta-Grasp [Penicillium expansum] >KGO55301.1 Glutamine synthetase, beta-Grasp [Penicillium expansum] -> 6.60e-279	KOG0683, KOG0683, KOG0683, Glutamine synthetase [Amino acid transport and metabolism]. -> 9.01e-166	-	-	GO:0003674 -> molecular_function;GO:0003824 -> catalytic activity;GO:0004356 -> glutamate-ammonia ligase activity;GO:0005575 -> cellular_component;GO:0005622 -> intracellular anatomical structure;GO:0005634 -> nucleus;GO:0005737 -> cytoplasm;GO:0006082 -> organic acid metabolic process;GO:0006520 -> cellular amino acid metabolic process;GO:0006536 -> glutamate metabolic process;GO:0006541 -> glut…	K01915 -> ko00250 Alanine, aspartate and glutamate metabolism;ko04727 GABAergic synapse;ko00220 Arginine biosynthesis;ko00910 Nitrogen metabolism;ko02020 Two-component system;ko04724 Glutamatergic synapse;ko00630 Glyoxylate and dicarboxylate metabolism;ko01230 Biosynthesis of amino acids	-	-	-	-
ctg00001_0000079_t	209276	211499	-	2178	ctg00001	XP_016593324.1 Mediator complex, subunit Med1, metazoa/fungi [Penicillium expansum] >KGO37714.1 Mediator complex, subunit Med1, metazoa/fungi [Penicillium expansum] >KGO49935.1 Mediator complex, subunit Med1, metazoa/fungi [Penicillium expansum] >KGO55299.1 Mediator complex, subunit Med1, metazoa/fungi [Penicillium expansum] -> 0.0	-	-	pfam10744, Med1, Mediator of RNA polymerase II transcription subunit 1. Mediator complexes are basic necessities for linking transcriptional regulators to RNA polymerase II. This domain, Med1, is conserved from plants to fungi to humans and forms part of the Med9 submodule of the Srb/Med complex. it is one of three subunits essential for viability of the whole organism via its role in environment…	GO:0005575 -> cellular_component;GO:0005622 -> intracellular anatomical structure;GO:0005634 -> nucleus;GO:0005654 -> nucleoplasm;GO:0016592 -> mediator complex;GO:0031974 -> membrane-enclosed lumen;GO:0031981 -> nuclear lumen;GO:0032991 -> protein-containing complex;GO:0043226 -> organelle;GO:0043227 -> membrane-bounded organelle;GO:0043229 -> intracellular organelle;GO:0043231 -> intracellular …	-	-	-	-	-
ctg00001_0000080_t	212487	217281	-	4458	ctg00001	XP_016593323.1 CDR ABC transporter [Penicillium expansum] >KGO37715.1 CDR ABC transporter [Penicillium expansum] >KGO49934.1 CDR ABC transporter [Penicillium expansum] -> 0.0	KOG0065, KOG0065, KOG0065, Pleiotropic drug resistance proteins (PDR1-15), ABC superfamily [Secondary metabolites biosynthesis, transport and catabolism]. -> 0.0	cd03232, ABCG_PDR_domain2, Second domain of the pleiotropic drug resistance-like (PDR) subfamily G of ATP-binding cassette transporters. The pleiotropic drug resistance (PDR) is a well-described phenomenon occurring in fungi and shares several similarities with processes in bacteria and higher eukaryotes. This PDR subfamily represents domain I of its (ABC-IM)2 organization. ABC transporters are a…	pfam06422, PDR_CDR, CDR ABC transporter. Corresponds to a region of the PDR/CDR subgroup of ABC transporters comprising extracellular loop 3, transmembrane segment 6 and linker region. -> 1.10e-21	GO:0000166 -> nucleotide binding;GO:0000322 -> storage vacuole;GO:0000323 -> lytic vacuole;GO:0000324 -> fungal-type vacuole;GO:0000724 -> double-strand break repair via homologous recombination;GO:0000725 -> recombinational repair;GO:0003674 -> molecular_function;GO:0003824 -> catalytic activity;GO:0005215 -> transporter activity;GO:0005319 -> lipid transporter activity;GO:0005488 -> binding;GO:…	-	-	-	-	ARO:3003942 --> abcA
ctg00001_0000081_t	219198	221630	+	2433	ctg00001	KGO55297.1 AMP-dependent synthetase/ligase [Penicillium expansum] -> 0.0	KOG1177, KOG1177, KOG1177, Long chain fatty acid acyl-CoA ligase [Lipid transport and metabolism]. -> 3.24e-16	cd05918, A_NRPS_SidN3_like, The adenylation (A) domain of siderophore-synthesizing nonribosomal peptide synthetases (NRPS). The adenylation (A) domain of NRPS recognizes a specific amino acid or hydroxy acid and activates it as an (amino) acyl adenylate by hydrolysis of ATP. The activated acyl moiety then forms a thioester to the enzyme-bound cofactor phosphopantetheine of a peptidyl carrier prot…	pfam00501, AMP-binding, AMP-binding enzyme. -> 5.92e-14	-	-	-	VFG016041 --> pvdI --> peptide synthase	VFG009477 --> mbtF --> peptide synthetase mbtf	-
ctg00001_0000082_t	222634	224515	+	903	ctg00001	XP_016593321.1 hypothetical protein PEX2_105660 [Penicillium expansum] >KGO37717.1 hypothetical protein PEXP_077330 [Penicillium expansum] >KGO49932.1 hypothetical protein PEX2_105660 [Penicillium expansum] >KGO65533.1 hypothetical protein PEX1_079550 [Penicillium expansum] -> 1.80e-125	-	-	-	-	-	-	-	-	-
ctg00001_0000083_t	224899	226220	-	1212	ctg00001	KGO65532.1 Protein of unknown function DUF159 [Penicillium expansum] -> 1.53e-280	KOG2618, KOG2618, KOG2618, Uncharacterized conserved protein [Function unknown]. -> 3.37e-34	-	pfam02586, SRAP, SOS response associated peptidase (SRAP). The SRAP family functions as a DNA-associated autoproteolytic switch that recruits diverse repair enzymes onto DNA damage. We propose that the human protein Q96FZ2:UniProtKB, the eukaryotic member of the SRAP family, which has been recently shown to bind specifically to DNA with 5-hydroxymethylcytosine, 5-formylcytosine and 5-carboxycytos…	GO:0005575 -> cellular_component;GO:0005622 -> intracellular anatomical structure;GO:0005634 -> nucleus;GO:0005737 -> cytoplasm;GO:0043226 -> organelle;GO:0043227 -> membrane-bounded organelle;GO:0043229 -> intracellular organelle;GO:0043231 -> intracellular membrane-bounded organelle	-	-	-	-	-
ctg00001_0000084_t	226528	227985	+	1458	ctg00001	XP_016593319.1 Tetratricopeptide-like helical [Penicillium expansum] >KGO37719.1 Tetratricopeptide-like helical [Penicillium expansum] >KGO49930.1 Tetratricopeptide-like helical [Penicillium expansum] >KGO65531.1 Tetratricopeptide-like helical [Penicillium expansum] -> 0.0	-	-	-	-	-	-	-	-	-
ctg00001_0000085_t	228489	229908	-	951	ctg00001	XP_002564357.1 Pc22g03140 [Penicillium rubens Wisconsin 54-1255] >XP_014534730.1 G-protein comlpex beta subunit CpcB [Penicillium digitatum Pd1] >XP_016593318.1 hypothetical protein PEX2_105630 [Penicillium expansum] >XP_040651640.1 uncharacterized protein PGRI_001550 [Penicillium griseofulvum] >XP_040816964.1 uncharacterized protein PENSOL_c003G05984 [Penicillium solitum] >EKV07118.1 G-protein c…	KOG0279, KOG0279, KOG0279, G protein beta subunit-like protein [Signal transduction mechanisms]. -> 3.09e-163	cd00200, WD40, WD40 domain, found in a number of eukaryotic proteins that cover a wide variety of functions including adaptor/regulatory modules in signal transduction, pre-mRNA processing and cytoskeleton assembly; typically contains a GH dipeptide 11-24 residues from its N-terminus and the WD dipeptide at its C-terminus and is 40 residues long, hence the name WD40; between GH and WD lies a cons…	-	GO:0000003 -> reproduction;GO:0000746 -> conjugation;GO:0000747 -> conjugation with cellular fusion;GO:0001403 -> invasive growth in response to glucose limitation;GO:0001932 -> regulation of protein phosphorylation;GO:0001934 -> positive regulation of protein phosphorylation;GO:0001965 -> G-protein alpha-subunit binding;GO:0003674 -> molecular_function;GO:0005080 -> protein kinase C binding;GO:0…	-	-	-	-	-
ctg00001_0000086_t	230368	231352	-	882	ctg00001	XP_016593317.1 Protein of unknown function DUF339 [Penicillium expansum] >KGO37721.1 Protein of unknown function DUF339 [Penicillium expansum] >KGO49928.1 Protein of unknown function DUF339 [Penicillium expansum] >KGO65529.1 Protein of unknown function DUF339 [Penicillium expansum] -> 1.37e-211	KOG3326, KOG3326, KOG3326, Uncharacterized conserved protein [Function unknown]. -> 9.25e-25	-	-	GO:0000003 -> reproduction;GO:0003006 -> developmental process involved in reproduction;GO:0005575 -> cellular_component;GO:0005622 -> intracellular anatomical structure;GO:0005737 -> cytoplasm;GO:0005739 -> mitochondrion;GO:0005759 -> mitochondrial matrix;GO:0006082 -> organic acid metabolic process;GO:0006091 -> generation of precursor metabolites and energy;GO:0006099 -> tricarboxylic acid cyc…	-	-	-	-	-
ctg00001_0000087_t	232042	232976	-	660	ctg00001	XP_016593316.1 Uncharacterized protein PEX2_105610 [Penicillium expansum] >KGO37722.1 Uncharacterized protein PEXP_077380 [Penicillium expansum] >KGO49927.1 Uncharacterized protein PEX2_105610 [Penicillium expansum] >KGO65528.1 Uncharacterized protein PEX1_079500 [Penicillium expansum] -> 8.11e-153	KOG1691, KOG1691, KOG1691, emp24/gp25L/p24 family of membrane trafficking proteins [Intracellular trafficking, secretion, and vesicular transport]. -> 5.36e-40	-	pfam01105, EMP24_GP25L, emp24/gp25L/p24 family/GOLD. Members of this family are implicated in bringing cargo forward from the ER and binding to coat proteins by their cytoplasmic domains. This domain corresponds closely to the beta-strand rich GOLD domain described in. The GOLD domain is always found combined with lipid- or membrane-association domains. -> 2.34e-23	GO:0000322 -> storage vacuole;GO:0000323 -> lytic vacuole;GO:0000324 -> fungal-type vacuole;GO:0005575 -> cellular_component;GO:0005622 -> intracellular anatomical structure;GO:0005737 -> cytoplasm;GO:0005773 -> vacuole;GO:0005798 -> Golgi-associated vesicle;GO:0005886 -> plasma membrane;GO:0006810 -> transport;GO:0006886 -> intracellular protein transport;GO:0006888 -> endoplasmic reticulum to G…	-	-	-	-	-
ctg00001_0000088_t	233616	237347	-	3732	ctg00001	XP_016593315.1 hypothetical protein PEX2_105600 [Penicillium expansum] >KGO37723.1 hypothetical protein PEXP_077390 [Penicillium expansum] >KGO49926.1 hypothetical protein PEX2_105600 [Penicillium expansum] >KGO65527.1 hypothetical protein PEX1_079490 [Penicillium expansum] -> 0.0	-	-	-	-	-	-	-	-	-
ctg00001_0000089_t	242323	243468	-	1146	ctg00001	KGO64194.1 hypothetical protein PITC_086900 [Penicillium italicum] -> 2.17e-222	-	-	-	-	-	-	-	-	-
ctg00001_0000090_t	246627	248189	+	1563	ctg00001	XP_016593313.1 hypothetical protein PEX2_105580 [Penicillium expansum] >KGO37725.1 hypothetical protein PEXP_077410 [Penicillium expansum] >KGO49924.1 hypothetical protein PEX2_105580 [Penicillium expansum] >KGO57651.1 hypothetical protein PEX1_019290 [Penicillium expansum] -> 0.0	-	-	-	GO:0000003 -> reproduction;GO:0003006 -> developmental process involved in reproduction;GO:0005975 -> carbohydrate metabolic process;GO:0005984 -> disaccharide metabolic process;GO:0005991 -> trehalose metabolic process;GO:0005992 -> trehalose biosynthetic process;GO:0006355 -> regulation of transcription, DNA-templated;GO:0006357 -> regulation of transcription by RNA polymerase II;GO:0008150 -> …	-	-	-	-	-
ctg00001_0000091_t	249717	252749	+	2922	ctg00001	XP_016593312.1 protein of unknown function DUF1785 [Penicillium expansum] >KGO37726.1 protein of unknown function DUF1785 [Penicillium expansum] >KGO49923.1 protein of unknown function DUF1785 [Penicillium expansum] -> 0.0	KOG1041, KOG1041, KOG1041, Translation initiation factor 2C (eIF-2C) and related proteins [Translation, ribosomal structure and biogenesis]. -> 1.86e-89	cd04657, Piwi_ago-like, Piwi_ago-like: PIWI domain, Argonaute-like subfamily. Argonaute is the central component of the RNA-induced silencing complex (RISC) and related complexes. The PIWI domain is the C-terminal portion of Argonaute and consists of two subdomains, one of which provides the 5' anchoring of the guide RNA and the other, the catalytic site for slicing. -> 1.25e-96	pfam02171, Piwi, Piwi domain. This domain is found in the protein Piwi and its relatives. The function of this domain is the dsRNA guided hydrolysis of ssRNA. Determination of the crystal structure of Argonaute reveals that PIWI is an RNase H domain, and identifies Argonaute as Slicer, the enzyme that cleaves mRNA in the RNAi RISC complex. In addition, Mg+2 dependence and production of 3'-OH and …	-	-	-	-	-	-
ctg00001_0000092_t	253670	254395	-	576	ctg00001	XP_016593311.1 NADH:ubiquinone oxidoreductase, 17.2kDa subunit [Penicillium expansum] >KGO37727.1 NADH:ubiquinone oxidoreductase, 17.2kDa subunit [Penicillium expansum] >KGO49922.1 NADH:ubiquinone oxidoreductase, 17.2kDa subunit [Penicillium expansum] >KGO57653.1 NADH:ubiquinone oxidoreductase, 17.2kDa subunit [Penicillium expansum] -> 1.08e-125	-	-	pfam05071, NDUFA12, NADH ubiquinone oxidoreductase subunit NDUFA12. This family contains the 17.2 kD subunit of complex I (NDUFA12) and its homologs. The family also contains a second related eukaryotic protein of unknown function. -> 2.40e-06	-	-	-	-	-	-
ctg00001_0000093_t	254754	256803	+	1947	ctg00001	KGO64200.1 Smooth muscle protein/calponin [Penicillium italicum] -> 0.0	KOG2046, KOG2046, KOG2046, Calponin [Cytoskeleton]. -> 1.66e-21	cd21210, CH_SCP1-like, calponin homology (CH) domain found in Saccharomyces cerevisiae transgelin (SCP1) and similar proteins. The family includes transgelins from Saccharomyces cerevisiae and Schizosaccharomyces pombe, which are also called SCP1 and STG1, respectively. Transgelin, also called calponin homolog 1, has actin-binding and actin-bundling activity. It stabilizes actin filaments against…	-	GO:0000278 -> mitotic cell cycle;GO:0000281 -> mitotic cytokinesis;GO:0000910 -> cytokinesis;GO:0003674 -> molecular_function;GO:0003779 -> actin binding;GO:0005488 -> binding;GO:0005515 -> protein binding;GO:0005575 -> cellular_component;GO:0005622 -> intracellular anatomical structure;GO:0005737 -> cytoplasm;GO:0005856 -> cytoskeleton;GO:0005938 -> cell cortex;GO:0006996 -> organelle organizati…	-	-	-	-	-
ctg00001_0000094_t	257531	259403	-	1791	ctg00001	XP_016593309.1 hypothetical protein PEX2_105540 [Penicillium expansum] >KGO49920.1 hypothetical protein PEX2_105540 [Penicillium expansum] >KGO57655.1 hypothetical protein PEX1_019330 [Penicillium expansum] -> 0.0	-	-	-	-	-	-	-	-	-
ctg00001_0000095_t	260651	261325	-	540	ctg00001	XP_016593308.1 Uncharacterized protein PEX2_105530 [Penicillium expansum] >XP_038926465.1 uncharacterized protein LCP9604111_7599 [Penicillium roqueforti] >CDM37025.1 ORMDL [Penicillium roqueforti FM164] >KAF9243680.1 hypothetical protein LCP9604111_7599 [Penicillium roqueforti] >KAI1832317.1 hypothetical protein CBS147337_6997 [Penicillium roqueforti] >KAI2671076.1 hypothetical protein CBS147355…	KOG3319, KOG3319, KOG3319, Predicted membrane protein [Function unknown]. -> 3.63e-42	-	pfam04061, ORMDL, ORMDL family. Evidence form suggests that ORMDLs are involved in protein folding in the ER. Orm proteins have been identified as negative regulators of sphingolipid synthesis that form a conserved complex with serine palmitoyltransferase, the first and rate-limiting enzyme in sphingolipid production. This novel and conserved protein complex, has been termed the SPOTS complex (se…	GO:0002178 -> palmitoyltransferase complex;GO:0005575 -> cellular_component;GO:0005622 -> intracellular anatomical structure;GO:0005737 -> cytoplasm;GO:0005783 -> endoplasmic reticulum;GO:0005789 -> endoplasmic reticulum membrane;GO:0006950 -> response to stress;GO:0006986 -> response to unfolded protein;GO:0008150 -> biological_process;GO:0009889 -> regulation of biosynthetic process;GO:0009890 …	-	-	-	-	-
ctg00001_0000096_t	264058	265826	+	1710	ctg00001	CRL21107.1 Zinc finger, CCHC-type [Penicillium camemberti] -> 0.0	-	-	-	-	K12597 -> ko03018 RNA degradation	-	-	-	-
ctg00001_0000097_t	266109	267434	-	714	ctg00001	XP_016593306.1 HAD-superfamily hydrolase, subfamily IA, variant 3 [Penicillium expansum] >KGO37732.1 HAD-superfamily hydrolase, subfamily IA, variant 3 [Penicillium expansum] >KGO49917.1 HAD-superfamily hydrolase, subfamily IA, variant 3 [Penicillium expansum] >KGO57658.1 HAD-superfamily hydrolase, subfamily IA, variant 3 [Penicillium expansum] -> 9.87e-172	-	cd07512, HAD_PGPase, haloacid dehalogenase-like superfamily phosphoglycolate phosphatase, similar to Rhodobacter sphaeroides CbbZ. Phosphoglycolate phosphatase catalyzes the dephosphorylation of phosphoglycolate; its activity requires divalent cations, especially Mg++. This family belongs to the haloacid dehalogenase-like (HAD) hydrolases, a large superfamily of diverse enzymes that catalyze carb…	-	GO:0005575 -> cellular_component;GO:0005622 -> intracellular anatomical structure;GO:0005634 -> nucleus;GO:0005737 -> cytoplasm;GO:0043226 -> organelle;GO:0043227 -> membrane-bounded organelle;GO:0043229 -> intracellular organelle;GO:0043231 -> intracellular membrane-bounded organelle	-	-	-	-	-
ctg00001_0000098_t	267892	268191	+	300	ctg00001	-	-	-	-	-	-	-	-	-	-
ctg00001_0000099_t	268577	269497	+	921	ctg00001	XP_016593305.1 hypothetical protein PEX2_105500 [Penicillium expansum] >KGO37733.1 hypothetical protein PEXP_077490 [Penicillium expansum] >KGO49916.1 hypothetical protein PEX2_105500 [Penicillium expansum] >KGO57659.1 hypothetical protein PEX1_019370 [Penicillium expansum] -> 5.70e-206	-	-	-	-	-	-	-	-	-
ctg00001_0000100_t	269990	270598	-	609	ctg00001	XP_016593304.1 Phenylacrylic acid decarboxylase [Penicillium expansum] >KGO37734.1 Phenylacrylic acid decarboxylase [Penicillium expansum] >KGO49915.1 Phenylacrylic acid decarboxylase [Penicillium expansum] >KGO57660.1 Phenylacrylic acid decarboxylase [Penicillium expansum] -> 4.19e-139	-	-	pfam02441, Flavoprotein, Flavoprotein. This family contains diverse flavoprotein enzymes. This family includes epidermin biosynthesis protein, EpiD, which has been shown to be a flavoprotein that binds FMN. This enzyme catalyzes the removal of two reducing equivalents from the cysteine residue of the C-terminal meso-lanthionine of epidermin to form a --C==C-- double bond. This family also include…	-	K03186 -> ko00940 Phenylpropanoid biosynthesis;ko00130 Ubiquinone and other terpenoid-quinone biosynthesis	-	-	-	-
ctg00001_0000101_t	271093	273218	-	1884	ctg00001	XP_016593303.1 Transcription factor, fungi [Penicillium expansum] >KGO37735.1 Transcription factor, fungi [Penicillium expansum] >KGO49914.1 Transcription factor, fungi [Penicillium expansum] >KGO57661.1 Transcription factor, fungi [Penicillium expansum] -> 0.0	-	cd12148, fungal_TF_MHR, fungal transcription factor regulatory middle homology region. This domain is present in the large family of fungal zinc cluster transcription factors that contain an N-terminal GAL4-like C6 zinc binuclear cluster DNA-binding domain. Examples of members of this large fungal group are the following Saccharomyces cerevisiae transcription factors, GAL4, STB5, DAL81, CAT8, RDR…	-	-	-	-	-	-	-
ctg00001_0000102_t	274467	276024	-	1503	ctg00001	XP_016593302.1 Carboxylyase-like protein [Penicillium expansum] >KGO37736.1 Carboxylyase-like protein [Penicillium expansum] >KGO49913.1 Carboxylyase-like protein [Penicillium expansum] >KGO57662.1 Carboxylyase-like protein [Penicillium expansum] -> 0.0	-	-	pfam01977, UbiD, 3-octaprenyl-4-hydroxybenzoate carboxy-lyase. This family has been characterized as 3-octaprenyl-4- hydroxybenzoate carboxy-lyase enzymes. This enzyme catalyzes the third reaction in ubiquinone biosynthesis. For optimal activity the carboxy-lase was shown to require Mn2+. -> 3.47e-58	-	K20039 -> ko00940 Phenylpropanoid biosynthesis	-	-	-	-
ctg00001_0000103_t	276513	277242	+	684	ctg00001	XP_040816730.1 uncharacterized protein PENSOL_c003G05346 [Penicillium solitum] >OQE01813.1 hypothetical protein PENSOL_c003G05346 [Penicillium solitum] -> 6.69e-165	-	-	-	-	-	-	-	-	-
ctg00001_0000104_t	277392	282096	-	2655	ctg00001	XP_016593300.1 Major facilitator superfamily domain, general substrate transporter [Penicillium expansum] >KGO49911.1 Major facilitator superfamily domain, general substrate transporter [Penicillium expansum] >KGO57664.1 Major facilitator superfamily domain, general substrate transporter [Penicillium expansum] -> 0.0	KOG0671, KOG0671, KOG0671, LAMMER dual specificity kinases [Signal transduction mechanisms]. -> 1.80e-29	cd14136, STKc_SRPK, Catalytic domain of the Serine/Threonine Kinase, Serine-aRginine Protein Kinase. STKs catalyze the transfer of the gamma-phosphoryl group from ATP to serine/threonine residues on protein substrates. SRPKs phosphorylate and regulate splicing factors from the SR protein family by specifically phosphorylating multiple serine residues residing in SR/RS dipeptide motifs (also known…	-	-	-	-	-	-	-
ctg00001_0000105_t	283221	285458	-	2115	ctg00001	XP_016593299.1 Acetoacetate decarboxylase [Penicillium expansum] >KGO49910.1 Acetoacetate decarboxylase [Penicillium expansum] >KGO57665.1 Acetoacetate decarboxylase [Penicillium expansum] -> 0.0	KOG2614, KOG2614, KOG2614, Kynurenine 3-monooxygenase and related flavoprotein monooxygenases [Energy production and conversion, General function prediction only]. -> 3.44e-10	-	-	-	-	-	VFG000173 --> phzS --> flavin dependent hydroxylase PhzS	VFG000173 --> phzS --> flavin dependent hydroxylase PhzS	-
ctg00001_0000106_t	286197	287693	-	1317	ctg00001	XP_016593298.1 Histidinol dehydrogenase [Penicillium expansum] >KGO37740.1 Histidinol dehydrogenase [Penicillium expansum] >KGO49909.1 Histidinol dehydrogenase [Penicillium expansum] -> 2.34e-315	KOG2697, KOG2697, KOG2697, Histidinol dehydrogenase [Amino acid transport and metabolism]. -> 2.95e-62	cd06572, Histidinol_dh, Histidinol dehydrogenase, HisD, E.C 1.1.1.23. Histidinol dehydrogenase catalyzes the last two steps in the L-histidine biosynthesis pathway, which is conserved in bacteria, archaea, fungi, and plants. These last two steps are (i) the NAD-dependent oxidation of L-histidinol to L-histidinaldehyde, and (ii) the NAD-dependent oxidation of L-histidinaldehyde to L-histidine. In …	pfam00815, Histidinol_dh, Histidinol dehydrogenase. -> 4.77e-110	-	K00013 -> ko01230 Biosynthesis of amino acids;ko00340 Histidine metabolism	-	-	-	-
ctg00001_0000107_t	288174	288722	-	549	ctg00001	XP_016593297.1 Cupin 2, conserved barrel [Penicillium expansum] >KGO37741.1 Cupin 2, conserved barrel [Penicillium expansum] >KGO49908.1 Cupin 2, conserved barrel [Penicillium expansum] >KGO57667.1 Cupin 2, conserved barrel [Penicillium expansum] -> 5.67e-128	-	cd02231, cupin_BLL6423-like, Bradyrhizobium japonicum BLL6423 and related proteins, cupin domain. This family includes bacterial and fungal proteins homologous to BLL6423, a Bradyrhizobium japonicum protein of unknown function; it includes a structure of an uncharacterized protein from Novosphingobium aromaticivorans. Proteins in this family belong to the cupin superfamily with a conserved "jelly…	-	-	-	-	-	-	-
ctg00001_0000108_t	288938	289864	+	780	ctg00001	XP_016593296.1 Short-chain dehydrogenase/reductase SDR [Penicillium expansum] >KGO37742.1 Short-chain dehydrogenase/reductase SDR [Penicillium expansum] >KGO49907.1 Short-chain dehydrogenase/reductase SDR [Penicillium expansum] >KGO57668.1 Short-chain dehydrogenase/reductase SDR [Penicillium expansum] -> 5.20e-176	KOG0725, KOG0725, KOG0725, Reductases with broad range of substrate specificities [General function prediction only]. -> 1.70e-24	cd05359, ChcA_like_SDR_c, 1-cyclohexenylcarbonyl_coenzyme A_reductase (ChcA)_like, classical (c) SDRs. This subgroup contains classical SDR proteins, including members identified as 1-cyclohexenylcarbonyl coenzyme A reductase. ChcA of Streptomyces collinus is implicated in the final reduction step of shikimic acid to ansatrienin. ChcA shows sequence similarity to the SDR family of NAD-binding pro…	pfam00106, adh_short, short chain dehydrogenase. This family contains a wide variety of dehydrogenases. -> 1.54e-35	-	-	-	-	VFG038840 --> flmH --> 3-oxoacyl-ACP reductase	-
ctg00001_0000109_t	290630	290785	+	156	ctg00001	XP_035370763.1 Salicylaldehyde dehydrogenase [Lasiodiplodia theobromae] >KAB2570907.1 Vanillin dehydrogenase [Lasiodiplodia theobromae] >KAF4542062.1 Salicylaldehyde dehydrogenase [Lasiodiplodia theobromae] >KAF9635503.1 putative salicylaldehyde dehydrogenase protein [Lasiodiplodia theobromae] -> 8.21e-08	-	cd07105, ALDH_SaliADH, Salicylaldehyde dehydrogenase, DoxF-like. Salicylaldehyde dehydrogenase (DoxF, SaliADH, EC=1.2.1.65) involved in the upper naphthalene catabolic pathway of Pseudomonas strain C18 and other similar sequences are present in this CD. -> 1.34e-08	-	-	-	-	-	-	-
ctg00001_0000110_t	290953	292939	+	1809	ctg00001	XP_016593295.1 Peptidase S15/CocE/NonD, C-terminal [Penicillium expansum] >KGO37743.1 Peptidase S15/CocE/NonD, C-terminal [Penicillium expansum] >KGO49906.1 Peptidase S15/CocE/NonD, C-terminal [Penicillium expansum] >KGO57669.1 Peptidase S15/CocE/NonD, C-terminal [Penicillium expansum] -> 0.0	-	-	pfam02129, Peptidase_S15, X-Pro dipeptidyl-peptidase (S15 family). -> 6.98e-18	-	-	-	-	-	-
ctg00001_0000111_t	293033	293502	-	414	ctg00001	XP_040808006.1 uncharacterized protein PENSOL_c071G01126 [Penicillium solitum] >OQD88533.1 hypothetical protein PENSOL_c071G01126 [Penicillium solitum] -> 9.87e-80	-	-	-	-	-	-	-	-	-
ctg00001_0000112_t	293744	295385	+	1404	ctg00001	XP_016593293.1 Aldehyde dehydrogenase, N-terminal [Penicillium expansum] >KGO37745.1 Aldehyde dehydrogenase, N-terminal [Penicillium expansum] >KGO49904.1 Aldehyde dehydrogenase, N-terminal [Penicillium expansum] >KGO57671.1 Aldehyde dehydrogenase, N-terminal [Penicillium expansum] -> 2.22e-310	KOG2456, KOG2456, KOG2456, Aldehyde dehydrogenase [Energy production and conversion]. -> 2.72e-13	cd07132, ALDH_F3AB, Aldehyde dehydrogenase family 3 members A1, A2, and B1 and related proteins. NAD(P)+-dependent, aldehyde dehydrogenase, family 3 members A1 and B1 (ALDH3A1, ALDH3B1, EC=1.2.1.5) and fatty aldehyde dehydrogenase, family 3 member A2 (ALDH3A2, EC=1.2.1.3), and similar sequences are included in this CD. Human ALDH3A1 is a homodimer with a critical role in cellular defense against …	-	-	-	-	-	-	-
ctg00001_0000113_t	295447	298226	-	2499	ctg00001	XP_016593292.1 Zinc finger, C2H2 [Penicillium expansum] >KGO49903.1 Zinc finger, C2H2 [Penicillium expansum] -> 0.0	-	-	-	-	-	-	-	-	-
ctg00001_0000114_t	298463	299435	+	869	ctg00001	-	-	-	-	-	-	-	-	-	-
ctg00001_0000115_t	299792	300605	-	765	ctg00001	XP_016593290.1 Short-chain dehydrogenase/reductase SDR [Penicillium expansum] >KGO37748.1 Short-chain dehydrogenase/reductase SDR [Penicillium expansum] >KGO49901.1 Short-chain dehydrogenase/reductase SDR [Penicillium expansum] >KGO57674.1 Short-chain dehydrogenase/reductase SDR [Penicillium expansum] -> 1.84e-180	KOG1205, KOG1205, KOG1205, Predicted dehydrogenase [Secondary metabolites biosynthesis, transport and catabolism]. -> 1.82e-30	cd05362, THN_reductase-like_SDR_c, tetrahydroxynaphthalene/trihydroxynaphthalene reductase-like, classical (c) SDRs. 1,3,6,8-tetrahydroxynaphthalene reductase (4HNR) of Magnaporthe grisea and the related 1,3,8-trihydroxynaphthalene reductase (3HNR) are typical members of the SDR family containing the canonical glycine rich NAD(P)-binding site and active site tetrad, and function in fungal melanin…	pfam00106, adh_short, short chain dehydrogenase. This family contains a wide variety of dehydrogenases. -> 4.43e-37	-	-	-	-	-	-
ctg00001_0000116_t	301412	302903	-	1377	ctg00001	CRL18867.1 FAD-binding, type 2 [Penicillium camemberti] -> 0.0	KOG1231, KOG1231, KOG1231, Proteins containing the FAD binding domain [Energy production and conversion]. -> 4.33e-08	-	-	-	-	AA7 --> glucooligosaccharide oxidase (EC 1.1.3.-); chitooligosaccharide oxidase (EC 1.1.3.-)	-	-	-
ctg00001_0000117_t	303296	305058	+	1626	ctg00001	XP_016593288.1 Major facilitator superfamily domain, general substrate transporter [Penicillium expansum] >KGO37750.1 Major facilitator superfamily domain, general substrate transporter [Penicillium expansum] >KGO49899.1 Major facilitator superfamily domain, general substrate transporter [Penicillium expansum] -> 0.0	KOG0255, KOG0255, KOG0255, Synaptic vesicle transporter SVOP and related transporters (major facilitator superfamily) [General function prediction only]. -> 1.50e-08	cd17323, MFS_Tpo1_MDR_like, Yeast Polyamine transporter 1 (Tpo1) and similar multidrug resistance (MDR) transporters of the Major Facilitator Superfamily. This family is composed of fungal multidrug resistance (MDR) transporters including several proteins from Saccharomyces cerevisiae such as polyamine transporters 1-4 (Tpo1-4), quinidine resistance proteins 1-3 (Qdr1-3), dityrosine transporter 1…	-	-	-	-	-	-	-
ctg00001_0000118_t	306407	311290	-	4818	ctg00001	XP_016593287.1 hypothetical protein PEX2_105320 [Penicillium expansum] >KGO37751.1 hypothetical protein PEXP_077670 [Penicillium expansum] >KGO49898.1 hypothetical protein PEX2_105320 [Penicillium expansum] >KGO57677.1 hypothetical protein PEX1_019550 [Penicillium expansum] -> 0.0	-	-	-	-	-	-	-	-	-
ctg00001_0000119_t	313241	315236	-	1809	ctg00001	KGO64208.1 Helicase, C-terminal [Penicillium italicum] -> 0.0	KOG0342, KOG0342, KOG0342, ATP-dependent RNA helicase pitchoune [RNA processing and modification]. -> 0.0	cd17942, DEADc_DDX18, DEAD-box helicase domain of DEAD box protein 18. This DDX18 gene encodes a DEAD box protein and is activated by Myc protein. DDX18 is a member of the DEAD-box helicases, a diverse family of proteins involved in ATP-dependent RNA unwinding, needed in a variety of cellular processes including splicing, ribosome biogenesis and RNA degradation. The name derives from the sequence…	pfam00270, DEAD, DEAD/DEAH box helicase. Members of this family include the DEAD and DEAH box helicases. Helicases are involved in unwinding nucleic acids. The DEAD box helicases are involved in various aspects of RNA metabolism, including nuclear transcription, pre mRNA splicing, ribosome biogenesis, nucleocytoplasmic transport, translation, RNA decay and organellar gene expression. -> 3.31e-32	GO:0000462 -> maturation of SSU-rRNA from tricistronic rRNA transcript (SSU-rRNA, 5.8S rRNA, LSU-rRNA);GO:0000463 -> maturation of LSU-rRNA from tricistronic rRNA transcript (SSU-rRNA, 5.8S rRNA, LSU-rRNA);GO:0000470 -> maturation of LSU-rRNA;GO:0003674 -> molecular_function;GO:0003676 -> nucleic acid binding;GO:0003723 -> RNA binding;GO:0003724 -> RNA helicase activity;GO:0003824 -> catalytic ac…	-	-	-	-	-
ctg00001_0000120_t	320153	322414	+	2262	ctg00001	XP_016593285.1 TRP-like family [Penicillium expansum] >KGO48342.1 TRP-like family [Penicillium expansum] >KGO49896.1 TRP-like family [Penicillium expansum] -> 0.0	-	-	pfam06011, TRP, Transient receptor potential (TRP) ion channel. This family of proteins are transient receptor potential (TRP) ion channels. They are essential for cellular viability and are involved in cell growth and cell wall synthesis. The genes for these proteins are homologous to polycystic kidney disease related ion channel genes. -> 6.98e-160	GO:0000322 -> storage vacuole;GO:0000323 -> lytic vacuole;GO:0000324 -> fungal-type vacuole;GO:0003674 -> molecular_function;GO:0005215 -> transporter activity;GO:0005216 -> ion channel activity;GO:0005261 -> cation channel activity;GO:0005262 -> calcium channel activity;GO:0005575 -> cellular_component;GO:0005622 -> intracellular anatomical structure;GO:0005737 -> cytoplasm;GO:0005739 -> mitocho…	-	-	-	-	-
ctg00001_0000121_t	323443	324733	-	912	ctg00001	KGO64121.1 Zinc finger, C2H2-type matrin [Penicillium italicum] -> 1.16e-127	KOG3454, KOG3454, KOG3454, U1 snRNP-specific protein C [RNA processing and modification]. -> 2.38e-17	-	pfam06220, zf-U1, U1 zinc finger. This family consists of several U1 small nuclear ribonucleoprotein C (U1-C) proteins. The U1 small nuclear ribonucleoprotein (U1 snRNP) binds to the pre-mRNA 5' splice site (ss) at early stages of spliceosome assembly. Recruitment of U1 to a class of weak 5' ss is promoted by binding of the protein TIA-1 to uridine-rich sequences immediately downstream from the 5…	GO:0000243 -> commitment complex;GO:0000245 -> spliceosomal complex assembly;GO:0000375 -> RNA splicing, via transesterification reactions;GO:0000377 -> RNA splicing, via transesterification reactions with bulged adenosine as nucleophile;GO:0000395 -> mRNA 5'-splice site recognition;GO:0000398 -> mRNA splicing, via spliceosome;GO:0003674 -> molecular_function;GO:0003676 -> nucleic acid binding;GO…	K11095 -> ko03040 Spliceosome	-	-	-	-
ctg00001_0000122_t	325244	326318	-	984	ctg00001	KGO37755.1 hypothetical protein PEXP_077710 [Penicillium expansum] -> 1.79e-199	-	-	-	-	-	-	-	-	-
ctg00001_0000123_t	327037	334365	+	6918	ctg00001	XP_016593282.1 ATPase, AAA-type, core [Penicillium expansum] >KGO36106.1 ATPase, AAA-type, core [Penicillium expansum] >KGO49893.1 ATPase, AAA-type, core [Penicillium expansum] -> 0.0	KOG1807, KOG1807, KOG1807, Helicases [Replication, recombination and repair]. -> 1.35e-08	cd17936, EEXXEc_NFX1, EEXXE-box helicase domain of NFX1. Human NFX1 protein was identified as a protein that represses class II MHC (major histocompatibility complex) gene expression. NFX1 binds a conserved cis-acting element, termed the X-box, in promoters of human class II MHC genes. The Cys-rich region contains several NFX1-type zinc finger domains. Frequently, a R3H domain is present in the C…	pfam13087, AAA_12, AAA domain. This family of domains contain a P-loop motif that is characteristic of the AAA superfamily. Many of the proteins in this family are conjugative transfer proteins. -> 1.25e-20	-	-	-	-	-	-
ctg00001_0000124_t	334725	335486	+	762	ctg00001	XP_016593281.1 hypothetical protein PEX2_105260 [Penicillium expansum] >KGO37757.1 hypothetical protein PEXP_077730 [Penicillium expansum] >KGO49892.1 hypothetical protein PEX2_105260 [Penicillium expansum] -> 7.15e-141	-	-	-	-	-	-	-	-	-
ctg00001_0000125_t	338651	339139	+	489	ctg00001	XP_016593280.1 Protein of unknown function DUF3602 [Penicillium expansum] >KGO37758.1 Protein of unknown function DUF3602 [Penicillium expansum] >KGO49891.1 Protein of unknown function DUF3602 [Penicillium expansum] >KGO70859.1 Protein of unknown function DUF3602 [Penicillium expansum] -> 1.75e-110	-	-	pfam12223, DUF3602, Protein of unknown function (DUF3602). This domain family is found in eukaryotes, and is typically between 78 and 89 amino acids in length. -> 2.07e-11	-	-	-	-	-	-
ctg00001_0000126_t	340906	342173	-	1146	ctg00001	XP_014534697.1 Actin-related protein ArpA [Penicillium digitatum Pd1] >XP_038926446.1 uncharacterized protein LCP9604111_7580 [Penicillium roqueforti] >EKV07285.1 Actin-related protein ArpA [Penicillium digitatum PHI26] >KAF7519100.1 hypothetical protein PCG10_010342 [Penicillium crustosum] >OQE08982.1 hypothetical protein PENVUL_c008G00676 [Penicillium vulpinum] >QQK46071.1 Glycosyl transferase,…	KOG0676, KOG0676, KOG0676, Actin and related proteins [Cytoskeleton]. -> 1.16e-149	-	pfam00022, Actin, Actin. -> 4.16e-106	GO:0000003 -> reproduction;GO:0000075 -> cell cycle checkpoint signaling;GO:0000132 -> establishment of mitotic spindle orientation;GO:0000226 -> microtubule cytoskeleton organization;GO:0000278 -> mitotic cell cycle;GO:0000280 -> nuclear division;GO:0001100 -> negative regulation of exit from mitosis;GO:0003674 -> molecular_function;GO:0005198 -> structural molecule activity;GO:0005200 -> struct…	-	-	-	-	-
ctg00001_0000127_t	342769	343434	-	552	ctg00001	OQD65268.1 hypothetical protein PENPOL_c006G07647 [Penicillium polonicum] -> 3.14e-121	KOG3349, KOG3349, KOG3349, Predicted glycosyltransferase [General function prediction only]. -> 5.12e-30	-	pfam04101, Glyco_tran_28_C, Glycosyltransferase family 28 C-terminal domain. The glycosyltransferase family 28 includes monogalactosyldiacylglycerol synthase (EC 2.4.1.46) and UDP-N-acetylglucosamine transferase (EC 2.4.1.-). Structural analysis suggests the C-terminal domain contains the UDP-GlcNAc binding site. -> 4.15e-06	GO:0003674 -> molecular_function;GO:0003824 -> catalytic activity;GO:0004577 -> N-acetylglucosaminyldiphosphodolichol N-acetylglucosaminyltransferase activity;GO:0005575 -> cellular_component;GO:0005622 -> intracellular anatomical structure;GO:0005634 -> nucleus;GO:0005737 -> cytoplasm;GO:0005783 -> endoplasmic reticulum;GO:0005789 -> endoplasmic reticulum membrane;GO:0005829 -> cytosol;GO:000646…	K07432 -> ko00513 Various types of N-glycan biosynthesis;ko00510 N-Glycan biosynthesis	GT28 --> 1,2-diacylglycerol 3-beta-galactosyltransferase (EC 2.4.1.46); 1,2-diacylglycerol 3-beta-glucosyltransferase (EC 2.4.1.157); UDP-GlcNAc: Und-PP-MurAc-pentapeptide beta-N-acetylglucosaminyltransferase (EC 2.4.1.227); digalactosyldiacylglycerol synthase (EC 2.4.1.241)	-	-	-
ctg00001_0000128_t	343706	344919	+	1158	ctg00001	XP_016593278.1 hypothetical protein PEX2_105230 [Penicillium expansum] >KGO37760.1 hypothetical protein PEXP_077760 [Penicillium expansum] >KGO49889.1 hypothetical protein PEX2_105230 [Penicillium expansum] >KGO70861.1 hypothetical protein PEX1_098980 [Penicillium expansum] -> 2.27e-265	KOG3933, KOG3933, KOG3933, Mitochondrial ribosomal protein S28 [Translation, ribosomal structure and biogenesis]. -> 1.11e-07	-	pfam10213, MRP-S28, Mitochondrial ribosomal subunit protein. This is a conserved region of approx. 125 residues of one of the proteins that makes up the small subunit of the mitochondrial ribosome. In Saccharomyces cerevisiae the protein is MRP-S24 whereas in humans it is MRP-S28. The human mitochondrial ribosome has 29 distinct proteins in the small subunit and these have homologs in, for exampl…	GO:0000313 -> organellar ribosome;GO:0000314 -> organellar small ribosomal subunit;GO:0003674 -> molecular_function;GO:0003735 -> structural constituent of ribosome;GO:0005198 -> structural molecule activity;GO:0005575 -> cellular_component;GO:0005622 -> intracellular anatomical structure;GO:0005737 -> cytoplasm;GO:0005739 -> mitochondrion;GO:0005759 -> mitochondrial matrix;GO:0005761 -> mitochon…	-	-	-	-	-
ctg00001_0000129_t	345834	347567	-	1620	ctg00001	XP_016593277.1 Zinc finger, CCCH-type [Penicillium expansum] >KGO37761.1 Zinc finger, CCCH-type [Penicillium expansum] >KGO49888.1 Zinc finger, CCCH-type [Penicillium expansum] >KGO70862.1 Zinc finger, CCCH-type [Penicillium expansum] -> 0.0	-	-	-	-	-	-	-	-	-
ctg00001_0000130_t	349183	350895	-	1587	ctg00001	KGO64128.1 hypothetical protein PITC_087140 [Penicillium italicum] -> 7.34e-98	-	-	-	GO:0002009 -> morphogenesis of an epithelium;GO:0002165 -> instar larval or pupal development;GO:0007275 -> multicellular organism development;GO:0007431 -> salivary gland development;GO:0007435 -> salivary gland morphogenesis;GO:0007444 -> imaginal disc development;GO:0007478 -> leg disc morphogenesis;GO:0007480 -> imaginal disc-derived leg morphogenesis;GO:0007552 -> metamorphosis;GO:0007560 ->…	-	-	-	-	-
ctg00001_0000131_t	351678	356454	-	4563	ctg00001	KGO37764.1 Zinc finger, PHD-type [Penicillium expansum] -> 0.0	KOG0384, KOG0384, KOG0384, Chromodomain-helicase DNA-binding protein [Transcription]. -> 1.15e-134	cd18054, DEXHc_CHD2, DEAH-box helicase domain of the chromodomain helicase DNA binding protein 2. Chromodomain-helicase-DNA-binding protein 2 (CHD2) is a DNA-binding helicase that specifically binds to the promoter of target genes, leading to chromatin remodeling, possibly by promoting deposition of histone H3.3. It is involved in myogenesis via interaction with MYOD1; it binds to myogenic gene r…	pfam00176, SNF2_N, SNF2 family N-terminal domain. This domain is found in proteins involved in a variety of processes including transcription regulation (e.g., SNF2, STH1, brahma, MOT1), DNA repair (e.g., ERCC6, RAD16, RAD5), DNA recombination (e.g., RAD54), and chromatin unwinding (e.g., ISWI) as well as a variety of other proteins with little functional information (e.g., lodestar, ETL1). -> 1.…	GO:0000118 -> histone deacetylase complex;GO:0000122 -> negative regulation of transcription by RNA polymerase II;GO:0000166 -> nucleotide binding;GO:0000183 -> rDNA heterochromatin assembly;GO:0000228 -> nuclear chromosome;GO:0000775 -> chromosome, centromeric region;GO:0000781 -> chromosome, telomeric region;GO:0000785 -> chromatin;GO:0000792 -> heterochromatin;GO:0003674 -> molecular_function;…	-	-	-	-	-
ctg00001_0000132_t	356851	358713	+	1863	ctg00001	XP_016593273.1 tRNA/rRNA methyltransferase, SpoU [Penicillium expansum] >KGO37765.1 tRNA/rRNA methyltransferase, SpoU [Penicillium expansum] >KGO49884.1 tRNA/rRNA methyltransferase, SpoU [Penicillium expansum] >KGO50199.1 tRNA/rRNA methyltransferase, SpoU [Penicillium expansum] -> 0.0	KOG0838, KOG0838, KOG0838, RNA Methylase, SpoU family [RNA processing and modification]. -> 9.79e-28	cd18105, SpoU-like_MRM1, SAM-dependent rRNA methylase related to MRM1. MRM1 catalyzes the methylation of 2'-O-ribose residues G1145 to GmG residue of the mitochondrial 16S rRNA. MRM1 is a member of the SPOUT (SpoU-TrmD) methyltransferase (MTase) superfamily, a large class of S-adenosyl-L-methionine (AdoMet or SAM)-dependent RNA MTases which are structurally characterized by a deep trefoil knot. -…	pfam00588, SpoU_methylase, SpoU rRNA Methylase family. This family of proteins probably use S-AdoMet. -> 3.96e-15	GO:0000154 -> rRNA modification;GO:0000451 -> rRNA 2'-O-methylation;GO:0000453 -> enzyme-directed rRNA 2'-O-methylation;GO:0000959 -> mitochondrial RNA metabolic process;GO:0000963 -> mitochondrial RNA processing;GO:0001510 -> RNA methylation;GO:0003674 -> molecular_function;GO:0003824 -> catalytic activity;GO:0005575 -> cellular_component;GO:0005622 -> intracellular anatomical structure;GO:00057…	-	-	-	-	-
ctg00001_0000133_t	359189	360537	+	1170	ctg00001	XP_016593272.1 Polyketide synthase, enoylreductase [Penicillium expansum] >KGO37766.1 Polyketide synthase, enoylreductase [Penicillium expansum] >KGO49883.1 Polyketide synthase, enoylreductase [Penicillium expansum] >KGO50198.1 Polyketide synthase, enoylreductase [Penicillium expansum] -> 2.71e-275	KOG0022, KOG0022, KOG0022, Alcohol dehydrogenase, class III [Secondary metabolites biosynthesis, transport and catabolism]. -> 1.96e-45	cd08278, benzyl_alcohol_DH, Benzyl alcohol dehydrogenase. Benzyl alcohol dehydrogenase is similar to liver alcohol dehydrogenase, but has some amino acid substitutions near the active site, which may determine the enzyme's specificity of oxidizing aromatic substrates. Also known as aryl-alcohol dehydrogenases, they catalyze the conversion of an aromatic alcohol + NAD+ to an aromatic aldehyde + NA…	pfam00107, ADH_zinc_N, Zinc-binding dehydrogenase. -> 4.86e-08	-	-	-	-	-	-
ctg00001_0000134_t	360826	362238	-	1305	ctg00001	XP_016593271.1 Peptidase aspartic, catalytic [Penicillium expansum] >KGO37767.1 Peptidase aspartic, catalytic [Penicillium expansum] >KGO49882.1 Peptidase aspartic, catalytic [Penicillium expansum] >KGO50197.1 Peptidase aspartic, catalytic [Penicillium expansum] -> 2.42e-296	KOG1339, KOG1339, KOG1339, Aspartyl protease [Posttranslational modification, protein turnover, chaperones]. -> 5.72e-16	cd06097, Aspergillopepsin_like, Aspergillopepsin_like, aspartic proteases of fungal origin. The members of this family are aspartic proteases of fungal origin, including aspergillopepsin, rhizopuspepsin, endothiapepsin, and rodosporapepsin. The various fungal species in this family may be the most economically important genus of fungi. They may serve as virulence factors or as industrial aids. Fo…	pfam00026, Asp, Eukaryotic aspartyl protease. Aspartyl (acid) proteases include pepsins, cathepsins, and renins. Two-domain structure, probably arising from ancestral duplication. This family does not include the retroviral nor retrotransposon proteases (pfam00077), which are much smaller and appear to be homologous to a single domain of the eukaryotic asp proteases. -> 1.44e-38	-	-	-	-	-	-
ctg00001_0000135_t	362763	366366	-	3318	ctg00001	XP_016593271.1 Peptidase aspartic, catalytic [Penicillium expansum] >KGO37767.1 Peptidase aspartic, catalytic [Penicillium expansum] >KGO49882.1 Peptidase aspartic, catalytic [Penicillium expansum] >KGO50197.1 Peptidase aspartic, catalytic [Penicillium expansum] -> 0.0	KOG0385, KOG0385, KOG0385, Chromatin remodeling complex WSTF-ISWI, small subunit [Transcription]. -> 0.0	cd17997, DEXHc_SMARCA1_SMARCA5, DEAH-box helicase domain of SMARCA1 and SMARCA5. SWI/SNF related, matrix associated, actin dependent regulator of chromatin, subfamily a, member 1 and 5 (SMARCA1 and SMARCA5) are members of the DEAD-like helicase superfamily, a diverse family of proteins involved in ATP-dependent RNA or DNA unwinding. This domain contains the ATP-binding region. -> 8.34e-113	pfam00176, SNF2_N, SNF2 family N-terminal domain. This domain is found in proteins involved in a variety of processes including transcription regulation (e.g., SNF2, STH1, brahma, MOT1), DNA repair (e.g., ERCC6, RAD16, RAD5), DNA recombination (e.g., RAD54), and chromatin unwinding (e.g., ISWI) as well as a variety of other proteins with little functional information (e.g., lodestar, ETL1). -> 2.…	GO:0000003 -> reproduction;GO:0000122 -> negative regulation of transcription by RNA polymerase II;GO:0000182 -> rDNA binding;GO:0000183 -> rDNA heterochromatin assembly;GO:0000228 -> nuclear chromosome;GO:0000785 -> chromatin;GO:0000819 -> sister chromatid segregation;GO:0001067 -> transcription regulatory region nucleic acid binding;GO:0001178 -> regulation of transcriptional start site selecti…	-	-	-	-	-
ctg00001_0000136_t	367031	367822	+	792	ctg00001	KGO64133.1 hypothetical protein PITC_087190 [Penicillium italicum] -> 1.38e-175	-	-	-	-	-	-	-	-	-
ctg00001_0000137_t	368241	368571	-	261	ctg00001	XP_016593269.1 hypothetical protein PEX2_105140 [Penicillium expansum] >KGO37769.1 hypothetical protein PEXP_077850 [Penicillium expansum] >KGO49880.1 hypothetical protein PEX2_105140 [Penicillium expansum] >KGO68623.1 hypothetical protein PEX1_013390 [Penicillium expansum] -> 4.05e-55	-	-	-	-	-	-	-	-	-
ctg00001_0000138_t	368794	370782	+	1875	ctg00001	XP_040816824.1 uncharacterized protein PENSOL_c003G08259 [Penicillium solitum] >OQE01908.1 hypothetical protein PENSOL_c003G08259 [Penicillium solitum] -> 0.0	KOG2740, KOG2740, KOG2740, Clathrin-associated protein medium chain [Intracellular trafficking, secretion, and vesicular transport]. -> 2.03e-42	cd09252, AP-3_Mu3_Cterm, C-terminal domain of medium Mu3 subunit in adaptor protein (AP) complex AP-3. AP complexes participate in the formation of intracellular coated transport vesicles and select cargo molecules for incorporation into the coated vesicles in the late secretory and endocytic pathways. There are four AP complexes, AP-1, AP-2, AP-3, and AP-4, described in various eukaryotic organi…	pfam00928, Adap_comp_sub, Adaptor complexes medium subunit family. This family also contains members which are coatomer subunits. -> 3.05e-21	GO:0003674 -> molecular_function;GO:0005488 -> binding;GO:0005515 -> protein binding;GO:0005575 -> cellular_component;GO:0005622 -> intracellular anatomical structure;GO:0005737 -> cytoplasm;GO:0006810 -> transport;GO:0006892 -> post-Golgi vesicle-mediated transport;GO:0006896 -> Golgi to vacuole transport;GO:0007034 -> vacuolar transport;GO:0008150 -> biological_process;GO:0016020 -> membrane;GO…	K12398 -> ko04142 Lysosome	-	-	-	-
ctg00001_0000139_t	371291	373541	-	1608	ctg00001	XP_016593267.1 Aldehyde dehydrogenase, N-terminal [Penicillium expansum] >KGO37771.1 Aldehyde dehydrogenase, N-terminal [Penicillium expansum] >KGO49878.1 Aldehyde dehydrogenase, N-terminal [Penicillium expansum] >KGO68621.1 Aldehyde dehydrogenase, N-terminal [Penicillium expansum] -> 0.0	KOG2456, KOG2456, KOG2456, Aldehyde dehydrogenase [Energy production and conversion]. -> 2.16e-131	cd07135, ALDH_F14-YMR110C, Saccharomyces cerevisiae aldehyde dehydrogenase family 14 and related proteins. Aldehyde dehydrogenase family 14 (ALDH14), isolated mainly from the mitochondrial outer membrane of Saccharomyces cerevisiae (YMR110C) and most closely related to the plant and animal ALDHs and fatty ALDHs family 3 members, and similar fungal sequences, are present in this CD. -> 1.79e-166	pfam00171, Aldedh, Aldehyde dehydrogenase family. This family of dehydrogenases act on aldehyde substrates. Members use NADP as a cofactor. The family includes the following members: The prototypical members are the aldehyde dehydrogenases EC:1.2.1.3. Succinate-semialdehyde dehydrogenase EC:1.2.1.16. Lactaldehyde dehydrogenase EC:1.2.1.22. Benzaldehyde dehydrogenase EC:1.2.1.28. Methylmalonate-se…	GO:0003674 -> molecular_function;GO:0003824 -> catalytic activity;GO:0004028 -> 3-chloroallyl aldehyde dehydrogenase activity;GO:0004029 -> aldehyde dehydrogenase (NAD+) activity;GO:0005575 -> cellular_component;GO:0005622 -> intracellular anatomical structure;GO:0005737 -> cytoplasm;GO:0005739 -> mitochondrion;GO:0005740 -> mitochondrial envelope;GO:0005741 -> mitochondrial outer membrane;GO:000…	K17819 -> ko00906 Carotenoid biosynthesis	-	-	-	-
ctg00001_0000140_t	375555	376236	+	381	ctg00001	XP_016593266.1 Nuclear transport factor 2, Eukaryote [Penicillium expansum] >KGO37772.1 Nuclear transport factor 2, Eukaryote [Penicillium expansum] >KGO49877.1 Nuclear transport factor 2, Eukaryote [Penicillium expansum] >KGO68620.1 Nuclear transport factor 2, Eukaryote [Penicillium expansum] -> 2.53e-79	KOG2104, KOG2104, KOG2104, Nuclear transport factor 2 [Intracellular trafficking, secretion, and vesicular transport]. -> 4.42e-24	cd00780, NTF2, Nuclear transport factor 2 (NTF2) domain plays an important role in the trafficking of macromolecules, ions and small molecules between the cytoplasm and nucleus. This bi-directional transport of macromolecules across the nuclear envelope requires many soluble factors that includes GDP-binding protein Ran (RanGDP). RanGDP is required for both import and export of proteins and poly(…	pfam02136, NTF2, Nuclear transport factor 2 (NTF2) domain. This family includes the NTF2-like Delta-5-3-ketosteroid isomerase proteins. -> 1.27e-11	GO:0001817 -> regulation of cytokine production;GO:0001818 -> negative regulation of cytokine production;GO:0002225 -> positive regulation of antimicrobial peptide production;GO:0002682 -> regulation of immune system process;GO:0002684 -> positive regulation of immune system process;GO:0002697 -> regulation of immune effector process;GO:0002699 -> positive regulation of immune effector process;GO…	-	-	-	-	-
ctg00001_0000141_t	376725	378533	-	1617	ctg00001	XP_016593265.1 Pyruvate/Phosphoenolpyruvate kinase [Penicillium expansum] >KGO37773.1 Pyruvate/Phosphoenolpyruvate kinase [Penicillium expansum] >KGO49876.1 Pyruvate/Phosphoenolpyruvate kinase [Penicillium expansum] >KGO68619.1 Pyruvate/Phosphoenolpyruvate kinase [Penicillium expansum] -> 0.0	KOG1260, KOG1260, KOG1260, Isocitrate lyase [Energy production and conversion]. -> 1.66e-131	cd00377, ICL_PEPM, Members of the ICL/PEPM enzyme family catalyze either P-C or C-C bond formation/cleavage. Known members are phosphoenolpyruvate mutase (PEPM), phosphonopyruvate hydrolase (PPH), carboxyPEP mutase (CPEP mutase), oxaloacetate hydrolase (OAH), isocitrate lyase (ICL), and 2-methylisocitrate lyase (MICL). Isocitrate lyase (ICL) catalyzes the conversion of isocitrate to succinate and…	pfam00463, ICL, Isocitrate lyase family. -> 0.0	GO:0003674 -> molecular_function;GO:0003824 -> catalytic activity;GO:0004451 -> isocitrate lyase activity;GO:0005575 -> cellular_component;GO:0005622 -> intracellular anatomical structure;GO:0005737 -> cytoplasm;GO:0005777 -> peroxisome;GO:0005782 -> peroxisomal matrix;GO:0005975 -> carbohydrate metabolic process;GO:0006081 -> cellular aldehyde metabolic process;GO:0006082 -> organic acid metabol…	K01637 -> ko01200 Carbon metabolism;ko00630 Glyoxylate and dicarboxylate metabolism	-	VFG001381 --> icl --> Isocitrate lyase Icl (isocitrase) (isocitratase)	VFG030853 --> icl2 --> Isocitrate lyase	-
ctg00001_0000142_t	380643	383078	-	2196	ctg00001	XP_016593264.1 Glycoside hydrolase, family 37 [Penicillium expansum] >KGO37774.1 Glycoside hydrolase, family 37 [Penicillium expansum] >KGO49875.1 Glycoside hydrolase, family 37 [Penicillium expansum] >KGO68618.1 Glycoside hydrolase, family 37 [Penicillium expansum] -> 0.0	KOG0602, KOG0602, KOG0602, Neutral trehalase [Carbohydrate transport and metabolism]. -> 4.35e-75	-	pfam01204, Trehalase, Trehalase. Trehalase (EC:3.2.1.28) is known to recycle trehalose to glucose. Trehalose is a physiological hallmark of heat-shock response in yeast and protects of proteins and membranes against a variety of stresses. This family is found in conjunction with pfam07492 in fungi. -> 4.76e-124	GO:0000003 -> reproduction;GO:0001101 -> response to acid chemical;GO:0003006 -> developmental process involved in reproduction;GO:0003674 -> molecular_function;GO:0003824 -> catalytic activity;GO:0004553 -> hydrolase activity, hydrolyzing O-glycosyl compounds;GO:0004555 -> alpha,alpha-trehalase activity;GO:0005488 -> binding;GO:0005509 -> calcium ion binding;GO:0005575 -> cellular_component;GO:0…	K01194 -> ko00500 Starch and sucrose metabolism	GH37 --> alpha,alpha-trehalase (EC 3.2.1.28).	-	-	-
ctg00001_0000143_t	383748	384711	-	789	ctg00001	KAF7519116.1 hypothetical protein PCG10_010358 [Penicillium crustosum] -> 4.84e-180	KOG0725, KOG0725, KOG0725, Reductases with broad range of substrate specificities [General function prediction only]. -> 2.68e-38	cd08942, RhlG_SDR_c, RhlG and related beta-ketoacyl reductases, classical (c) SDRs. Pseudomonas aeruginosa RhlG is an SDR-family beta-ketoacyl reductase involved in Rhamnolipid biosynthesis. RhlG is similar to but distinct from the FabG family of beta-ketoacyl-acyl carrier protein (ACP) of type II fatty acid synthesis. RhlG and related proteins are classical SDRs, with a canonical active site tet…	pfam00106, adh_short, short chain dehydrogenase. This family contains a wide variety of dehydrogenases. -> 6.57e-32	-	-	-	-	-	-
ctg00001_0000144_t	385034	386002	+	969	ctg00001	XP_016593262.1 Ovarian tumor, otubain [Penicillium expansum] >KGO37776.1 Ovarian tumor, otubain [Penicillium expansum] >KGO49873.1 Ovarian tumor, otubain [Penicillium expansum] >KGO68616.1 Ovarian tumor, otubain [Penicillium expansum] -> 4.76e-178	KOG2606, KOG2606, KOG2606, OTU (ovarian tumor)-like cysteine protease [Signal transduction mechanisms, Posttranslational modification, protein turnover, chaperones]. -> 1.40e-29	-	pfam02338, OTU, OTU-like cysteine protease. This family is comprised of a group of predicted cysteine proteases, homologous to the Ovarian tumor (OTU) gene in Drosophila. Members include proteins from eukaryotes, viruses and pathogenic bacterium. The conserved cysteine and histidine, and possibly the aspartate, represent the catalytic residues in this putative group of proteases. -> 5.93e-10	GO:0005575 -> cellular_component;GO:0005622 -> intracellular anatomical structure;GO:0005737 -> cytoplasm;GO:0006464 -> cellular protein modification process;GO:0006508 -> proteolysis;GO:0006511 -> ubiquitin-dependent protein catabolic process;GO:0006807 -> nitrogen compound metabolic process;GO:0006950 -> response to stress;GO:0008150 -> biological_process;GO:0008152 -> metabolic process;GO:0009…	-	-	-	-	-
ctg00001_0000145_t	386124	387141	-	846	ctg00001	XP_016593261.1 TPMT family [Penicillium expansum] >KGO37777.1 TPMT family [Penicillium expansum] >KGO49872.1 TPMT family [Penicillium expansum] >KGO68615.1 TPMT family [Penicillium expansum] -> 1.55e-215	-	-	pfam05724, TPMT, Thiopurine S-methyltransferase (TPMT). This family consists of thiopurine S-methyltransferase proteins from both eukaryotes and prokaryotes. Thiopurine S-methyltransferase (TPMT) is a cytosolic enzyme that catalyzes S-methylation of aromatic and heterocyclic sulfhydryl compounds, including anticancer and immunosuppressive thiopurines. -> 4.12e-16	-	-	-	-	-	-
ctg00001_0000146_t	388272	390062	+	1671	ctg00001	XP_016593260.1 Major facilitator superfamily domain, general substrate transporter [Penicillium expansum] >KGO37778.1 Major facilitator superfamily domain, general substrate transporter [Penicillium expansum] >KGO49871.1 Major facilitator superfamily domain, general substrate transporter [Penicillium expansum] >KGO68614.1 Major facilitator superfamily domain, general substrate transporter [Penici…	KOG0255, KOG0255, KOG0255, Synaptic vesicle transporter SVOP and related transporters (major facilitator superfamily) [General function prediction only]. -> 2.29e-14	cd17323, MFS_Tpo1_MDR_like, Yeast Polyamine transporter 1 (Tpo1) and similar multidrug resistance (MDR) transporters of the Major Facilitator Superfamily. This family is composed of fungal multidrug resistance (MDR) transporters including several proteins from Saccharomyces cerevisiae such as polyamine transporters 1-4 (Tpo1-4), quinidine resistance proteins 1-3 (Qdr1-3), dityrosine transporter 1…	-	GO:0000003 -> reproduction;GO:0003006 -> developmental process involved in reproduction;GO:0003674 -> molecular_function;GO:0005215 -> transporter activity;GO:0005575 -> cellular_component;GO:0005886 -> plasma membrane;GO:0006810 -> transport;GO:0006855 -> xenobiotic transmembrane transport;GO:0007049 -> cell cycle;GO:0008150 -> biological_process;GO:0009272 -> fungal-type cell wall biogenesis;GO…	-	-	-	-	-
ctg00001_0000147_t	393680	398148	+	4170	ctg00001	KGO37779.1 hypothetical protein PEXP_077950 [Penicillium expansum] -> 4.98e-130	-	-	-	-	-	-	-	-	-
ctg00001_0000148_t	398600	399972	-	1233	ctg00001	XP_016593258.1 hypothetical protein PEX2_105030 [Penicillium expansum] >KGO37780.1 hypothetical protein PEXP_077960 [Penicillium expansum] >KGO39201.1 hypothetical protein PEX1_093220 [Penicillium expansum] >KGO49869.1 hypothetical protein PEX2_105030 [Penicillium expansum] -> 1.14e-289	-	-	-	-	-	-	-	-	-
ctg00001_0000149_t	400748	402754	+	1812	ctg00001	XP_016593257.1 Gamma-glutamyltranspeptidase [Penicillium expansum] >KGO37781.1 Gamma-glutamyltranspeptidase [Penicillium expansum] >KGO39202.1 Gamma-glutamyltranspeptidase [Penicillium expansum] >KGO49868.1 Gamma-glutamyltranspeptidase [Penicillium expansum] -> 0.0	KOG2410, KOG2410, KOG2410, Gamma-glutamyltransferase [Amino acid transport and metabolism]. -> 2.00e-43	-	pfam01019, G_glu_transpept, Gamma-glutamyltranspeptidase. -> 7.69e-67	-	K00681 -> ko00430 Taurine and hypotaurine metabolism;ko00480 Glutathione metabolism;ko00460 Cyanoamino acid metabolism	-	-	-	-
ctg00001_0000150_t	404934	406123	-	972	ctg00001	XP_016593256.1 Zinc finger, C2H2 [Penicillium expansum] >KGO37782.1 Zinc finger, C2H2 [Penicillium expansum] >KGO49867.1 Zinc finger, C2H2 [Penicillium expansum] -> 1.23e-226	-	-	-	-	-	-	-	-	-
ctg00001_0000151_t	415534	416227	+	489	ctg00001	OQE13433.1 hypothetical protein PENFLA_c048G04376 [Penicillium flavigenum] -> 1.64e-28	-	-	-	-	-	-	-	-	-
ctg00001_0000152_t	417336	418323	-	870	ctg00001	XP_016593255.1 Carbohydrate-binding WSC, subgroup [Penicillium expansum] >KGO37783.1 Carbohydrate-binding WSC, subgroup [Penicillium expansum] >KGO49866.1 Carbohydrate-binding WSC, subgroup [Penicillium expansum] >KGO64299.1 Carbohydrate-binding WSC, subgroup [Penicillium expansum] -> 2.85e-158	KOG4157, KOG4157, KOG4157, beta-1,6-N-acetylglucosaminyltransferase, contains WSC domain [Carbohydrate transport and metabolism, Posttranslational modification, protein turnover, chaperones]. -> 3.19e-10	-	-	GO:0000322 -> storage vacuole;GO:0000323 -> lytic vacuole;GO:0000324 -> fungal-type vacuole;GO:0003674 -> molecular_function;GO:0004888 -> transmembrane signaling receptor activity;GO:0005575 -> cellular_component;GO:0005622 -> intracellular anatomical structure;GO:0005737 -> cytoplasm;GO:0005773 -> vacuole;GO:0005783 -> endoplasmic reticulum;GO:0005886 -> plasma membrane;GO:0005933 -> cellular b…	K11244 -> ko04011 MAPK signaling pathway - yeast;ko04139 Regulation of mitophagy - yeast	-	-	-	-
ctg00001_0000153_t	422323	422767	-	366	ctg00001	CRL21056.1 unnamed protein product [Penicillium camemberti] -> 9.34e-50	-	-	-	-	-	-	-	-	-
ctg00001_0000154_t	423241	424233	-	708	ctg00001	XP_038926421.1 uncharacterized protein LCP9604111_7555 [Penicillium roqueforti] >KAF9243636.1 hypothetical protein LCP9604111_7555 [Penicillium roqueforti] >KAI1829473.1 hypothetical protein CBS147337_9693 [Penicillium roqueforti] >KAI2679407.1 hypothetical protein CBS147355_3889 [Penicillium roqueforti] >KAI2684651.1 hypothetical protein LCP963914a_5383 [Penicillium roqueforti] >KAI2701202.1 hyp…	-	-	-	GO:0003674 -> molecular_function;GO:0003824 -> catalytic activity;GO:0003882 -> CDP-diacylglycerol-serine O-phosphatidyltransferase activity;GO:0005575 -> cellular_component;GO:0005622 -> intracellular anatomical structure;GO:0005737 -> cytoplasm;GO:0005739 -> mitochondrion;GO:0005740 -> mitochondrial envelope;GO:0005741 -> mitochondrial outer membrane;GO:0005783 -> endoplasmic reticulum;GO:00057…	K17103 -> ko00564 Glycerophospholipid metabolism;ko00260 Glycine, serine and threonine metabolism	-	-	-	-
ctg00001_0000155_t	424709	425594	-	645	ctg00001	KGO65782.1 Translation elongation/initiation factor/Ribosomal, beta-barrel [Penicillium italicum] -> 1.84e-86	KOG3262, KOG3262, KOG3262, H/ACA small nucleolar RNP component GAR1 [Translation, ribosomal structure and biogenesis]. -> 1.39e-45	-	pfam04410, Gar1, Gar1/Naf1 RNA binding region. Gar1 is a small nucleolar RNP that is required for pre-mRNA processing and pseudouridylation. It is co-immunoprecipitated with the H/ACA families of snoRNAs. This family represents the conserved central region of Gar1. This region is necessary and sufficient for normal cell growth, and specifically binds two snoRNAs snR10 and snR30. This region is al…	GO:0000154 -> rRNA modification;GO:0000454 -> snoRNA guided rRNA pseudouridine synthesis;GO:0001522 -> pseudouridine synthesis;GO:0003674 -> molecular_function;GO:0003676 -> nucleic acid binding;GO:0003723 -> RNA binding;GO:0005488 -> binding;GO:0005575 -> cellular_component;GO:0005622 -> intracellular anatomical structure;GO:0005634 -> nucleus;GO:0005730 -> nucleolus;GO:0005732 -> sno(s)RNA-cont…	K11128 -> ko03008 Ribosome biogenesis in eukaryotes	-	-	-	-
ctg00001_0000156_t	425814	428170	+	2235	ctg00001	KGO37786.1 Threonyl/alanyl tRNA synthetase, SAD [Penicillium expansum] -> 0.0	KOG1637, KOG1637, KOG1637, Threonyl-tRNA synthetase [Translation, ribosomal structure and biogenesis]. -> 1.97e-21	cd00771, ThrRS_core, Threonyl-tRNA synthetase (ThrRS) class II core catalytic domain. ThrRS is a homodimer. It is responsible for the attachment of threonine to the 3' OH group of ribose of the appropriate tRNA. This domain is primarily responsible for ATP-dependent formation of the enzyme bound aminoacyl-adenylate. Class II assignment is based upon its structure and the presence of three charact…	pfam00587, tRNA-synt_2b, tRNA synthetase class II core domain (G, H, P, S and T). tRNA-synt_2b is a family of largely threonyl-tRNA members. -> 2.38e-21	-	K01868 -> ko00970 Aminoacyl-tRNA biosynthesis	-	-	-	-
ctg00001_0000157_t	428961	431919	+	2115	ctg00001	XP_016593252.1 Threonyl/alanyl tRNA synthetase, SAD [Penicillium expansum] >KGO49863.1 Threonyl/alanyl tRNA synthetase, SAD [Penicillium expansum] >KGO64302.1 Threonyl/alanyl tRNA synthetase, SAD [Penicillium expansum] -> 0.0	-	-	-	-	-	-	-	-	-
ctg00001_0000158_t	433022	434530	+	1269	ctg00001	XP_016593251.1 hypothetical protein PEX2_104950 [Penicillium expansum] >KAF7519129.1 hypothetical protein PCG10_010371 [Penicillium crustosum] >KUM62256.1 hypothetical protein ACN42_g4840 [Penicillium freii] >OQD65156.1 hypothetical protein PENPOL_c006G07401 [Penicillium polonicum] >CRL21051.1 MAP kinase, conserved site [Penicillium camemberti] >KGO37787.1 hypothetical protein PEXP_078030 [Penici…	KOG0660, KOG0660, KOG0660, Mitogen-activated protein kinase [Signal transduction mechanisms]. -> 2.85e-132	cd07857, STKc_MPK1, Catalytic domain of the Serine/Threonine Kinase, Fungal Mitogen-Activated Protein Kinase MPK1. STKs catalyze the transfer of the gamma-phosphoryl group from ATP to serine/threonine residues on protein substrates. This subfamily is composed of the MAPKs MPK1 from Saccharomyces cerevisiae, Pmk1 from Schizosaccharomyces pombe, and similar proteins. MPK1 (also called Slt2) and Pmk…	pfam00069, Pkinase, Protein kinase domain. -> 4.53e-15	GO:0000165 -> MAPK cascade;GO:0000166 -> nucleotide binding;GO:0000302 -> response to reactive oxygen species;GO:0003674 -> molecular_function;GO:0003824 -> catalytic activity;GO:0004672 -> protein kinase activity;GO:0004674 -> protein serine/threonine kinase activity;GO:0004707 -> MAP kinase activity;GO:0005488 -> binding;GO:0005524 -> ATP binding;GO:0005575 -> cellular_component;GO:0005622 -> i…	K04464 -> ko04540 Gap junction;ko04722 Neurotrophin signaling pathway;ko04139 Regulation of mitophagy - yeast;ko04010 MAPK signaling pathway;ko04921 Oxytocin signaling pathway;ko04011 MAPK signaling pathway - yeast;ko04912 GnRH signaling pathway	-	VFG002060 --> ppkA --> serine/threonine protein kinase PpkA	VFG019988 --> ppkA --> putative serine/threonine protein kinase	-
ctg00001_0000159_t	436063	438444	-	2196	ctg00001	XP_016593250.1 hypothetical protein PEX2_104940 [Penicillium expansum] >KGO37788.1 hypothetical protein PEXP_078040 [Penicillium expansum] >KGO49861.1 hypothetical protein PEX2_104940 [Penicillium expansum] >KGO66649.1 hypothetical protein PEX1_064810 [Penicillium expansum] -> 0.0	-	-	-	-	-	-	-	-	-
ctg00001_0000160_t	439167	441389	-	1290	ctg00001	XP_016593249.1 Uncharacterized protein PEX2_104930 [Penicillium expansum] >KGO37789.1 Uncharacterized protein PEXP_078050 [Penicillium expansum] >KGO49860.1 Uncharacterized protein PEX2_104930 [Penicillium expansum] >KGO66648.1 Uncharacterized protein PEX1_064800 [Penicillium expansum] -> 7.95e-242	KOG4812, KOG4812, KOG4812, Golgi-associated protein/Nedd4 WW domain-binding protein [General function prediction only]. -> 4.47e-21	cd22212, NDFIP-like, NEDD4 family-interacting protein. The NEDD4 (neural precursor cell expressed, developmentally down-regulated protein 4)-family interacting proteins (NDFIPs) are adaptor proteins that recruit NEDD4 E3 ligases to specific substrate proteins, which leads to the ubiquitylation and subsequent degradation of these proteins. They also act as activators of the E3 ligase activity by r…	pfam10176, DUF2370, Protein of unknown function (DUF2370). This family is conserved from fungi to humans. The human member is annotated as a Golgi-associated protein-Nedd4 WW domain-binding protein but this could not be confirmed. -> 6.43e-84	GO:0000322 -> storage vacuole;GO:0000323 -> lytic vacuole;GO:0000324 -> fungal-type vacuole;GO:0000329 -> fungal-type vacuole membrane;GO:0003674 -> molecular_function;GO:0005488 -> binding;GO:0005515 -> protein binding;GO:0005575 -> cellular_component;GO:0005622 -> intracellular anatomical structure;GO:0005737 -> cytoplasm;GO:0005773 -> vacuole;GO:0005774 -> vacuolar membrane;GO:0005783 -> endop…	-	-	-	-	-
ctg00001_0000161_t	441653	442107	+	360	ctg00001	XP_016593248.1 hypothetical protein PEX2_104920 [Penicillium expansum] >KGO49859.1 hypothetical protein PEX2_104920 [Penicillium expansum] >KGO66647.1 hypothetical protein PEX1_064790 [Penicillium expansum] -> 3.03e-79	-	-	-	-	-	-	-	-	-
ctg00001_0000162_t	442434	444124	-	1557	ctg00001	XP_016593247.1 3-oxoacid CoA-transferase, subunit B [Penicillium expansum] >KGO37791.1 3-oxoacid CoA-transferase, subunit B [Penicillium expansum] >KGO49858.1 3-oxoacid CoA-transferase, subunit B [Penicillium expansum] >KGO66646.1 3-oxoacid CoA-transferase, subunit B [Penicillium expansum] -> 0.0	KOG3822, KOG3822, KOG3822, Succinyl-CoA:alpha-ketoacid-CoA transferase [Energy production and conversion]. -> 0.0	-	pfam01144, CoA_trans, Coenzyme A transferase. -> 1.63e-42	-	K01027 -> ko00650 Butanoate metabolism;ko00280 Valine, leucine and isoleucine degradation;ko00072 Synthesis and degradation of ketone bodies	-	-	-	-
ctg00001_0000163_t	444975	449429	-	3897	ctg00001	XP_016593246.1 Peptidase C19, ubiquitin carboxyl-terminal hydrolase 2 [Penicillium expansum] >KGO37792.1 Peptidase C19, ubiquitin carboxyl-terminal hydrolase 2 [Penicillium expansum] >KGO49857.1 Peptidase C19, ubiquitin carboxyl-terminal hydrolase 2 [Penicillium expansum] >KGO66645.1 Peptidase C19, ubiquitin carboxyl-terminal hydrolase 2 [Penicillium expansum] -> 0.0	KOG1863, KOG1863, KOG1863, Ubiquitin carboxyl-terminal hydrolase [Posttranslational modification, protein turnover, chaperones]. -> 3.33e-16	cd02666, Peptidase_C19J, A subfamily of Peptidase C19. Peptidase C19 contains ubiquitinyl hydrolases. They are intracellular peptidases that remove ubiquitin molecules from polyubiquinated peptides by cleavage of isopeptide bonds. They hydrolyze bonds involving the carboxyl group of the C-terminal Gly residue of ubiquitin. The purpose of the de-ubiquitination is thought to be editing of the ubiqu…	pfam13446, RPT, A repeated domain in UCH-protein. This is a repeated domain found in de-ubiquitinating proteins. It's exact function is not known although it is likely to be involved in the binding of the Ubps in the complex with Rsp5 and Rup1. -> 1.98e-11	GO:0003674 -> molecular_function;GO:0003824 -> catalytic activity;GO:0004843 -> thiol-dependent deubiquitinase;GO:0005575 -> cellular_component;GO:0005622 -> intracellular anatomical structure;GO:0005737 -> cytoplasm;GO:0006464 -> cellular protein modification process;GO:0006508 -> proteolysis;GO:0006511 -> ubiquitin-dependent protein catabolic process;GO:0006807 -> nitrogen compound metabolic pr…	-	-	-	-	-
ctg00001_0000164_t	449923	450693	+	594	ctg00001	XP_016593245.1 Mitochondrial inner membrane translocase subunit Tim17/Tim22/Tim23/peroxisomal protein PMP24 [Penicillium expansum] >KGO37793.1 Mitochondrial inner membrane translocase subunit Tim17/Tim22/Tim23/peroxisomal protein PMP24 [Penicillium expansum] >KGO49856.1 Mitochondrial inner membrane translocase subunit Tim17/Tim22/Tim23/peroxisomal protein PMP24 [Penicillium expansum] >KGO66644.1 …	-	-	-	GO:0005575 -> cellular_component;GO:0005622 -> intracellular anatomical structure;GO:0005737 -> cytoplasm;GO:0005739 -> mitochondrion;GO:0005740 -> mitochondrial envelope;GO:0005743 -> mitochondrial inner membrane;GO:0005744 -> TIM23 mitochondrial import inner membrane translocase complex;GO:0006605 -> protein targeting;GO:0006626 -> protein targeting to mitochondrion;GO:0006810 -> transport;GO:0…	-	-	-	-	-
ctg00001_0000165_t	454712	457383	+	2421	ctg00001	KGO37794.1 hypothetical protein PEXP_078100 [Penicillium expansum] >KGO65359.1 hypothetical protein PEX1_090410 [Penicillium expansum] -> 0.0	-	cd13311, PH_Slm1, Slm1 Pleckstrin homology (PH) domain. Slm1 is a component of the target of rapamycin complex 2 (TORC2) signaling pathway. It plays a role in the regulation of actin organization and is a target of sphingolipid signaling during the heat shock response. Slm1 contains a single PH domain that binds PtdIns(4,5)P2, PtdIns(4)P, and dihydrosphingosine 1-phosphate (DHS-1P). Slm1 possesse…	-	-	-	-	-	-	-
ctg00001_0000166_t	459181	461228	+	1261	ctg00001	CDM36962.1 Nucleotide-binding, alpha-beta plait [Penicillium roqueforti FM164] -> 1.32e-93	-	cd12385, RRM1_hnRNPM_like, RNA recognition motif 1 (RRM1) found in heterogeneous nuclear ribonucleoprotein M (hnRNP M) and similar proteins. This subfamily corresponds to the RRM1 of heterogeneous nuclear ribonucleoprotein M (hnRNP M), myelin expression factor 2 (MEF-2 or MyEF-2 or MST156) and similar proteins. hnRNP M is pre-mRNA binding protein that may play an important role in the pre-mRNA pr…	-	GO:0000723 -> telomere maintenance;GO:0000956 -> nuclear-transcribed mRNA catabolic process;GO:0003674 -> molecular_function;GO:0003676 -> nucleic acid binding;GO:0003677 -> DNA binding;GO:0003697 -> single-stranded DNA binding;GO:0003723 -> RNA binding;GO:0003729 -> mRNA binding;GO:0005488 -> binding;GO:0005575 -> cellular_component;GO:0005622 -> intracellular anatomical structure;GO:0005634 -> …	-	-	-	-	-
ctg00001_0000167_t	462216	463173	+	867	ctg00001	XP_016593242.1 Uncharacterized protein PEX2_104860 [Penicillium expansum] >KGO37796.1 Uncharacterized protein PEXP_078120 [Penicillium expansum] >KGO49853.1 Uncharacterized protein PEX2_104860 [Penicillium expansum] >KGO65361.1 Uncharacterized protein PEX1_090430 [Penicillium expansum] -> 3.56e-195	KOG2969, KOG2969, KOG2969, Uncharacterized conserved protein [Function unknown]. -> 8.59e-18	-	pfam08511, COQ9, COQ9. COQ9 is an enzyme that is required for the biosynthesis of coenzyme Q. It may either catalyze a reaction in the coenzyme Q biosynthetic pathway or have a regulatory role. -> 2.21e-17	GO:0003674 -> molecular_function;GO:0005488 -> binding;GO:0005575 -> cellular_component;GO:0005622 -> intracellular anatomical structure;GO:0005737 -> cytoplasm;GO:0005739 -> mitochondrion;GO:0005740 -> mitochondrial envelope;GO:0005743 -> mitochondrial inner membrane;GO:0006743 -> ubiquinone metabolic process;GO:0006744 -> ubiquinone biosynthetic process;GO:0008150 -> biological_process;GO:00081…	-	-	-	-	-
ctg00001_0000168_t	463547	466104	-	2205	ctg00001	XP_016593241.1 protein of unknown function DUF2013 [Penicillium expansum] >KGO37797.1 protein of unknown function DUF2013 [Penicillium expansum] >KGO49852.1 protein of unknown function DUF2013 [Penicillium expansum] -> 0.0	KOG4035, KOG4035, KOG4035, Coeffector of mDia Rho GTPase, regulates actin polymerization and cell adhesion turnover [Signal transduction mechanisms, Cytoskeleton]. -> 3.68e-10	-	pfam09431, DUF2013, Protein of unknown function (DUF2013). This region is found at the C terminal of a group of cytoskeletal proteins. -> 2.22e-38	GO:0000147 -> actin cortical patch assembly;GO:0005575 -> cellular_component;GO:0005622 -> intracellular anatomical structure;GO:0005737 -> cytoplasm;GO:0005856 -> cytoskeleton;GO:0005933 -> cellular bud;GO:0005935 -> cellular bud neck;GO:0005937 -> mating projection;GO:0005938 -> cell cortex;GO:0006810 -> transport;GO:0006897 -> endocytosis;GO:0006996 -> organelle organization;GO:0007010 -> cyto…	-	-	-	-	-
ctg00001_0000169_t	466308	469174	-	2754	ctg00001	XP_016593240.1 Glycoside hydrolase, family 47 [Penicillium expansum] >KGO37798.1 Glycoside hydrolase, family 47 [Penicillium expansum] >KGO49851.1 Glycoside hydrolase, family 47 [Penicillium expansum] >KGO65363.1 Glycoside hydrolase, family 47 [Penicillium expansum] -> 0.0	KOG2431, KOG2431, KOG2431, 1, 2-alpha-mannosidase [Carbohydrate transport and metabolism]. -> 2.21e-07	-	pfam01532, Glyco_hydro_47, Glycosyl hydrolase family 47. Members of this family are alpha-mannosidases that catalyze the hydrolysis of the terminal 1,2-linked alpha-D-mannose residues in the oligo-mannose oligosaccharide Man(9)(GlcNAc)(2). -> 5.99e-26	GO:0000139 -> Golgi membrane;GO:0003674 -> molecular_function;GO:0003824 -> catalytic activity;GO:0004553 -> hydrolase activity, hydrolyzing O-glycosyl compounds;GO:0004559 -> alpha-mannosidase activity;GO:0004571 -> mannosyl-oligosaccharide 1,2-alpha-mannosidase activity;GO:0005575 -> cellular_component;GO:0005622 -> intracellular anatomical structure;GO:0005737 -> cytoplasm;GO:0005783 -> endopl…	K01230 -> ko00510 N-Glycan biosynthesis;ko04141 Protein processing in endoplasmic reticulum;ko00513 Various types of N-glycan biosynthesis	-	-	-	-
ctg00001_0000170_t	470471	470980	-	510	ctg00001	XP_016593239.1 hypothetical protein PEX2_104830 [Penicillium expansum] >KGO37799.1 hypothetical protein PEXP_078150 [Penicillium expansum] >KGO49850.1 hypothetical protein PEX2_104830 [Penicillium expansum] >KGO65364.1 hypothetical protein PEX1_090460 [Penicillium expansum] -> 2.44e-109	-	-	-	-	-	-	-	-	-
ctg00001_0000171_t	471420	474330	-	2655	ctg00001	XP_016593238.1 Autophagy-related protein 9 [Penicillium expansum] >KGO37800.1 Autophagy-related protein 9 [Penicillium expansum] >KGO49849.1 Autophagy-related protein 9 [Penicillium expansum] >KGO65365.1 Autophagy-related protein 9 [Penicillium expansum] -> 0.0	KOG2173, KOG2173, KOG2173, Integral membrane protein [General function prediction only]. -> 4.20e-138	-	pfam04109, APG9, Autophagy protein Apg9. In yeast, 15 Apg proteins coordinate the formation of autophagosomes. Autophagy is a bulk degradation process induced by starvation in eukaryotic cells. Apg9 plays a direct role in the formation of the cytoplasm to vacuole targeting and autophagic vesicles, possibly serving as a marker for a specialized compartment essential for these vesicle-mediated alte…	GO:0000045 -> autophagosome assembly;GO:0000322 -> storage vacuole;GO:0000323 -> lytic vacuole;GO:0000324 -> fungal-type vacuole;GO:0000329 -> fungal-type vacuole membrane;GO:0000407 -> phagophore assembly site;GO:0000422 -> autophagy of mitochondrion;GO:0005575 -> cellular_component;GO:0005622 -> intracellular anatomical structure;GO:0005737 -> cytoplasm;GO:0005739 -> mitochondrion;GO:0005773 ->…	-	-	-	-	-
ctg00001_0000172_t	475146	476090	-	687	ctg00001	OQD72930.1 hypothetical protein PENDEC_c018G01434 [Penicillium decumbens] -> 4.49e-119	KOG3109, KOG3109, KOG3109, Haloacid dehalogenase-like hydrolase [General function prediction only]. -> 1.82e-29	cd02604, HAD_5NT, haloacid dehalogenase (HAD)-like 5'-nucleotidases similar to Saccharomyces cerevisiae Phm8p and Sdt1p. This family includes Saccharomyces cerevisiae Phm8p (phosphate metabolism protein 8) and Sdt1p (Suppressor of disruption of TFIIS). Phm8p participates in the ribose salvage pathway, it catalyzes the dephosphorylation of nucleotide monophosphates to nucleosides, its preferred su…	-	GO:0003674 -> molecular_function;GO:0003824 -> catalytic activity;GO:0005575 -> cellular_component;GO:0005622 -> intracellular anatomical structure;GO:0005634 -> nucleus;GO:0005737 -> cytoplasm;GO:0006139 -> nucleobase-containing compound metabolic process;GO:0006206 -> pyrimidine nucleobase metabolic process;GO:0006725 -> cellular aromatic compound metabolic process;GO:0006753 -> nucleoside phos…	K18551 -> ko00760 Nicotinate and nicotinamide metabolism	-	-	-	-
ctg00001_0000173_t	477047	478651	+	1545	ctg00001	XP_016593237.1 Hydantoinase/dihydropyrimidinase [Penicillium expansum] >KGO37801.1 Hydantoinase/dihydropyrimidinase [Penicillium expansum] >KGO49848.1 Hydantoinase/dihydropyrimidinase [Penicillium expansum] >KGO65366.1 Hydantoinase/dihydropyrimidinase [Penicillium expansum] -> 0.0	KOG2584, KOG2584, KOG2584, Dihydroorotase and related enzymes [Nucleotide transport and metabolism]. -> 1.07e-73	cd01314, D-HYD, D-hydantoinases (D-HYD) also called dihydropyrimidases (DHPase) and related proteins; DHPases are a family of enzymes that catalyze the reversible hydrolytic ring opening of the amide bond in five- or six-membered cyclic diamides, like dihydropyrimidine or hydantoin. The hydrolysis of dihydropyrimidines is the second step of reductive catabolism of pyrimidines in human. The hydrol…	-	-	K01464 -> ko00983 Drug metabolism - other enzymes;ko00240 Pyrimidine metabolism;ko00410 beta-Alanine metabolism;ko00770 Pantothenate and CoA biosynthesis	-	-	-	-
ctg00001_0000174_t	479092	480547	-	1278	ctg00001	KGO37802.1 Peptidase M20 [Penicillium expansum] >KGO65367.1 Peptidase M20 [Penicillium expansum] -> 7.87e-300	-	cd03884, M20_bAS, M20 Peptidase beta-alanine synthase, an amidohydrolase. Peptidase M20 family, beta-alanine synthase (bAS; N-carbamoyl-beta-alanine amidohydrolase and beta-ureidopropionase; EC 3.5.1.6) subfamily. bAS is an amidohydrolase and is the final enzyme in the pyrimidine catabolic pathway, which is involved in the regulation of the cellular pyrimidine pool. bAS catalyzes the irreversible…	pfam01546, Peptidase_M20, Peptidase family M20/M25/M40. This family includes a range of zinc metallopeptidases belonging to several families in the peptidase classification. Family M20 are Glutamate carboxypeptidases. Peptidase family M25 contains X-His dipeptidases. -> 4.65e-09	-	-	-	-	-	-
ctg00001_0000175_t	481143	483169	-	1755	ctg00001	XP_016593235.1 Monooxygenase, FAD-binding [Penicillium expansum] >KGO49846.1 Monooxygenase, FAD-binding [Penicillium expansum] >KGO65368.1 Monooxygenase, FAD-binding [Penicillium expansum] -> 0.0	-	cd02979, PHOX_C, FAD-dependent Phenol hydoxylase (PHOX) family, C-terminal TRX-fold domain; composed of proteins similar to PHOX from the aerobic topsoil yeast Trichosporon cutaneum. PHOX is a flavoprotein monooxygenase that catalyzes the hydroxylation of phenol and simple phenol derivatives in the ortho position with the consumption of NADPH and oxygen. This is the first step in the biodegradati…	pfam01494, FAD_binding_3, FAD binding domain. This domain is involved in FAD binding in a number of enzymes. -> 6.85e-35	-	K03380 -> ko00623 Toluene degradation;ko00361 Chlorocyclohexane and chlorobenzene degradation;ko00627 Aminobenzoate degradation	-	-	-	ARO:3007210 --> Nocardia farcinica rox
ctg00001_0000176_t	483607	484926	+	1057	ctg00001	-	-	-	-	-	-	-	-	-	-
ctg00001_0000177_t	486655	488175	-	1458	ctg00001	XP_016593233.1 Aldehyde dehydrogenase, N-terminal [Penicillium expansum] >KGO49844.1 Aldehyde dehydrogenase, N-terminal [Penicillium expansum] >KGO65369.1 Aldehyde dehydrogenase, N-terminal [Penicillium expansum] -> 0.0	KOG2450, KOG2450, KOG2450, Aldehyde dehydrogenase [Energy production and conversion]. -> 8.56e-101	cd07106, ALDH_AldA-AAD23400, Streptomyces aureofaciens putative aldehyde dehydrogenase AldA (AAD23400)-like. Putative aldehyde dehydrogenase, AldA, from Streptomyces aureofaciens (locus AAD23400) and other similar sequences are present in this CD. -> 1.02e-158	pfam00171, Aldedh, Aldehyde dehydrogenase family. This family of dehydrogenases act on aldehyde substrates. Members use NADP as a cofactor. The family includes the following members: The prototypical members are the aldehyde dehydrogenases EC:1.2.1.3. Succinate-semialdehyde dehydrogenase EC:1.2.1.16. Lactaldehyde dehydrogenase EC:1.2.1.22. Benzaldehyde dehydrogenase EC:1.2.1.28. Methylmalonate-se…	-	-	-	-	-	-
ctg00001_0000178_t	488315	489940	-	1161	ctg00001	XP_016593232.1 Polyketide synthase, enoylreductase [Penicillium expansum] >KGO49843.1 Polyketide synthase, enoylreductase [Penicillium expansum] -> 8.23e-252	KOG0023, KOG0023, KOG0023, Alcohol dehydrogenase, class V [Secondary metabolites biosynthesis, transport and catabolism]. -> 2.00e-45	cd08297, CAD3, Cinnamyl alcohol dehydrogenases (CAD). These alcohol dehydrogenases are related to the cinnamyl alcohol dehydrogenases (CAD), members of the medium chain dehydrogenase/reductase family. NAD(P)(H)-dependent oxidoreductases are the major enzymes in the interconversion of alcohols and aldehydes, or ketones. Cinnamyl alcohol dehydrogenases (CAD) reduce cinnamaldehydes to cinnamyl alcoh…	pfam08240, ADH_N, Alcohol dehydrogenase GroES-like domain. This is the catalytic domain of alcohol dehydrogenases. Many of them contain an inserted zinc binding domain. This domain has a GroES-like structure. -> 2.65e-13	-	K13953 -> ko00625 Chloroalkane and chloroalkene degradation;ko00071 Fatty acid degradation;ko00982 Drug metabolism - cytochrome P450;ko01220 Degradation of aromatic compounds;ko00626 Naphthalene degradation;ko00350 Tyrosine metabolism;ko00980 Metabolism of xenobiotics by cytochrome P450;ko00830 Retinol metabolism;ko00010 Glycolysis / Gluconeogenesis	-	-	VFG030307 --> adhD --> Putative zinc-type alcohol dehydrogenase AdhD (aldehyde reductase)	-
ctg00001_0000179_t	491965	497092	+	3804	ctg00001	XP_016593230.1 Ureidoglycolate hydrolase [Penicillium expansum] >KGO49841.1 Ureidoglycolate hydrolase [Penicillium expansum] -> 6.76e-279	-	cd12148, fungal_TF_MHR, fungal transcription factor regulatory middle homology region. This domain is present in the large family of fungal zinc cluster transcription factors that contain an N-terminal GAL4-like C6 zinc binuclear cluster DNA-binding domain. Examples of members of this large fungal group are the following Saccharomyces cerevisiae transcription factors, GAL4, STB5, DAL81, CAT8, RDR…	pfam04082, Fungal_trans, Fungal specific transcription factor domain. -> 8.55e-06	-	-	-	-	-	-
ctg00001_0000180_t	497444	498190	+	747	ctg00001	KGO37808.1 Ureidoglycolate hydrolase [Penicillium expansum] >KGO59132.1 Ureidoglycolate hydrolase [Penicillium expansum] -> 5.52e-157	-	cd20298, cupin_UAH, ureidoglycolate amidohydrolase (UAH) and related proteins, cupin domain. This family includes the cupin-fold protein, ureidoglycolate hydrolase (AllA; EC 3.5.3.19), which is involved in the breakdown of allantoin under aerobic conditions. Allantoin is the key intermediate of nitrogen fixation in bacteria, and its degradation occurs in several steps. AllA is involved in the thi…	pfam04115, Ureidogly_lyase, Ureidoglycolate lyase. Ureidoglycolate lyase (EC:4.3.2.3) is one of the enzymes that acts upon ureidoglycolate, an intermediate of purine catabolism, releasing urea. The enzyme has in the past been wrongly assigned to EC:3.5.3.19, enzymes which release ammonia from ureidoglycolate. -> 2.27e-22	-	K01483 -> ko00230 Purine metabolism	-	-	-	-
ctg00001_0000181_t	499045	500334	+	1045	ctg00001	-	-	-	-	-	-	-	-	-	-
ctg00001_0000182_t	501137	503008	+	1764	ctg00001	XP_016593228.1 Permease, cytosine/purine, uracil, thiamine, allantoin [Penicillium expansum] >KGO49839.1 Permease, cytosine/purine, uracil, thiamine, allantoin [Penicillium expansum] -> 0.0	KOG2466, KOG2466, KOG2466, Uridine permease/thiamine transporter/allantoin transport [Nucleotide transport and metabolism, Coenzyme transport and metabolism]. -> 1.12e-84	cd11482, SLC-NCS1sbd_NRT1-like, nucleobase-cation-symport-1 (NCS1) transporter NRT1-like; solute-binding domain. This fungal NCS1 subfamily includes various Saccharomyces cerevisiae transporters: nicotinamide riboside transporter 1 (Nrt1p, also called Thi71p), Dal4p (allantoin permease), Fui1p (uridine permease), Fur4p (uracil permease), and Thi7p (thiamine transporter). NCS1s are essential compo…	pfam02133, Transp_cyt_pur, Permease for cytosine/purines, uracil, thiamine, allantoin. -> 5.96e-58	-	-	-	-	-	-
ctg00001_0000183_t	504054	504809	-	756	ctg00001	KGO37811.1 Short-chain dehydrogenase/reductase SDR [Penicillium expansum] >KGO59130.1 Short-chain dehydrogenase/reductase SDR [Penicillium expansum] -> 1.75e-167	KOG1200, KOG1200, KOG1200, Mitochondrial/plastidial beta-ketoacyl-ACP reductase [Lipid transport and metabolism]. -> 2.13e-36	cd05333, BKR_SDR_c, beta-Keto acyl carrier protein reductase (BKR), involved in Type II FAS, classical (c) SDRs. This subgroup includes the Escherichai coli K12 BKR, FabG. BKR catalyzes the NADPH-dependent reduction of ACP in the first reductive step of de novo fatty acid synthesis (FAS). FAS consists of four elongation steps, which are repeated to extend the fatty acid chain through the addition…	pfam00106, adh_short, short chain dehydrogenase. This family contains a wide variety of dehydrogenases. -> 3.98e-40	-	-	-	VFG038839 --> flmH --> short chain dehydrogenase/reductase family oxidoreductase	VFG038839 --> flmH --> short chain dehydrogenase/reductase family oxidoreductase	-
ctg00001_0000184_t	505454	506601	+	1020	ctg00001	XP_016593226.1 Glycoside hydrolase/deacetylase, beta/alpha-barrel [Penicillium expansum] >KGO49837.1 Glycoside hydrolase/deacetylase, beta/alpha-barrel [Penicillium expansum] -> 2.50e-257	-	cd10980, CE4_SpCDA1, Putative catalytic domain of Schizosaccharomyces pombe chitin deacetylase 1 (SpCDA1), and similar proteins. This family is represented by Schizosaccharomyces pombe chitin deacetylase 1 (SpCDA1), encoded by the cda1 gene. The general function of chitin deacetylase (CDA) is the synthesis of chitosan from chitin, a polymer of N-acetyl glucosamine, to build up the proper ascospor…	pfam01522, Polysacc_deac_1, Polysaccharide deacetylase. This domain is found in polysaccharide deacetylase. This family of polysaccharide deacetylases includes NodB (nodulation protein B from Rhizobium) which is a chitooligosaccharide deacetylase. It also includes chitin deacetylase from yeast, and endoxylanases which hydrolyzes glucosidic bonds in xylan. -> 5.19e-07	-	-	-	-	-	-
ctg00001_0000185_t	507157	508204	-	795	ctg00001	OQE92617.1 hypothetical protein PENNAL_c0007G11231 [Penicillium nalgiovense] >CAG7963988.1 unnamed protein product [Penicillium nalgiovense] >CAG8045427.1 unnamed protein product [Penicillium nalgiovense] >CAG8065289.1 unnamed protein product [Penicillium nalgiovense] >CAG8073992.1 unnamed protein product [Penicillium nalgiovense] -> 3.08e-168	KOG0725, KOG0725, KOG0725, Reductases with broad range of substrate specificities [General function prediction only]. -> 5.67e-36	cd05330, cyclohexanol_reductase_SDR_c, cyclohexanol reductases, including levodione reductase, classical (c) SDRs. Cyloclohexanol reductases,including (6R)-2,2,6-trimethyl-1,4-cyclohexanedione (levodione) reductase of Corynebacterium aquaticum, catalyze the reversible oxidoreduction of hydroxycyclohexanone derivatives. SDRs are a functionally diverse family of oxidoreductases that have a single d…	pfam00106, adh_short, short chain dehydrogenase. This family contains a wide variety of dehydrogenases. -> 5.67e-31	-	-	-	-	-	-
ctg00001_0000186_t	509014	510375	-	1362	ctg00001	KGO37814.1 Aldo/keto reductase [Penicillium expansum] >KGO59127.1 Aldo/keto reductase [Penicillium expansum] -> 1.95e-267	-	-	-	-	-	-	-	-	-
ctg00001_0000187_t	510859	512869	-	1722	ctg00001	KGO37814.1 Aldo/keto reductase [Penicillium expansum] >KGO59127.1 Aldo/keto reductase [Penicillium expansum] -> 0.0	KOG1577, KOG1577, KOG1577, Aldo/keto reductase family proteins [General function prediction only]. -> 1.29e-75	cd19117, AKR_AKR3A1-2, AKR3A family of aldo-keto reductase (AKR). Saccharomyces cerevisiae Gcy1p and Ypr1p are founding members of aldo-keto reductase family 3 member A1 (AKR3A1) and A2 (AKR3A2), respectively. Gcy1p, also called galactose-inducible crystallin-like protein 1, is a glycerol dehydrogenase involved in glycerol catabolism under microaerobic conditions. It has mRNA binding activity. Yp…	pfam00248, Aldo_ket_red, Aldo/keto reductase family. This family includes a number of K+ ion channel beta chain regulatory domains - these are reported to have oxidoreductase activity. -> 1.23e-23	-	-	-	-	-	-
ctg00001_0000188_t	517888	521742	+	3789	ctg00001	XP_016593223.1 Ras GTPase-activating protein [Penicillium expansum] >KGO37815.1 Ras GTPase-activating protein [Penicillium expansum] >KGO49834.1 Ras GTPase-activating protein [Penicillium expansum] -> 0.0	KOG3508, KOG3508, KOG3508, GTPase-activating protein [General function prediction only]. -> 7.13e-10	cd05137, RasGAP_CLA2_BUD2, Ras-GTPase Activating Domain of CLA2/BUD2. CLA2/BUD2 functions as a GTPase-activating protein (GAP) for BUD1/RSR1 and is necessary for proper bud-site selection in yeast. BUD2 has sequence similarity to the catalytic domain of RasGAPs, and stimulates the hydrolysis of BUD1-GTP to BUD1-GDP. Elimination of Bud2p activity by mutation causes a random budding pattern with no…	pfam00616, RasGAP, GTPase-activator protein for Ras-like GTPase. All alpha-helical domain that accelerates the GTPase activity of Ras, thereby "switching" it into an "off" position. -> 2.52e-21	GO:0000003 -> reproduction;GO:0000075 -> cell cycle checkpoint signaling;GO:0000131 -> incipient cellular bud site;GO:0000278 -> mitotic cell cycle;GO:0000281 -> mitotic cytokinesis;GO:0000282 -> cellular bud site selection;GO:0000910 -> cytokinesis;GO:0001100 -> negative regulation of exit from mitosis;GO:0001411 -> hyphal tip;GO:0003674 -> molecular_function;GO:0005096 -> GTPase activator activ…	-	-	-	-	-
ctg00001_0000189_t	522543	524355	-	1596	ctg00001	KGO37816.1 hypothetical protein PEXP_078320 [Penicillium expansum] >KGO43147.1 hypothetical protein PEX1_089170 [Penicillium expansum] -> 0.0	KOG4328, KOG4328, KOG4328, WD40 protein [Function unknown]. -> 5.12e-36	-	-	GO:0000228 -> nuclear chromosome;GO:0000785 -> chromatin;GO:0003674 -> molecular_function;GO:0003676 -> nucleic acid binding;GO:0003677 -> DNA binding;GO:0005488 -> binding;GO:0005575 -> cellular_component;GO:0005622 -> intracellular anatomical structure;GO:0005634 -> nucleus;GO:0005694 -> chromosome;GO:0005737 -> cytoplasm;GO:0008150 -> biological_process;GO:0031974 -> membrane-enclosed lumen;GO…	-	-	-	-	-
ctg00001_0000190_t	524561	526012	+	1452	ctg00001	XP_016593221.1 hypothetical protein PEX2_104650 [Penicillium expansum] >KGO37817.1 hypothetical protein PEXP_078330 [Penicillium expansum] >KGO43148.1 hypothetical protein PEX1_089180 [Penicillium expansum] >KGO49832.1 hypothetical protein PEX2_104650 [Penicillium expansum] -> 5.85e-297	-	-	pfam19189, Mtf2, Mtf2 family. This family appears to be distantly related to PPR repeats. -> 9.10e-08	-	-	-	-	-	-
ctg00001_0000191_t	526219	527477	-	1176	ctg00001	XP_016593220.1 Glycoside hydrolase, superfamily [Penicillium expansum] >KGO37818.1 Glycoside hydrolase, superfamily [Penicillium expansum] >KGO43149.1 Glycoside hydrolase, superfamily [Penicillium expansum] >KGO49831.1 Glycoside hydrolase, superfamily [Penicillium expansum] -> 1.65e-261	-	-	-	GO:0000003 -> reproduction;GO:0000322 -> storage vacuole;GO:0000323 -> lytic vacuole;GO:0000324 -> fungal-type vacuole;GO:0000746 -> conjugation;GO:0000747 -> conjugation with cellular fusion;GO:0003674 -> molecular_function;GO:0003676 -> nucleic acid binding;GO:0003723 -> RNA binding;GO:0003729 -> mRNA binding;GO:0003824 -> catalytic activity;GO:0004553 -> hydrolase activity, hydrolyzing O-glyco…	-	GH17 --> glucan endo-1,3-beta-glucosidase (EC 3.2.1.39); glucan 1,3-beta-glucosidase (EC 3.2.1.58); licheninase (EC 3.2.1.73); ABA-specific beta-glucosidase (EC 3.2.1.175); beta-1,3-glucanosyltransglycosylase (EC 2.4.1.-)	-	-	-
ctg00001_0000192_t	528600	530312	-	1515	ctg00001	XP_016593219.1 Pyridoxal phosphate-dependent transferase, major region, subdomain 1 [Penicillium expansum] >KGO37819.1 Pyridoxal phosphate-dependent transferase, major region, subdomain 1 [Penicillium expansum] >KGO43150.1 Pyridoxal phosphate-dependent transferase, major region, subdomain 1 [Penicillium expansum] >KGO49830.1 Pyridoxal phosphate-dependent transferase, major region, subdomain 1 [Pe…	KOG1358, KOG1358, KOG1358, Serine palmitoyltransferase [Posttranslational modification, protein turnover, chaperones]. -> 1.42e-117	cd06454, KBL_like, KBL_like; this family belongs to the pyridoxal phosphate (PLP)-dependent aspartate aminotransferase superfamily (fold I). The major groups in this CD corresponds to serine palmitoyltransferase (SPT), 5-aminolevulinate synthase (ALAS), 8-amino-7-oxononanoate synthase (AONS), and 2-amino-3-ketobutyrate CoA ligase (KBL). SPT is responsible for the condensation of L-serine with pal…	-	GO:0002178 -> palmitoyltransferase complex;GO:0003674 -> molecular_function;GO:0003824 -> catalytic activity;GO:0004758 -> serine C-palmitoyltransferase activity;GO:0005575 -> cellular_component;GO:0005622 -> intracellular anatomical structure;GO:0005737 -> cytoplasm;GO:0005783 -> endoplasmic reticulum;GO:0005789 -> endoplasmic reticulum membrane;GO:0006629 -> lipid metabolic process;GO:0006643 -…	K00654 -> ko00600 Sphingolipid metabolism;ko04071 Sphingolipid signaling pathway	-	-	-	-
ctg00001_0000193_t	530808	536776	-	5853	ctg00001	XP_016593218.1 Glycosyl transferase, family 48 [Penicillium expansum] >KGO37820.1 Glycosyl transferase, family 48 [Penicillium expansum] >KGO43151.1 Glycosyl transferase, family 48 [Penicillium expansum] >KGO49829.1 Glycosyl transferase, family 48 [Penicillium expansum] -> 0.0	KOG0916, KOG0916, KOG0916, 1,3-beta-glucan synthase/callose synthase catalytic subunit [Cell wall/membrane/envelope biogenesis]. -> 0.0	-	pfam02364, Glucan_synthase, 1,3-beta-glucan synthase component. This family consists of various 1,3-beta-glucan synthase components including Gls1, Gls2 and Gls3 from yeast. 1,3-beta-glucan synthase EC:2.4.1.34 also known as callose synthase catalyzes the formation of a beta-1,3-glucan polymer that is a major component of the fungal cell wall. The reaction catalyzed is:- UDP-glucose + {(1,3)-beta…	GO:0000003 -> reproduction;GO:0000148 -> 1,3-beta-D-glucan synthase complex;GO:0000271 -> polysaccharide biosynthetic process;GO:0000278 -> mitotic cell cycle;GO:0000281 -> mitotic cytokinesis;GO:0000746 -> conjugation;GO:0000747 -> conjugation with cellular fusion;GO:0000910 -> cytokinesis;GO:0000917 -> division septum assembly;GO:0000935 -> division septum;GO:0000936 -> primary cell septum;GO:0…	K00706 -> ko04011 MAPK signaling pathway - yeast;ko00500 Starch and sucrose metabolism	-	-	-	-
ctg00001_0000194_t	542313	544317	+	1827	ctg00001	XP_016593217.1 hypothetical protein PEX2_104610 [Penicillium expansum] >KGO49828.1 hypothetical protein PEX2_104610 [Penicillium expansum] -> 0.0	KOG3854, KOG3854, KOG3854, SPRT-like metalloprotease [Function unknown]. -> 1.25e-13	-	-	GO:0003674 -> molecular_function;GO:0003676 -> nucleic acid binding;GO:0003677 -> DNA binding;GO:0003824 -> catalytic activity;GO:0005488 -> binding;GO:0006139 -> nucleobase-containing compound metabolic process;GO:0006259 -> DNA metabolic process;GO:0006281 -> DNA repair;GO:0006304 -> DNA modification;GO:0006508 -> proteolysis;GO:0006725 -> cellular aromatic compound metabolic process;GO:0006807…	-	-	-	-	-
ctg00001_0000195_t	547222	548676	-	1275	ctg00001	KGO37822.1 Major facilitator superfamily domain, general substrate transporter [Penicillium expansum] >KGO47726.1 Major facilitator superfamily domain, general substrate transporter [Penicillium expansum] -> 3.24e-283	KOG2504, KOG2504, KOG2504, Monocarboxylate transporter [Carbohydrate transport and metabolism]. -> 6.22e-25	cd17352, MFS_MCT_SLC16, Monocarboxylate transporter (MCT) family of the Major Facilitator Superfamily of transporters. The animal Monocarboxylate transporter (MCT) family is also called Solute carrier family 16 (SLC16 or SLC16A). It is composed of 14 members, MCT1-14. MCTs play an integral role in cellular metabolism via lactate transport and have been implicated in metabolic synergy in tumors. M…	-	-	-	-	-	-	-
ctg00001_0000196_t	549013	551526	+	2355	ctg00001	KGO37823.1 Transcription factor, fungi [Penicillium expansum] -> 0.0	-	cd12148, fungal_TF_MHR, fungal transcription factor regulatory middle homology region. This domain is present in the large family of fungal zinc cluster transcription factors that contain an N-terminal GAL4-like C6 zinc binuclear cluster DNA-binding domain. Examples of members of this large fungal group are the following Saccharomyces cerevisiae transcription factors, GAL4, STB5, DAL81, CAT8, RDR…	-	-	-	-	-	-	-
ctg00001_0000197_t	552187	552513	+	243	ctg00001	XP_016593214.1 hypothetical protein PEX2_104580 [Penicillium expansum] >KGO37824.1 hypothetical protein PEXP_078400 [Penicillium expansum] >KGO47728.1 hypothetical protein PEX1_040400 [Penicillium expansum] >KGO49825.1 hypothetical protein PEX2_104580 [Penicillium expansum] -> 2.60e-43	-	-	-	-	-	-	-	-	-
ctg00001_0000198_t	553951	558017	+	3621	ctg00001	CRL21022.1 Glucose-methanol-choline oxidoreductase [Penicillium camemberti] -> 0.0	-	-	-	-	-	-	-	-	-
ctg00001_0000199_t	558540	559645	+	1047	ctg00001	KGO47730.1 hypothetical protein PEX1_040420 [Penicillium expansum] -> 6.98e-264	KOG2084, KOG2084, KOG2084, Predicted histone tail methylase containing SET domain [Chromatin structure and dynamics]. -> 2.31e-07	cd20071, SET_SMYD, SET domain (including SET domain and post-SET domain) found in SET and MYND domain-containing protein, and similar proteins. The family includes SET and MYND domain-containing proteins, SMYD1-SYMD5. SMYD1 (EC 2.1.1.43; also termed BOP) is a heart and muscle specific SET-MYND domain containing protein, which functions as a histone methyltransferase and regulates downstream gene …	-	-	-	-	-	-	-
ctg00001_0000200_t	559908	560773	-	750	ctg00001	CRL21020.1 Ran-interacting Mog1 protein [Penicillium camemberti] -> 9.73e-169	KOG3329, KOG3329, KOG3329, RAN guanine nucleotide release factor [Signal transduction mechanisms]. -> 1.59e-08	cd00224, Mog1, homolog to Ran-Binding Protein Mog1p; binds to the small GTPase Ran, which plays an important role in nuclear import. Binding is independent of Ran's nucleotide state (RanGTP/RanGDP). -> 1.95e-08	pfam04603, Mog1, Ran-interacting Mog1 protein. Segregation of nuclear and cytoplasmic processes facilitates regulation of many eukaryotic cellular functions such as gene expression and cell cycle progression. Trafficking through the nuclear pore requires a number of highly conserved soluble factors that escort macromolecular substrates into and out of the nucleus. The Mog1 protein has been shown …	-	-	-	-	-	-
ctg00001_0000201_t	561275	563070	-	1746	ctg00001	XP_016593210.1 hypothetical protein PEX2_104540 [Penicillium expansum] >KGO37828.1 hypothetical protein PEXP_078440 [Penicillium expansum] >KGO47732.1 hypothetical protein PEX1_040440 [Penicillium expansum] >KGO49821.1 hypothetical protein PEX2_104540 [Penicillium expansum] -> 0.0	-	cd18724, PIN_LabA-like, uncharacterized subfamily of the LabA-like PIN domain of Synechococcus elongatus LabA (low-amplitude and bright) and related proteins. The LabA-like PIN domain family includes Synechococcus elongatus PCC 7942 LabA which participates in cyanobacterial circadian timing, it is required for negative feedback regulation of the autokinase/autophosphatase KaiC, a central componen…	-	-	-	-	-	-	-
ctg00001_0000202_t	563938	564327	+	270	ctg00001	KGO37829.1 Heat shock protein 9/12 [Penicillium expansum] >KGO47733.1 Heat shock protein 9/12 [Penicillium expansum] -> 9.43e-51	-	-	pfam04119, HSP9_HSP12, Heat shock protein 9/12. These heat shock proteins (Hsp9 and Hsp12) are strongly expressed, an increase of 100 fold, upon entry into stationary phase in yeast. -> 1.46e-15	GO:0003674 -> molecular_function;GO:0005488 -> binding;GO:0005575 -> cellular_component;GO:0005622 -> intracellular anatomical structure;GO:0005634 -> nucleus;GO:0005737 -> cytoplasm;GO:0005886 -> plasma membrane;GO:0007346 -> regulation of mitotic cell cycle;GO:0008150 -> biological_process;GO:0008289 -> lipid binding;GO:0009892 -> negative regulation of metabolic process;GO:0010389 -> regulatio…	-	-	-	-	-
ctg00001_0000203_t	564532	565410	-	879	ctg00001	XP_016593208.1 hypothetical protein PEX2_104520 [Penicillium expansum] >KGO37830.1 hypothetical protein PEXP_078460 [Penicillium expansum] >KGO47734.1 hypothetical protein PEX1_040460 [Penicillium expansum] >KGO49819.1 hypothetical protein PEX2_104520 [Penicillium expansum] -> 9.78e-195	-	-	-	-	-	-	-	-	-
ctg00001_0000204_t	565588	567894	+	2241	ctg00001	XP_016593207.1 Conserved oligomeric Golgi complex, subunit 6 [Penicillium expansum] >KGO37831.1 Conserved oligomeric Golgi complex, subunit 6 [Penicillium expansum] >KGO47735.1 Conserved oligomeric Golgi complex, subunit 6 [Penicillium expansum] >KGO49818.1 Conserved oligomeric Golgi complex, subunit 6 [Penicillium expansum] -> 0.0	KOG3758, KOG3758, KOG3758, Uncharacterized conserved protein [Function unknown]. -> 1.71e-72	-	pfam06419, COG6, Conserved oligomeric complex COG6. COG6 is a component of the conserved oligomeric golgi complex, which is composed of eight different subunits and is required for normal golgi morphology and localization. -> 0.0	GO:0005575 -> cellular_component;GO:0005622 -> intracellular anatomical structure;GO:0005737 -> cytoplasm;GO:0005794 -> Golgi apparatus;GO:0006810 -> transport;GO:0006886 -> intracellular protein transport;GO:0006891 -> intra-Golgi vesicle-mediated transport;GO:0008104 -> protein localization;GO:0008150 -> biological_process;GO:0009987 -> cellular process;GO:0012505 -> endomembrane system;GO:0015…	-	-	-	-	-
ctg00001_0000205_t	568927	571544	-	2499	ctg00001	XP_016593206.1 ATPase, AAA-type, core [Penicillium expansum] >KGO37832.1 ATPase, AAA-type, core [Penicillium expansum] >KGO49817.1 ATPase, AAA-type, core [Penicillium expansum] >KGO58687.1 ATPase, AAA-type, core [Penicillium expansum] -> 0.0	KOG0740, KOG0740, KOG0740, AAA+-type ATPase [Posttranslational modification, protein turnover, chaperones]. -> 1.74e-114	cd19525, RecA-like_Figl-1, ATPase domain of Fidgetin-Like 1 (FIGL-1). FIGL-1 may participate in DNA repair in the nucleus; it may be involved in DNA double-strand break repair via homologous recombination. Caenorhabditis elegans FIGL-1 is a nuclear protein and controls the mitotic progression in the germ line and mouse FIGL-1 may be involved in the control of male meiosis. human FIGL-1 has been s…	pfam00004, AAA, ATPase family associated with various cellular activities (AAA). AAA family proteins often perform chaperone-like functions that assist in the assembly, operation, or disassembly of protein complexes. -> 9.88e-29	GO:0000166 -> nucleotide binding;GO:0000226 -> microtubule cytoskeleton organization;GO:0001578 -> microtubule bundle formation;GO:0003674 -> molecular_function;GO:0003824 -> catalytic activity;GO:0005488 -> binding;GO:0005524 -> ATP binding;GO:0005575 -> cellular_component;GO:0005622 -> intracellular anatomical structure;GO:0005634 -> nucleus;GO:0005737 -> cytoplasm;GO:0005856 -> cytoskeleton;GO…	-	-	-	-	-
ctg00001_0000206_t	572291	573801	-	921	ctg00001	XP_016593205.1 Mitochondrial substrate/solute carrier [Penicillium expansum] >KGO37833.1 Mitochondrial substrate/solute carrier [Penicillium expansum] >KGO49816.1 Mitochondrial substrate/solute carrier [Penicillium expansum] >KGO58688.1 Mitochondrial substrate/solute carrier [Penicillium expansum] -> 1.82e-222	KOG0760, KOG0760, KOG0760, Mitochondrial carrier protein MRS3/4 [Energy production and conversion]. -> 4.25e-96	-	pfam00153, Mito_carr, Mitochondrial carrier protein. -> 1.50e-07	GO:0000041 -> transition metal ion transport;GO:0003674 -> molecular_function;GO:0005215 -> transporter activity;GO:0005381 -> iron ion transmembrane transporter activity;GO:0005575 -> cellular_component;GO:0005622 -> intracellular anatomical structure;GO:0005737 -> cytoplasm;GO:0005739 -> mitochondrion;GO:0005740 -> mitochondrial envelope;GO:0005743 -> mitochondrial inner membrane;GO:0006139 -> …	-	-	-	-	-
ctg00001_0000207_t	575653	577416	-	1551	ctg00001	XP_016593204.1 Zinc finger, C6HC-type [Penicillium expansum] >KGO37834.1 Zinc finger, C6HC-type [Penicillium expansum] >KGO49815.1 Zinc finger, C6HC-type [Penicillium expansum] >KGO58689.1 Zinc finger, C6HC-type [Penicillium expansum] -> 0.0	KOG1815, KOG1815, KOG1815, Predicted E3 ubiquitin ligase [Posttranslational modification, protein turnover, chaperones]. -> 5.83e-113	cd16625, RING-HC_RBR_HEL2_like, RING finger, HC subclass, found in Saccharomyces cerevisiae histone E3 ligase 2 (HEL2) and similar proteins. HEL2 is an E3 ubiquitin-protein ligase that interacts with the E2 ubiquitin-conjugating enzyme UBC4 and histones H3 and H4. It plays an important role in regulating histone protein levels and also likely to contribute to the maintenance of genomic stability …	-	GO:0002181 -> cytoplasmic translation;GO:0002183 -> cytoplasmic translational initiation;GO:0003674 -> molecular_function;GO:0003676 -> nucleic acid binding;GO:0003723 -> RNA binding;GO:0003743 -> translation initiation factor activity;GO:0005085 -> guanyl-nucleotide exchange factor activity;GO:0005488 -> binding;GO:0005515 -> protein binding;GO:0005575 -> cellular_component;GO:0005622 -> intrace…	K03240 -> ko03013 RNA transport	-	-	-	-
ctg00001_0000208_t	578220	580597	-	2100	ctg00001	XP_016593204.1 Zinc finger, C6HC-type [Penicillium expansum] >KGO37834.1 Zinc finger, C6HC-type [Penicillium expansum] >KGO49815.1 Zinc finger, C6HC-type [Penicillium expansum] >KGO58689.1 Zinc finger, C6HC-type [Penicillium expansum] -> 0.0	KOG1461, KOG1461, KOG1461, Translation initiation factor 2B, epsilon subunit (eIF-2Bepsilon/GCD6) [Translation, ribosomal structure and biogenesis]. -> 2.70e-138	cd04197, eIF-2B_epsilon_N, The N-terminal domain of epsilon subunit of the eIF-2B is a subfamily of glycosyltransferase 2. N-terminal domain of epsilon subunit of the eukaryotic translation initiation factor 2B (eIF-2B): eIF-2B is a guanine nucleotide-exchange factor which mediates the exchange of GDP (bound to initiation factor eIF2) for GTP, generating active eIF2.GTP complex. EIF2B is a comple…	-	GO:0002181 -> cytoplasmic translation;GO:0002183 -> cytoplasmic translational initiation;GO:0003674 -> molecular_function;GO:0003676 -> nucleic acid binding;GO:0003723 -> RNA binding;GO:0003743 -> translation initiation factor activity;GO:0005085 -> guanyl-nucleotide exchange factor activity;GO:0005488 -> binding;GO:0005515 -> protein binding;GO:0005575 -> cellular_component;GO:0005622 -> intrace…	K03240 -> ko03013 RNA transport	-	-	-	-
ctg00001_0000209_t	581867	582859	+	993	ctg00001	XP_016593203.1 Alpha/beta hydrolase fold-3 [Penicillium expansum] >KGO37835.1 Alpha/beta hydrolase fold-3 [Penicillium expansum] >KGO49814.1 Alpha/beta hydrolase fold-3 [Penicillium expansum] >KGO58690.1 Alpha/beta hydrolase fold-3 [Penicillium expansum] -> 4.17e-231	KOG1515, KOG1515, KOG1515, Arylacetamide deacetylase [Defense mechanisms]. -> 1.79e-28	-	pfam07859, Abhydrolase_3, alpha/beta hydrolase fold. This catalytic domain is found in a very wide range of enzymes. -> 2.94e-22	-	-	CE10 --> arylesterase (EC 3.1.1.-); carboxyl esterase (EC 3.1.1.3); acetylcholinesterase (EC 3.1.1.7); cholinesterase (EC 3.1.1.8); sterol esterase (EC 3.1.1.13); brefeldin A esterase (EC 3.1.1.-).	-	VFG026667 --> mbtJ --> Esterase	-
ctg00001_0000210_t	583633	584847	-	1215	ctg00001	KGO37836.1 Aminoglycoside phosphotransferase [Penicillium expansum] >KGO58691.1 Aminoglycoside phosphotransferase [Penicillium expansum] -> 2.22e-293	-	-	-	-	-	-	-	-	-
ctg00001_0000211_t	586111	587542	+	1344	ctg00001	XP_016593201.1 Protein of unknown function DUF3425 [Penicillium expansum] >KGO37837.1 Protein of unknown function DUF3425 [Penicillium expansum] >KGO49812.1 Protein of unknown function DUF3425 [Penicillium expansum] >KGO58692.1 Protein of unknown function DUF3425 [Penicillium expansum] -> 1.68e-309	-	-	pfam11905, DUF3425, Domain of unknown function (DUF3425). This presumed domain is functionally uncharacterized. This domain is found in eukaryotes. This domain is typically between 120 to 143 amino acids in length. -> 2.77e-18	-	-	-	-	-	-
ctg00001_0000212_t	588035	591613	-	3579	ctg00001	XP_016593200.1 ATPase, P-type, K/Mg/Cd/Cu/Zn/Na/Ca/Na/H-transporter [Penicillium expansum] >KGO37838.1 ATPase, P-type, K/Mg/Cd/Cu/Zn/Na/Ca/Na/H-transporter [Penicillium expansum] >KGO49811.1 ATPase, P-type, K/Mg/Cd/Cu/Zn/Na/Ca/Na/H-transporter [Penicillium expansum] >KGO58693.1 ATPase, P-type, K/Mg/Cd/Cu/Zn/Na/Ca/Na/H-transporter [Penicillium expansum] -> 0.0	KOG0207, KOG0207, KOG0207, Cation transport ATPase [Inorganic ion transport and metabolism]. -> 6.48e-20	cd02094, P-type_ATPase_Cu-like, P-type heavy metal-transporting ATPase, similar to human copper-transporting ATPases, ATP7A and ATP7B. The mammalian copper-transporting P-type ATPases, ATP7A and ATP7B are key molecules required for the regulation and maintenance of copper homeostasis. Menkes and Wilson diseases are caused by mutation in ATP7A and ATP7B respectively. This subfamily includes other …	pfam00122, E1-E2_ATPase, E1-E2 ATPase. -> 8.54e-33	GO:0000041 -> transition metal ion transport;GO:0000139 -> Golgi membrane;GO:0003674 -> molecular_function;GO:0003824 -> catalytic activity;GO:0005215 -> transporter activity;GO:0005375 -> copper ion transmembrane transporter activity;GO:0005488 -> binding;GO:0005507 -> copper ion binding;GO:0005575 -> cellular_component;GO:0005622 -> intracellular anatomical structure;GO:0005737 -> cytoplasm;GO:…	K17686 -> ko04016 MAPK signaling pathway - plant	-	-	VFG031400 --> ctpV --> cation transport ATPase, ZntA	-
ctg00001_0000213_t	594311	595348	+	903	ctg00001	KGO64541.1 hypothetical protein PITC_093810 [Penicillium italicum] -> 4.30e-170	KOG3250, KOG3250, KOG3250, COP9 signalosome, subunit CSN7 [Posttranslational modification, protein turnover, chaperones, Signal transduction mechanisms]. -> 1.38e-20	-	-	GO:0000003 -> reproduction;GO:0000338 -> protein deneddylation;GO:0000909 -> sporocarp development involved in sexual reproduction;GO:0003006 -> developmental process involved in reproduction;GO:0005575 -> cellular_component;GO:0005622 -> intracellular anatomical structure;GO:0005634 -> nucleus;GO:0006464 -> cellular protein modification process;GO:0006508 -> proteolysis;GO:0006807 -> nitrogen co…	-	-	-	-	-
ctg00001_0000214_t	595981	597214	-	1125	ctg00001	XP_016593198.1 Regulator of G protein signaling superfamily [Penicillium expansum] >KGO37840.1 Regulator of G protein signaling superfamily [Penicillium expansum] >KGO49809.1 Regulator of G protein signaling superfamily [Penicillium expansum] >KGO58695.1 Regulator of G protein signaling superfamily [Penicillium expansum] -> 2.96e-260	-	-	-	GO:0000278 -> mitotic cell cycle;GO:0000281 -> mitotic cytokinesis;GO:0000282 -> cellular bud site selection;GO:0000322 -> storage vacuole;GO:0000323 -> lytic vacuole;GO:0000324 -> fungal-type vacuole;GO:0000910 -> cytokinesis;GO:0005575 -> cellular_component;GO:0005622 -> intracellular anatomical structure;GO:0005737 -> cytoplasm;GO:0005773 -> vacuole;GO:0005886 -> plasma membrane;GO:0005933 -> …	-	-	-	-	-
ctg00001_0000215_t	598132	599725	-	1221	ctg00001	OQD64982.1 hypothetical protein PENPOL_c006G06352 [Penicillium polonicum] -> 6.89e-304	KOG1472, KOG1472, KOG1472, Histone acetyltransferase SAGA/ADA, catalytic subunit PCAF/GCN5 and related proteins [Chromatin structure and dynamics, Transcription]. -> 2.56e-10	cd05509, Bromo_gcn5_like, Bromodomain; Gcn5_like subfamily. Gcn5p is a histone acetyltransferase (HAT) which mediates acetylation of histones at lysine residues; such acetylation is generally correlated with the activation of transcription. Bromodomains are 110 amino acid long domains, that are found in many chromatin associated proteins. Bromodomains can interact specifically with acetylated lys…	pfam00439, Bromodomain, Bromodomain. Bromodomains are 110 amino acid long domains, that are found in many chromatin associated proteins. Bromodomains can interact specifically with acetylated lysine. -> 5.13e-16	-	K06062 -> ko04919 Thyroid hormone signaling pathway;ko04330 Notch signaling pathway	-	-	-	-
ctg00001_0000216_t	599901	600310	+	234	ctg00001	XP_016593196.1 hypothetical protein PEX2_104400 [Penicillium expansum] >KGO37842.1 hypothetical protein PEXP_078580 [Penicillium expansum] >KGO49807.1 hypothetical protein PEX2_104400 [Penicillium expansum] >KGO58697.1 hypothetical protein PEX1_101750 [Penicillium expansum] -> 8.15e-42	-	-	-	-	-	-	-	-	-
ctg00001_0000217_t	600479	601654	+	1176	ctg00001	XP_016593195.1 Rad1/Rec1/Rad17 [Penicillium expansum] >KGO37843.1 Rad1/Rec1/Rad17 [Penicillium expansum] >KGO49806.1 Rad1/Rec1/Rad17 [Penicillium expansum] >KGO58698.1 Rad1/Rec1/Rad17 [Penicillium expansum] -> 9.88e-279	KOG3194, KOG3194, KOG3194, Checkpoint 9-1-1 complex, RAD1 component [Energy production and conversion, Replication, recombination and repair]. -> 6.28e-19	-	pfam02144, Rad1, Repair protein Rad1/Rec1/Rad17. -> 2.21e-58	GO:0000075 -> cell cycle checkpoint signaling;GO:0000076 -> DNA replication checkpoint signaling;GO:0000077 -> DNA damage checkpoint signaling;GO:0000228 -> nuclear chromosome;GO:0000278 -> mitotic cell cycle;GO:0000723 -> telomere maintenance;GO:0000785 -> chromatin;GO:0000792 -> heterochromatin;GO:0000793 -> condensed chromosome;GO:0000794 -> condensed nuclear chromosome;GO:0003674 -> molecular…	K02830 -> ko04111 Cell cycle - yeast;ko04113 Meiosis - yeast	-	-	-	-
ctg00001_0000218_t	602045	603247	-	1116	ctg00001	XP_016593194.1 Protein of unknown function DUF1751, integral membrane, eukaryotic [Penicillium expansum] >KGO37844.1 Protein of unknown function DUF1751, integral membrane, eukaryotic [Penicillium expansum] >KGO49805.1 Protein of unknown function DUF1751, integral membrane, eukaryotic [Penicillium expansum] >KGO58699.1 Protein of unknown function DUF1751, integral membrane, eukaryotic [Penicilliu…	KOG2890, KOG2890, KOG2890, Predicted membrane protein [Function unknown]. -> 7.28e-36	-	pfam08551, DUF1751, Eukaryotic integral membrane protein (DUF1751). This domain is found in eukaryotic integral membrane proteins. YOL107W, a Saccharomyces cerervisiae protein, has been shown to localize COP II vesicles. -> 3.83e-16	GO:0005575 -> cellular_component;GO:0005622 -> intracellular anatomical structure;GO:0005737 -> cytoplasm;GO:0005794 -> Golgi apparatus;GO:0006810 -> transport;GO:0006890 -> retrograde vesicle-mediated transport, Golgi to endoplasmic reticulum;GO:0008150 -> biological_process;GO:0012505 -> endomembrane system;GO:0016192 -> vesicle-mediated transport;GO:0043226 -> organelle;GO:0043227 -> membrane-…	-	-	-	-	-
ctg00001_0000219_t	604926	609461	+	3102	ctg00001	KAG0159895.1 hypothetical protein PDIDSM_7422 [Penicillium digitatum] -> 0.0	KOG1223, KOG1223, KOG1223, Isochorismate synthase [Amino acid transport and metabolism]. -> 3.91e-98	-	pfam00425, Chorismate_bind, chorismate binding enzyme. This family includes the catalytic regions of the chorismate binding enzymes anthranilate synthase, isochorismate synthase, aminodeoxychorismate synthase and para-aminobenzoate synthase. -> 6.49e-69	-	-	-	-	-	-
ctg00001_0000220_t	610021	610950	+	930	ctg00001	KGO36151.1 hypothetical protein PEX1_030550 [Penicillium expansum] -> 1.49e-218	-	cd05259, PCBER_SDR_a, phenylcoumaran benzylic ether reductase (PCBER) like, atypical (a) SDRs. PCBER and pinoresinol-lariciresinol reductases are NADPH-dependent aromatic alcohol reductases, and are atypical members of the SDR family. Other proteins in this subgroup are identified as eugenol synthase. These proteins contain an N-terminus characteristic of NAD(P)-binding proteins and a small C-ter…	-	-	-	-	-	-	-
ctg00001_0000221_t	611400	612473	+	963	ctg00001	XP_016593190.1 ADP-ribosylation/Crystallin J1 [Penicillium expansum] >KGO36152.1 ADP-ribosylation/Crystallin J1 [Penicillium expansum] >KGO37848.1 ADP-ribosylation/Crystallin J1 [Penicillium expansum] >KGO49801.1 ADP-ribosylation/Crystallin J1 [Penicillium expansum] -> 7.24e-228	-	-	-	-	-	-	-	-	-
ctg00001_0000222_t	614385	616386	+	1731	ctg00001	KGO64829.1 Epsin-like, N-terminal [Penicillium expansum] -> 0.0	KOG2056, KOG2056, KOG2056, Equilibrative nucleoside transporter protein [Nucleotide transport and metabolism]. -> 8.01e-45	cd16991, ENTH_Ent1_Ent2, Epsin N-Terminal Homology (ENTH) domain of Yeast Ent1, Ent2, and similar proteins. This subfamily is composed of the two orthologs of epsin in Saccharomyces cerevisiae, Epsin-1 (Ent1 or Ent1p) and Epsin-2 (Ent2 or Ent2p), and similar proteins. Yeast single epsin knockouts, either Ent1 and Ent2, are viable while the double knockout is not. Yeast epsins are required for end…	pfam01417, ENTH, ENTH domain. The ENTH (Epsin N-terminal homology) domain is found in proteins involved in endocytosis and cytoskeletal machinery. The function of the ENTH domain is unknown. -> 2.75e-36	GO:0000147 -> actin cortical patch assembly;GO:0003674 -> molecular_function;GO:0005488 -> binding;GO:0005515 -> protein binding;GO:0005543 -> phospholipid binding;GO:0005546 -> phosphatidylinositol-4,5-bisphosphate binding;GO:0005575 -> cellular_component;GO:0005622 -> intracellular anatomical structure;GO:0005737 -> cytoplasm;GO:0005768 -> endosome;GO:0005769 -> early endosome;GO:0005856 -> cyt…	K12471 -> ko04144 Endocytosis	-	-	-	-
ctg00001_0000223_t	617002	618385	-	1137	ctg00001	KGO64828.1 NGG1p interacting factor 3, NIF3 [Penicillium expansum] -> 1.95e-267	KOG4131, KOG4131, KOG4131, Ngg1-interacting factor 3 protein NIF3L1 [General function prediction only]. -> 1.23e-37	-	pfam01784, NIF3, NIF3 (NGG1p interacting factor 3). This family contains several NIF3 (NGG1p interacting factor 3) protein homologs. NIF3 interacts with the yeast transcriptional coactivator NGG1p which is part of the ADA complex, the exact function of this interaction is unknown. -> 6.51e-30	GO:0003674 -> molecular_function;GO:0003824 -> catalytic activity;GO:0003933 -> GTP cyclohydrolase activity;GO:0005575 -> cellular_component;GO:0005622 -> intracellular anatomical structure;GO:0005737 -> cytoplasm;GO:0005739 -> mitochondrion;GO:0016787 -> hydrolase activity;GO:0016810 -> hydrolase activity, acting on carbon-nitrogen (but not peptide) bonds;GO:0016814 -> hydrolase activity, acting…	-	-	-	-	-
ctg00001_0000224_t	618630	619148	+	396	ctg00001	XP_016593187.1 BolA protein [Penicillium expansum] >KGO37851.1 BolA protein [Penicillium expansum] >KGO49798.1 BolA protein [Penicillium expansum] >KGO64827.1 BolA protein [Penicillium expansum] -> 5.01e-86	KOG3348, KOG3348, KOG3348, BolA (bacterial stress-induced morphogen)-related protein [Signal transduction mechanisms]. -> 1.03e-25	-	pfam01722, BolA, BolA-like protein. This family consist of the morphoprotein BolA from E. coli and its various homologs. In E. coli over expression of this protein causes round morphology and may be involved in switching the cell between elongation and septation systems during cell division. The expression of BolA is growth rate regulated and is induced during the transition into the the stationa…	GO:0000122 -> negative regulation of transcription by RNA polymerase II;GO:0003674 -> molecular_function;GO:0005488 -> binding;GO:0005575 -> cellular_component;GO:0005622 -> intracellular anatomical structure;GO:0005634 -> nucleus;GO:0005737 -> cytoplasm;GO:0005829 -> cytosol;GO:0006355 -> regulation of transcription, DNA-templated;GO:0006357 -> regulation of transcription by RNA polymerase II;GO…	-	-	-	-	-
ctg00001_0000225_t	619317	620118	-	546	ctg00001	XP_016593186.1 Redoxin [Penicillium expansum] >KGO37852.1 Redoxin [Penicillium expansum] >KGO49797.1 Redoxin [Penicillium expansum] >KGO64826.1 Redoxin [Penicillium expansum] -> 2.06e-125	KOG0541, KOG0541, KOG0541, Alkyl hydroperoxide reductase/peroxiredoxin [Posttranslational modification, protein turnover, chaperones]. -> 3.37e-36	cd03013, PRX5_like, Peroxiredoxin (PRX) family, PRX5-like subfamily; members are similar to the human protein, PRX5, a homodimeric TRX peroxidase, widely expressed in tissues and found cellularly in mitochondria, peroxisomes and the cytosol. The cellular location of PRX5 suggests that it may have an important antioxidant role in organelles that are major sources of reactive oxygen species (ROS), …	pfam08534, Redoxin, Redoxin. This family of redoxins includes peroxiredoxin, thioredoxin and glutaredoxin proteins. -> 1.97e-14	-	K11187 -> ko04146 Peroxisome	-	-	-	-
ctg00001_0000226_t	621922	624166	+	1884	ctg00001	XP_016593185.1 Heat shock factor (HSF)-type, DNA-binding [Penicillium expansum] >KGO37853.1 Heat shock factor (HSF)-type, DNA-binding [Penicillium expansum] >KGO49796.1 Heat shock factor (HSF)-type, DNA-binding [Penicillium expansum] -> 0.0	KOG0627, KOG0627, KOG0627, Heat shock transcription factor [Transcription]. -> 4.39e-25	cd17614, REC_OmpR_YycF-like, phosphoacceptor receiver (REC) domain of YrcF-like OmpR family response regulators. YycF appears to play an important role in cell wall integrity in a wide range of gram-positive bacteria, and may also modulate cell membrane integrity. It functions as part of a phosphotransfer system that ultimately controls the levels of competence within the bacteria. YycF belongs t…	pfam00447, HSF_DNA-bind, HSF-type DNA-binding. -> 2.18e-33	GO:0000156 -> phosphorelay response regulator activity;GO:0000160 -> phosphorelay signal transduction system;GO:0000228 -> nuclear chromosome;GO:0000302 -> response to reactive oxygen species;GO:0000304 -> response to singlet oxygen;GO:0000785 -> chromatin;GO:0000976 -> transcription cis-regulatory region binding;GO:0000977 -> RNA polymerase II transcription regulatory region sequence-specific DN…	K15859 -> ko02020 Two-component system	-	-	-	-
ctg00001_0000227_t	626172	627588	-	1179	ctg00001	KGO37854.1 Protein phosphatase 4 core regulatory subunit R2 [Penicillium expansum] >KGO64824.1 Protein phosphatase 4 core regulatory subunit R2 [Penicillium expansum] -> 4.94e-250	-	-	-	-	-	-	-	-	-
ctg00001_0000228_t	627786	629709	+	1719	ctg00001	XP_016593183.1 phosphoribosylaminoimidazole carboxylase [Penicillium expansum] >KGO37855.1 phosphoribosylaminoimidazole carboxylase [Penicillium expansum] >KGO49794.1 phosphoribosylaminoimidazole carboxylase [Penicillium expansum] -> 0.0	KOG2835, KOG2835, KOG2835, Phosphoribosylamidoimidazole-succinocarboxamide synthase [Nucleotide transport and metabolism]. -> 1.42e-21	-	pfam00731, AIRC, AIR carboxylase. Members of this family catalyze the decarboxylation of 1-(5-phosphoribosyl)-5-amino-4-imidazole-carboxylate (AIR). This family catalyze the sixth step of de novo purine biosynthesis. Some members of this family contain two copies of this domain. -> 6.99e-47	-	K11808 -> ko00230 Purine metabolism	-	-	-	-
ctg00001_0000229_t	630127	633098	-	2577	ctg00001	KGO64822.1 hypothetical protein PEX1_004220 [Penicillium expansum] -> 0.0	-	-	pfam14613, DUF4449, Protein of unknown function (DUF4449). This is a fungal DUF of unknown function. -> 1.03e-48	-	-	-	-	-	-
ctg00001_0000230_t	635614	636597	-	984	ctg00001	XP_016593181.1 hypothetical protein PEX2_104250 [Penicillium expansum] >KGO37857.1 hypothetical protein PEXP_078730 [Penicillium expansum] >KGO49792.1 hypothetical protein PEX2_104250 [Penicillium expansum] >KGO71022.1 hypothetical protein PEX1_020370 [Penicillium expansum] -> 4.59e-220	-	-	-	-	-	-	-	-	-
ctg00001_0000231_t	640548	642236	+	1533	ctg00001	XP_016593180.1 Major facilitator superfamily domain, general substrate transporter [Penicillium expansum] >KGO37858.1 Major facilitator superfamily domain, general substrate transporter [Penicillium expansum] >KGO49791.1 Major facilitator superfamily domain, general substrate transporter [Penicillium expansum] >KGO71023.1 Major facilitator superfamily domain, general substrate transporter [Penici…	KOG0255, KOG0255, KOG0255, Synaptic vesicle transporter SVOP and related transporters (major facilitator superfamily) [General function prediction only]. -> 7.70e-13	cd17323, MFS_Tpo1_MDR_like, Yeast Polyamine transporter 1 (Tpo1) and similar multidrug resistance (MDR) transporters of the Major Facilitator Superfamily. This family is composed of fungal multidrug resistance (MDR) transporters including several proteins from Saccharomyces cerevisiae such as polyamine transporters 1-4 (Tpo1-4), quinidine resistance proteins 1-3 (Qdr1-3), dityrosine transporter 1…	-	-	-	-	-	-	-
ctg00001_0000232_t	642549	644305	-	1635	ctg00001	XP_016593179.1 Major facilitator superfamily domain, general substrate transporter [Penicillium expansum] >KGO37859.1 Major facilitator superfamily domain, general substrate transporter [Penicillium expansum] >KGO49790.1 Major facilitator superfamily domain, general substrate transporter [Penicillium expansum] >KGO71024.1 Major facilitator superfamily domain, general substrate transporter [Penici…	KOG0254, KOG0254, KOG0254, Predicted transporter (major facilitator superfamily) [General function prediction only]. -> 3.93e-35	cd17358, MFS_GLUT6_8_Class3_like, Glucose transporter (GLUT) types 6 and 8, Class 3 GLUTs, and similar transporters of the Major Facilitator Superfamily. This subfamily is composed of glucose transporter type 6 (GLUT6), GLUT8, plant early dehydration-induced gene ERD6-like proteins, and similar insect proteins including facilitated trehalose transporter Tret1-1. GLUTs, also called Solute carrier …	pfam00083, Sugar_tr, Sugar (and other) transporter. -> 1.17e-27	-	-	-	-	-	-
ctg00001_0000233_t	645052	646796	+	1623	ctg00001	OQD65259.1 hypothetical protein PENPOL_c006G09039 [Penicillium polonicum] -> 0.0	KOG1382, KOG1382, KOG1382, Multiple inositol polyphosphate phosphatase [General function prediction only]. -> 5.52e-23	cd07061, HP_HAP_like, Histidine phosphatase domain found in histidine acid phosphatases and phytases; contains a His residue which is phosphorylated during the reaction. Catalytic domain of HAP (histidine acid phosphatases) and phytases (myo-inositol hexakisphosphate phosphohydrolases). The conserved catalytic core of this domain contains a His residue which is phosphorylated in the reaction. Fun…	pfam00328, His_Phos_2, Histidine phosphatase superfamily (branch 2). The histidine phosphatase superfamily is so named because catalysis centers on a conserved His residue that is transiently phosphorylated during the catalytic cycle. Other conserved residues contribute to a 'phosphate pocket' and interact with the phospho group of substrate before, during and after its transfer to the His residu…	GO:0003674 -> molecular_function;GO:0003824 -> catalytic activity;GO:0003993 -> acid phosphatase activity;GO:0005575 -> cellular_component;GO:0005576 -> extracellular region;GO:0005618 -> cell wall;GO:0005622 -> intracellular anatomical structure;GO:0005737 -> cytoplasm;GO:0006066 -> alcohol metabolic process;GO:0006091 -> generation of precursor metabolites and energy;GO:0006112 -> energy reserv…	-	-	-	-	-
ctg00001_0000234_t	647139	648095	-	957	ctg00001	XP_016593177.1 hypothetical protein PEX2_104210 [Penicillium expansum] >KGO37861.1 hypothetical protein PEXP_078770 [Penicillium expansum] >KGO49788.1 hypothetical protein PEX2_104210 [Penicillium expansum] >KGO71026.1 hypothetical protein PEX1_020410 [Penicillium expansum] -> 1.64e-183	-	-	-	-	-	-	-	-	-
ctg00001_0000235_t	653660	654058	+	399	ctg00001	KGO37862.1 hypothetical protein PEXP_078780 [Penicillium expansum] >KGO42054.1 hypothetical protein PEX1_056800 [Penicillium expansum] -> 3.42e-89	-	-	-	-	-	-	-	-	-
ctg00001_0000236_t	656770	657201	+	432	ctg00001	CRL20809.1 unnamed protein product [Penicillium camemberti] -> 4.92e-41	-	-	-	-	-	-	-	-	-
ctg00001_0000237_t	657898	659898	-	1878	ctg00001	CRL24045.1 Fungal transcriptional regulatory protein, N-terminal [Penicillium camemberti] -> 0.0	-	cd12148, fungal_TF_MHR, fungal transcription factor regulatory middle homology region. This domain is present in the large family of fungal zinc cluster transcription factors that contain an N-terminal GAL4-like C6 zinc binuclear cluster DNA-binding domain. Examples of members of this large fungal group are the following Saccharomyces cerevisiae transcription factors, GAL4, STB5, DAL81, CAT8, RDR…	pfam00172, Zn_clus, Fungal Zn(2)-Cys(6) binuclear cluster domain. -> 1.16e-06	-	-	-	-	-	-
ctg00001_0000238_t	660776	663483	+	2379	ctg00001	XP_016593174.1 Transcription factor, fungi [Penicillium expansum] >KGO42052.1 Transcription factor, fungi [Penicillium expansum] >KGO49785.1 Transcription factor, fungi [Penicillium expansum] -> 0.0	-	cd12148, fungal_TF_MHR, fungal transcription factor regulatory middle homology region. This domain is present in the large family of fungal zinc cluster transcription factors that contain an N-terminal GAL4-like C6 zinc binuclear cluster DNA-binding domain. Examples of members of this large fungal group are the following Saccharomyces cerevisiae transcription factors, GAL4, STB5, DAL81, CAT8, RDR…	-	-	-	-	-	-	-
ctg00001_0000239_t	664510	666047	+	1368	ctg00001	XP_040816764.1 uncharacterized protein PENSOL_c003G05833 [Penicillium solitum] >OQE01848.1 hypothetical protein PENSOL_c003G05833 [Penicillium solitum] -> 1.02e-295	-	-	pfam08633, Rox3, Rox3 mediator complex subunit. The mediator complex is part of the RNA polymerase II holoenzyme. Rox3 is a subunit of the mediator complex. -> 1.29e-34	-	-	-	-	-	-
ctg00001_0000240_t	667421	673819	-	6240	ctg00001	KGO37866.1 AMP-dependent synthetase/ligase [Penicillium expansum] -> 0.0	KOG1176, KOG1176, KOG1176, Acyl-CoA synthetase [Lipid transport and metabolism]. -> 2.69e-27	cd05918, A_NRPS_SidN3_like, The adenylation (A) domain of siderophore-synthesizing nonribosomal peptide synthetases (NRPS). The adenylation (A) domain of NRPS recognizes a specific amino acid or hydroxy acid and activates it as an (amino) acyl adenylate by hydrolysis of ATP. The activated acyl moiety then forms a thioester to the enzyme-bound cofactor phosphopantetheine of a peptidyl carrier prot…	pfam00501, AMP-binding, AMP-binding enzyme. -> 2.03e-19	GO:0006518 -> peptide metabolic process;GO:0006807 -> nitrogen compound metabolic process;GO:0006873 -> cellular ion homeostasis;GO:0006875 -> cellular metal ion homeostasis;GO:0006879 -> cellular iron ion homeostasis;GO:0006950 -> response to stress;GO:0007154 -> cell communication;GO:0008150 -> biological_process;GO:0008152 -> metabolic process;GO:0009058 -> biosynthetic process;GO:0009267 -> c…	-	-	VFG016058 --> pvdL --> peptide synthase PvdL	VFG015908 --> syrE --> Amino acid adenylation	-
ctg00001_0000241_t	674681	675745	+	1065	ctg00001	XP_016593171.1 Polyketide synthase, enoylreductase [Penicillium expansum] >KGO37867.1 Polyketide synthase, enoylreductase [Penicillium expansum] >KGO49782.1 Polyketide synthase, enoylreductase [Penicillium expansum] >KGO65356.1 Polyketide synthase, enoylreductase [Penicillium expansum] -> 2.23e-254	KOG0025, KOG0025, KOG0025, Zn2+-binding dehydrogenase (nuclear receptor binding factor-1) [Transcription, Energy production and conversion]. -> 1.52e-42	cd08290, ETR, 2-enoyl thioester reductase (ETR). 2-enoyl thioester reductase (ETR) catalyzes the NADPH-dependent conversion of trans-2-enoyl acyl carrier protein/coenzyme A (ACP/CoA) to acyl-(ACP/CoA) in fatty acid synthesis. 2-enoyl thioester reductase activity has been linked in Candida tropicalis as essential in maintaining mitiochondrial respiratory function. This ETR family is a part of the …	-	-	-	-	-	-	-
ctg00001_0000242_t	677476	678918	+	1326	ctg00001	XP_016593170.1 Major facilitator superfamily domain, general substrate transporter [Penicillium expansum] >KGO37868.1 Major facilitator superfamily domain, general substrate transporter [Penicillium expansum] >KGO49781.1 Major facilitator superfamily domain, general substrate transporter [Penicillium expansum] >KGO65355.1 Major facilitator superfamily domain, general substrate transporter [Penici…	KOG2504, KOG2504, KOG2504, Monocarboxylate transporter [Carbohydrate transport and metabolism]. -> 1.54e-33	cd17352, MFS_MCT_SLC16, Monocarboxylate transporter (MCT) family of the Major Facilitator Superfamily of transporters. The animal Monocarboxylate transporter (MCT) family is also called Solute carrier family 16 (SLC16 or SLC16A). It is composed of 14 members, MCT1-14. MCTs play an integral role in cellular metabolism via lactate transport and have been implicated in metabolic synergy in tumors. M…	-	-	-	-	-	-	-
ctg00001_0000243_t	679734	680645	-	912	ctg00001	XP_016593169.1 hypothetical protein PEX2_104130 [Penicillium expansum] >KGO49780.1 hypothetical protein PEX2_104130 [Penicillium expansum] -> 3.00e-215	KOG1215, KOG1215, KOG1215, Low-density lipoprotein receptors containing Ca2+-binding EGF-like domains [Signal transduction mechanisms]. -> 4.27e-08	-	-	-	-	-	-	-	-
ctg00001_0000244_t	681906	682460	+	324	ctg00001	CRL24057.1 Dimeric alpha-beta barrel [Penicillium camemberti] -> 2.85e-58	-	-	-	-	-	-	-	-	-
ctg00001_0000245_t	682705	683764	-	945	ctg00001	XP_016593167.1 Dehydrogenase, multihelical [Penicillium expansum] >KGO37871.1 Dehydrogenase, multihelical [Penicillium expansum] >KGO49778.1 Dehydrogenase, multihelical [Penicillium expansum] >KGO65352.1 Dehydrogenase, multihelical [Penicillium expansum] -> 5.87e-223	KOG2305, KOG2305, KOG2305, 3-hydroxyacyl-CoA dehydrogenase [Lipid transport and metabolism]. -> 2.32e-38	-	pfam02737, 3HCDH_N, 3-hydroxyacyl-CoA dehydrogenase, NAD binding domain. This family also includes lambda crystallin. -> 5.67e-24	-	K00022 -> ko00380 Tryptophan metabolism;ko00310 Lysine degradation;ko01212 Fatty acid metabolism;ko00281 Geraniol degradation;ko00280 Valine, leucine and isoleucine degradation;ko00062 Fatty acid elongation;ko00071 Fatty acid degradation;ko00650 Butanoate metabolism;ko00930 Caprolactam degradation	-	-	-	-
ctg00001_0000246_t	684304	686102	+	1734	ctg00001	XP_040816688.1 uncharacterized protein PENSOL_c003G10390 [Penicillium solitum] >OQE01771.1 hypothetical protein PENSOL_c003G10390 [Penicillium solitum] -> 0.0	KOG3957, KOG3957, KOG3957, Predicted L-carnitine dehydratase/alpha-methylacyl-CoA racemase [Lipid transport and metabolism]. -> 8.96e-16	-	pfam02515, CoA_transf_3, CoA-transferase family III. CoA-transferases are found in organisms from all lines of descent. Most of these enzymes belong to two well-known enzyme families, but recent work on unusual biochemical pathways of anaerobic bacteria has revealed the existence of a third family of CoA-transferases. The members of this enzyme family differ in sequence and reaction mechanism fro…	-	-	-	-	-	-
ctg00001_0000247_t	686424	687807	-	1230	ctg00001	XP_016593165.1 hypothetical protein PEX2_104090 [Penicillium expansum] >KGO49776.1 hypothetical protein PEX2_104090 [Penicillium expansum] -> 3.09e-298	-	cd12148, fungal_TF_MHR, fungal transcription factor regulatory middle homology region. This domain is present in the large family of fungal zinc cluster transcription factors that contain an N-terminal GAL4-like C6 zinc binuclear cluster DNA-binding domain. Examples of members of this large fungal group are the following Saccharomyces cerevisiae transcription factors, GAL4, STB5, DAL81, CAT8, RDR…	-	-	-	-	-	-	-
ctg00001_0000248_t	689707	691107	+	1401	ctg00001	XP_016593164.1 Cytochrome P450 [Penicillium expansum] >KGO37874.1 Cytochrome P450 [Penicillium expansum] >KGO49775.1 Cytochrome P450 [Penicillium expansum] >KGO65349.1 Cytochrome P450 [Penicillium expansum] -> 0.0	KOG0158, KOG0158, KOG0158, Cytochrome P450 CYP3/CYP5/CYP6/CYP9 subfamilies [Secondary metabolites biosynthesis, transport and catabolism]. -> 3.12e-24	cd11068, CYP120A1, cytochrome P450 family 102, subfamily A, polypeptide 1, also called bifunctional cytochrome P450/NADPH--P450 reductase. Cytochrome P450 102A1, also called cytochrome P450(BM-3) or P450BM-3, is a bifunctional cytochrome P450/NADPH--P450 reductase. These proteins fuse an N-terminal cytochrome p450 with a C-terminal cytochrome p450 reductase (CYPOR). It functions as a fatty acid m…	pfam00067, p450, Cytochrome P450. Cytochrome P450s are haem-thiolate proteins involved in the oxidative degradation of various compounds. They are particularly well known for their role in the degradation of environmental toxins and mutagens. They can be divided into 4 classes, according to the method by which electrons from NAD(P)H are delivered to the catalytic site. Sequence conservation is re…	-	-	-	-	-	-
ctg00001_0000249_t	691339	692574	-	1176	ctg00001	XP_016593163.1 Cation efflux protein [Penicillium expansum] >KGO37875.1 Cation efflux protein [Penicillium expansum] >KGO49774.1 Cation efflux protein [Penicillium expansum] >KGO65348.1 Cation efflux protein [Penicillium expansum] -> 5.96e-280	KOG1485, KOG1485, KOG1485, Mitochondrial Fe2+ transporter MMT1 and related transporters (cation diffusion facilitator superfamily) [Inorganic ion transport and metabolism]. -> 1.53e-59	-	-	-	-	-	-	-	-
ctg00001_0000250_t	694491	696118	+	1509	ctg00001	XP_016593162.1 General substrate transporter [Penicillium expansum] >KGO37876.1 General substrate transporter [Penicillium expansum] >KGO49773.1 General substrate transporter [Penicillium expansum] -> 0.0	KOG0254, KOG0254, KOG0254, Predicted transporter (major facilitator superfamily) [General function prediction only]. -> 2.77e-37	cd17356, MFS_HXT, Fungal Hexose transporter subfamily of the Major Facilitator Superfamily of transporters and similar proteins. The fungal hexose transporter (HXT) subfamily is comprised of functionally redundant proteins that function mainly in the transport of glucose, as well as other sugars such as galactose and fructose. Saccharomyces cerevisiae has 20 genes that encode proteins in this fam…	pfam00083, Sugar_tr, Sugar (and other) transporter. -> 1.32e-46	-	-	-	-	-	-
ctg00001_0000251_t	696676	697263	+	588	ctg00001	XP_016593161.1 Protein of unknown function DUF4202 [Penicillium expansum] >KGO37877.1 Protein of unknown function DUF4202 [Penicillium expansum] >KGO49772.1 Protein of unknown function DUF4202 [Penicillium expansum] >KGO66177.1 Protein of unknown function DUF4202 [Penicillium expansum] -> 2.10e-134	-	-	pfam13875, DUF4202, Domain of unknown function (DUF4202). This family of proteins is found in bacteria, archaea and eukaryotes. Proteins in this family are typically between 187 and 205 amino acids in length. There are two conserved sequence motifs: LED and KMS. The function of these proteins is unknown, although many are incorrectly annotated as glutamyl tRNA synthetases. -> 9.63e-65	-	-	-	-	-	-
ctg00001_0000252_t	697579	698620	-	927	ctg00001	XP_016593160.1 protein of unknown function DUF125, transmembrane [Penicillium expansum] >KGO37878.1 protein of unknown function DUF125, transmembrane [Penicillium expansum] >KGO49771.1 protein of unknown function DUF125, transmembrane [Penicillium expansum] >KGO66176.1 protein of unknown function DUF125, transmembrane [Penicillium expansum] -> 1.07e-206	KOG4473, KOG4473, KOG4473, Uncharacterized membrane protein [Function unknown]. -> 1.37e-14	cd02435, CCC1, CCC1. CCC1: This domain is present in the CCC1, an iron and manganese transporter of Saccharomyces cerevisiae. CCC1 is a transmembrane protein that is located in the vacuole and transfers the iron and manganese ions from the cytosol to the vacuole. This domain may be unique to certain fungi and plants. -> 1.77e-54	pfam01988, VIT1, VIT family. This family includes the vacuolar Fe2+/Mn2+ uptake transporter, Ccc1 and the vacuolar iron transporter VIT1. -> 6.72e-17	-	-	-	-	-	-
ctg00001_0000253_t	699976	702300	-	2271	ctg00001	XP_016593159.1 hypothetical protein PEX2_104030 [Penicillium expansum] >KGO37879.1 hypothetical protein PEXP_078950 [Penicillium expansum] >KGO49770.1 hypothetical protein PEX2_104030 [Penicillium expansum] -> 0.0	KOG2184, KOG2184, KOG2184, Tuftelin-interacting protein TIP39, contains G-patch domain [RNA processing and modification]. -> 5.32e-68	-	pfam07842, GCFC, GC-rich sequence DNA-binding factor-like protein. Sequences found in this family are similar to a region of a human GC-rich sequence DNA-binding factor homolog. This is thought to be a protein involved in transcriptional regulation due to partial homologies to a transcription repressor and histone-interacting protein. This family also contains tuftelin interacting protein 11 whic…	GO:0000349 -> generation of catalytic spliceosome for first transesterification step;GO:0000375 -> RNA splicing, via transesterification reactions;GO:0000377 -> RNA splicing, via transesterification reactions with bulged adenosine as nucleophile;GO:0000390 -> spliceosomal complex disassembly;GO:0000393 -> spliceosomal conformational changes to generate catalytic conformation;GO:0000398 -> mRNA sp…	-	-	-	-	-
ctg00001_0000254_t	702604	703498	+	687	ctg00001	XP_016593158.1 Manganese/iron superoxide dismutase, C-terminal [Penicillium expansum] >KGO37880.1 Manganese/iron superoxide dismutase, C-terminal [Penicillium expansum] >KGO49769.1 Manganese/iron superoxide dismutase, C-terminal [Penicillium expansum] >KGO66174.1 Manganese/iron superoxide dismutase, C-terminal [Penicillium expansum] -> 6.39e-159	KOG0876, KOG0876, KOG0876, Manganese superoxide dismutase [Inorganic ion transport and metabolism]. -> 1.97e-70	-	pfam02777, Sod_Fe_C, Iron/manganese superoxide dismutases, C-terminal domain. superoxide dismutases (SODs) catalyze the conversion of superoxide radicals to hydrogen peroxide and molecular oxygen. Three evolutionarily distinct families of SODs are known, of which the Mn/Fe-binding family is one. In humans, there is a cytoplasmic Cu/Zn SOD, and a mitochondrial Mn/Fe SOD. C-terminal domain is a mix…	GO:0000302 -> response to reactive oxygen species;GO:0000303 -> response to superoxide;GO:0000305 -> response to oxygen radical;GO:0001306 -> age-dependent response to oxidative stress;GO:0001315 -> age-dependent response to reactive oxygen species;GO:0003674 -> molecular_function;GO:0003824 -> catalytic activity;GO:0004784 -> superoxide dismutase activity;GO:0005488 -> binding;GO:0005575 -> cell…	K04564 -> ko04213 Longevity regulating pathway - multiple species;ko04211 Longevity regulating pathway - mammal;ko04013 MAPK signaling pathway - fly;ko04212 Longevity regulating pathway - worm;ko04146 Peroxisome;ko04068 FoxO signaling pathway	-	VFG001867 --> sodB --> superoxide dismutase	VFG022845 --> sodA --> superoxide dismutase (Mn)	-
ctg00001_0000255_t	703767	705212	+	1446	ctg00001	XP_016593157.1 hypothetical protein PEX2_104010 [Penicillium expansum] >KGO37881.1 hypothetical protein PEXP_078970 [Penicillium expansum] >KGO49768.1 hypothetical protein PEX2_104010 [Penicillium expansum] >KGO66173.1 hypothetical protein PEX1_050070 [Penicillium expansum] -> 0.0	-	-	-	-	-	-	-	-	-
ctg00001_0000256_t	705878	706350	+	303	ctg00001	XP_016593156.1 hypothetical protein PEX2_104000 [Penicillium expansum] >KGO37882.1 hypothetical protein PEXP_078980 [Penicillium expansum] >KGO49767.1 hypothetical protein PEX2_104000 [Penicillium expansum] >KGO66172.1 hypothetical protein PEX1_050060 [Penicillium expansum] -> 4.71e-33	-	-	-	-	-	-	-	-	-
ctg00001_0000257_t	706970	710089	-	2913	ctg00001	XP_016593154.1 hypothetical protein PEX2_103980 [Penicillium expansum] >KGO37884.1 hypothetical protein PEXP_079000 [Penicillium expansum] >KGO49765.1 hypothetical protein PEX2_103980 [Penicillium expansum] >KGO66170.1 hypothetical protein PEX1_050040 [Penicillium expansum] -> 0.0	-	-	-	-	-	-	-	-	-
ctg00001_0000258_t	711412	712311	-	537	ctg00001	KAF7529307.1 hypothetical protein PCG10_008017 [Penicillium crustosum] >CAG8906511.1 unnamed protein product [Penicillium egyptiacum] -> 7.48e-122	KOG1106, KOG1106, KOG1106, Uncharacterized conserved protein [Function unknown]. -> 3.17e-36	cd11713, GINS_A_psf3, Alpha-helical domain of GINS complex protein Psf3 (partner of Sld5 3). Psf3 is a component of GINS, a tetrameric protein complex. Psf3 expression is up regulated in malignant colon cancer and it might be involved in cancer cell proliferation. GINS is a complex of four subunits (Sld5, Psf1, Psf2 and Psf3) that is involved in both initiation and elongation stages of eukaryotic…	pfam05916, Sld5, GINS complex protein. The eukaryotic GINS complex is essential for the initiation and elongation phases of DNA replication. It consists of four paralogous protein subunits (Sld5, Psf1, Psf2 and Psf3), all of which are included in this family. The GINS complex is conserved from yeast to humans, and has been shown in human to bind directly to DNA primase. -> 2.17e-07	-	-	-	-	-	-
ctg00001_0000259_t	713326	714072	-	693	ctg00001	XP_016593152.1 DJ-1 domain, InhA-type [Penicillium expansum] >KGO37886.1 DJ-1 domain, InhA-type [Penicillium expansum] >KGO49763.1 DJ-1 domain, InhA-type [Penicillium expansum] >KGO66168.1 DJ-1 domain, InhA-type [Penicillium expansum] -> 5.25e-159	-	cd03139, GATase1_PfpI_2, Type 1 glutamine amidotransferase (GATase1)-like domain found in a subgroup of proteins similar to PfpI from Pyrococcus furiosus. Type 1 glutamine amidotransferase (GATase1)-like domain found in a subgroup of proteins similar to PfpI from Pyrococcus furiosus. PfpI is an ATP-independent intracellular proteases which may hydrolyze small peptides to provide a nutritional sou…	-	-	-	-	-	-	-
ctg00001_0000260_t	714571	714756	+	186	ctg00001	-	-	-	-	-	-	-	-	-	-
ctg00001_0000261_t	715925	718558	+	2478	ctg00001	XP_016593151.1 hypothetical protein PEX2_103950 [Penicillium expansum] >KGO49762.1 hypothetical protein PEX2_103950 [Penicillium expansum] >KGO66167.1 hypothetical protein PEX1_050010 [Penicillium expansum] -> 0.0	-	-	-	-	-	-	-	-	-
ctg00001_0000262_t	719146	722184	+	2910	ctg00001	XP_016593150.1 hypothetical protein PEX2_103940 [Penicillium expansum] >KGO37888.1 hypothetical protein PEXP_079040 [Penicillium expansum] >KGO49761.1 hypothetical protein PEX2_103940 [Penicillium expansum] >KGO66166.1 hypothetical protein PEX1_050000 [Penicillium expansum] -> 0.0	-	-	-	-	-	-	-	-	-
ctg00001_0000263_t	723038	726388	+	3126	ctg00001	XP_016593149.1 Dehydrogenase, E1 component [Penicillium expansum] >KGO37889.1 Dehydrogenase, E1 component [Penicillium expansum] >KGO49760.1 Dehydrogenase, E1 component [Penicillium expansum] >KGO73645.1 Dehydrogenase, E1 component [Penicillium expansum] -> 0.0	KOG0450, KOG0450, KOG0450, 2-oxoglutarate dehydrogenase, E1 subunit [Carbohydrate transport and metabolism]. -> 0.0	cd02016, TPP_E1_OGDC_like, Thiamine pyrophosphate (TPP) family, E1 of OGDC-like subfamily, TPP-binding module; composed of proteins similar to the E1 component of the 2-oxoglutarate dehydrogenase multienzyme complex (OGDC). OGDC catalyzes the oxidative decarboxylation of 2-oxoglutarate to succinyl-CoA and carbon dioxide, a key reaction of the tricarboxylic acid cycle. -> 6.78e-122	pfam16870, OxoGdeHyase_C, 2-oxoglutarate dehydrogenase C-terminal. OxoGdeHyase_C is a family found immediately C-terminal to Transket_pyr, pfam02779. It is found at the C-terminus of 2-oxoglutarate dehydrogenase. -> 8.28e-50	GO:0003674 -> molecular_function;GO:0003824 -> catalytic activity;GO:0004591 -> oxoglutarate dehydrogenase (succinyl-transferring) activity;GO:0005575 -> cellular_component;GO:0005622 -> intracellular anatomical structure;GO:0005737 -> cytoplasm;GO:0005739 -> mitochondrion;GO:0005759 -> mitochondrial matrix;GO:0005947 -> mitochondrial alpha-ketoglutarate dehydrogenase complex;GO:0006082 -> organi…	K00164 -> ko01200 Carbon metabolism;ko00020 Citrate cycle (TCA cycle);ko00380 Tryptophan metabolism;ko00310 Lysine degradation	-	-	-	-
ctg00001_0000264_t	727076	729107	+	1854	ctg00001	XP_016593148.1 Zinc finger, PHD-finger [Penicillium expansum] >KGO37890.1 Zinc finger, PHD-finger [Penicillium expansum] >KGO49759.1 Zinc finger, PHD-finger [Penicillium expansum] >KGO73646.1 Zinc finger, PHD-finger [Penicillium expansum] -> 0.0	KOG1973, KOG1973, KOG1973, Chromatin remodeling protein, contains PHD Zn-finger [Chromatin structure and dynamics]. -> 3.03e-19	cd15584, PHD_ING1_2, PHD finger found in inhibitor of growth protein 1 (ING1) and 2 (ING2). ING1 is an epigenetic regulator and a type II tumor suppressor that impacts cell growth, aging, apoptosis, and DNA repair, by affecting chromatin conformation and gene expression. It acts as a reader of the active chromatin mark, the trimethylation of histone H3 lysine 4 (H3K4me3). It binds and directs Gro…	-	-	-	-	-	-	-
ctg00001_0000265_t	729519	730596	-	945	ctg00001	XP_016593147.1 hypothetical protein PEX2_103910 [Penicillium expansum] >KGO37891.1 hypothetical protein PEXP_079070 [Penicillium expansum] >KGO49758.1 hypothetical protein PEX2_103910 [Penicillium expansum] >KGO73647.1 hypothetical protein PEX1_074840 [Penicillium expansum] -> 1.05e-200	KOG4463, KOG4463, KOG4463, Uncharacterized conserved protein [Function unknown]. -> 9.19e-08	-	-	GO:0000139 -> Golgi membrane;GO:0000151 -> ubiquitin ligase complex;GO:0003674 -> molecular_function;GO:0005488 -> binding;GO:0005515 -> protein binding;GO:0005575 -> cellular_component;GO:0005622 -> intracellular anatomical structure;GO:0005737 -> cytoplasm;GO:0005783 -> endoplasmic reticulum;GO:0005794 -> Golgi apparatus;GO:0006355 -> regulation of transcription, DNA-templated;GO:0006357 -> reg…	-	-	-	-	-
ctg00001_0000266_t	730905	732891	-	1929	ctg00001	XP_016593146.1 Uncharacterized protein PEX2_103900 [Penicillium expansum] >KGO37892.1 Uncharacterized protein PEXP_079080 [Penicillium expansum] >KGO49757.1 Uncharacterized protein PEX2_103900 [Penicillium expansum] >KGO73648.1 Uncharacterized protein PEX1_074850 [Penicillium expansum] -> 0.0	KOG2074, KOG2074, KOG2074, RNA polymerase II transcription initiation/nucleotide excision repair factor TFIIH, subunit TFB1 [Transcription, Replication, recombination and repair]. -> 6.24e-24	cd13229, PH_TFIIH, Transcription Factor II H (TFIIH) Pleckstrin homology (PH) domain. The transcription factor II H (TFIIH) is one of the general transcription factors (GTFs) known to be a target of the transactivation domain (TAD) of p53. Human TFIIH and its homologous yeast counterpart (factor b) are composed of ten subunits that can be divided into two groups, the core TFIIH (XPB/Ssl2, p62/Tfb…	pfam08567, PH_TFIIH, TFIIH p62 subunit, N-terminal domain. The N-terminal domain of the TFIIH basal transcription factor complex p62 subunit (BTF2-p62) forms an interaction with the 3' endonuclease XPG, which is essential for activity. The 3' endonuclease XPG is a major component of the nucleotide excision repair machinery. The structure of the N-terminal domain reveals that it adopts a pleckstri…	GO:0000109 -> nucleotide-excision repair complex;GO:0000112 -> nucleotide-excision repair factor 3 complex;GO:0000428 -> DNA-directed RNA polymerase complex;GO:0000439 -> transcription factor TFIIH core complex;GO:0000717 -> nucleotide-excision repair, DNA duplex unwinding;GO:0003674 -> molecular_function;GO:0005488 -> binding;GO:0005543 -> phospholipid binding;GO:0005575 -> cellular_component;GO…	K03141 -> ko03420 Nucleotide excision repair;ko03022 Basal transcription factors	-	-	-	-
ctg00001_0000267_t	733698	734357	-	660	ctg00001	KGO37893.1 Hemopexin/matrixin [Penicillium expansum] -> 2.16e-157	-	cd00094, HX, Hemopexin-like repeats.; Hemopexin is a heme-binding protein that transports heme to the liver. Hemopexin-like repeats occur in vitronectin and some matrix metalloproteinases family (matrixins). The HX repeats of some matrixins bind tissue inhibitor of metalloproteinases (TIMPs). This CD contains 4 instances of the repeat. -> 8.43e-12	-	-	-	-	-	-	-
ctg00001_0000268_t	735836	736971	-	1005	ctg00001	KGO37894.1 D-amino-acid oxidase [Penicillium expansum] >KGO73650.1 D-amino-acid oxidase [Penicillium expansum] -> 9.85e-232	KOG3923, KOG3923, KOG3923, D-aspartate oxidase [Amino acid transport and metabolism]. -> 4.76e-30	-	-	-	-	-	-	-	-
ctg00001_0000269_t	737763	739073	-	1146	ctg00001	XP_016593143.1 hypothetical protein PEX2_103870 [Penicillium expansum] >KGO37895.1 hypothetical protein PEXP_079110 [Penicillium expansum] >KGO49754.1 hypothetical protein PEX2_103870 [Penicillium expansum] >KGO73651.1 hypothetical protein PEX1_074880 [Penicillium expansum] -> 6.32e-270	-	-	-	-	-	-	-	-	-
ctg00001_0000270_t	739767	741803	-	1929	ctg00001	XP_016593142.1 hypothetical protein PEX2_103860 [Penicillium expansum] >KGO37896.1 hypothetical protein PEXP_079120 [Penicillium expansum] >KGO49753.1 hypothetical protein PEX2_103860 [Penicillium expansum] >KGO73652.1 hypothetical protein PEX1_074890 [Penicillium expansum] -> 0.0	-	sd00034, LRR_AMN1, leucine-rich repeats, antagonist of mitotic exit network protein 1-like subfamily. A leucine-rich repeat (LRR) is a structural protein motif of 20-30 amino acids that is unusually rich in the hydrophobic amino acid leucine. The conserved eleven-residue sequence motif (LxxLxLxxN/CxL) within the LRRs corresponds to the beta-strand and adjacent loop regions, whereas the remaining …	-	GO:0000151 -> ubiquitin ligase complex;GO:0005575 -> cellular_component;GO:0005622 -> intracellular anatomical structure;GO:0019005 -> SCF ubiquitin ligase complex;GO:0031461 -> cullin-RING ubiquitin ligase complex;GO:0032991 -> protein-containing complex;GO:1902494 -> catalytic complex;GO:1990234 -> transferase complex	-	-	-	-	-
ctg00001_0000271_t	743419	750760	-	7173	ctg00001	KGO73653.1 Acyl transferase/acyl hydrolase/lysophospholipase [Penicillium expansum] -> 0.0	KOG1202, KOG1202, KOG1202, Animal-type fatty acid synthase and related proteins [Lipid transport and metabolism]. -> 3.96e-31	cd00833, PKS, polyketide synthases (PKSs) polymerize simple fatty acids into a large variety of different products, called polyketides, by successive decarboxylating Claisen condensations. PKSs can be divided into 2 groups, modular type I PKSs consisting of one or more large multifunctional proteins and iterative type II PKSs, complexes of several monofunctional subunits. -> 7.77e-127	pfam00109, ketoacyl-synt, Beta-ketoacyl synthase, N-terminal domain. The structure of beta-ketoacyl synthase is similar to that of the thiolase family (pfam00108) and also chalcone synthase. The active site of beta-ketoacyl synthase is located between the N and C-terminal domains. The N-terminal domain contains most of the structures involved in dimer formation and also the active site cysteine. …	-	-	-	VFG002548 --> wcbR --> capsular polysaccharide biosynthesis fatty acid synthase	VFG026089 --> wcbR --> capsular polysaccharide biosynthesis fatty acid synthase	-
ctg00001_0000272_t	751413	752386	+	918	ctg00001	XP_016593140.1 hypothetical protein PEX2_103840 [Penicillium expansum] >KGO37898.1 hypothetical protein PEXP_079140 [Penicillium expansum] >KGO49751.1 hypothetical protein PEX2_103840 [Penicillium expansum] >KGO73654.1 hypothetical protein PEX1_074910 [Penicillium expansum] -> 1.05e-216	-	-	-	GO:0006082 -> organic acid metabolic process;GO:0008150 -> biological_process;GO:0008152 -> metabolic process;GO:0009058 -> biosynthetic process;GO:0009987 -> cellular process;GO:0016053 -> organic acid biosynthetic process;GO:0016999 -> antibiotic metabolic process;GO:0017000 -> antibiotic biosynthetic process;GO:0018130 -> heterocycle biosynthetic process;GO:0018904 -> ether metabolic process;G…	-	-	-	-	-
ctg00001_0000273_t	753387	754390	+	759	ctg00001	XP_016593139.1 Short-chain dehydrogenase/reductase SDR [Penicillium expansum] >KGO37899.1 Short-chain dehydrogenase/reductase SDR [Penicillium expansum] >KGO49750.1 Short-chain dehydrogenase/reductase SDR [Penicillium expansum] >KGO73655.1 Short-chain dehydrogenase/reductase SDR [Penicillium expansum] -> 5.20e-170	KOG1611, KOG1611, KOG1611, Predicted short chain-type dehydrogenase [General function prediction only]. -> 1.77e-18	cd05325, carb_red_sniffer_like_SDR_c, carbonyl reductase sniffer-like, classical (c) SDRs. Sniffer is an NADPH-dependent carbonyl reductase of the classical SDR family. Studies in Drosophila melanogaster implicate Sniffer in the prevention of neurodegeneration due to aging and oxidative-stress. This subgroup also includes Rhodococcus sp. AD45 IsoH, which is an NAD-dependent 1-hydroxy-2-glutathion…	pfam00106, adh_short, short chain dehydrogenase. This family contains a wide variety of dehydrogenases. -> 9.67e-06	-	-	-	-	VFG038840 --> flmH --> 3-oxoacyl-ACP reductase	-
ctg00001_0000274_t	755136	757027	-	1773	ctg00001	XP_016593138.1 FAD linked oxidase, N-terminal [Penicillium expansum] >KGO37900.1 FAD linked oxidase, N-terminal [Penicillium expansum] >KGO49749.1 FAD linked oxidase, N-terminal [Penicillium expansum] >KGO73656.1 FAD linked oxidase, N-terminal [Penicillium expansum] -> 0.0	-	-	-	-	-	-	-	-	-
ctg00001_0000275_t	757779	759744	+	1704	ctg00001	XP_016593137.1 Cytochrome P450 [Penicillium expansum] >KGO37901.1 Cytochrome P450 [Penicillium expansum] >KGO49748.1 Cytochrome P450 [Penicillium expansum] >KGO73657.1 Cytochrome P450 [Penicillium expansum] -> 0.0	KOG0158, KOG0158, KOG0158, Cytochrome P450 CYP3/CYP5/CYP6/CYP9 subfamilies [Secondary metabolites biosynthesis, transport and catabolism]. -> 2.30e-27	cd11062, CYP58-like, cytochrome P450 family 58-like fungal cytochrome P450s. This group includes Fusarium sporotrichioides cytochrome P450 58 (CYP58, also known as Tri4 and trichodiene oxygenase), and similar fungal proteins. CYP58 catalyzes the oxygenation of trichodiene during the biosynthesis of trichothecenes, which are sesquiterpenoid toxins that act by inhibiting protein biosynthesis. The C…	pfam00067, p450, Cytochrome P450. Cytochrome P450s are haem-thiolate proteins involved in the oxidative degradation of various compounds. They are particularly well known for their role in the degradation of environmental toxins and mutagens. They can be divided into 4 classes, according to the method by which electrons from NAD(P)H are delivered to the catalytic site. Sequence conservation is re…	-	-	-	-	-	-
ctg00001_0000276_t	760433	761988	+	1491	ctg00001	XP_016593136.1 Transferase [Penicillium expansum] >KGO37902.1 Transferase [Penicillium expansum] >KGO49747.1 Transferase [Penicillium expansum] >KGO73658.1 Transferase [Penicillium expansum] -> 0.0	-	-	pfam02458, Transferase, Transferase family. This family includes a number of transferase enzymes. These include anthranilate N-hydroxycinnamoyl/benzoyltransferase that catalyzes the first committed reaction of phytoalexin biosynthesis. Deacetylvindoline 4-O-acetyltransferase EC:2.3.1.107 catalyzes the last step in vindoline biosynthesis is also a member of this family. The motif HXXXD is probably…	-	-	-	-	-	-
ctg00001_0000277_t	763591	765042	-	1452	ctg00001	XP_016593135.1 HAD-superfamily hydrolase, subfamily IIA, CECR5 [Penicillium expansum] >KGO37903.1 HAD-superfamily hydrolase, subfamily IIA, CECR5 [Penicillium expansum] >KGO49746.1 HAD-superfamily hydrolase, subfamily IIA, CECR5 [Penicillium expansum] >KGO73659.1 HAD-superfamily hydrolase, subfamily IIA, CECR5 [Penicillium expansum] -> 0.0	KOG1618, KOG1618, KOG1618, Predicted phosphatase [General function prediction only]. -> 6.05e-67	cd07511, HAD_like, uncharacterized family of the haloacid dehalogenase-like (HAD) hydrolase superfamily, similar to the uncharacterized human CECR5 (cat eye syndrome critical region protein 5). This family belongs to the haloacid dehalogenase-like (HAD) hydrolases, a large superfamily of diverse enzymes that catalyze carbon or phosphoryl group transfer reactions on a range of substrates, using an…	pfam13344, Hydrolase_6, Haloacid dehalogenase-like hydrolase. This family is part of the HAD superfamily. -> 9.30e-06	-	-	-	-	-	-
ctg00001_0000278_t	765448	765648	-	201	ctg00001	QQK45960.1 Phosphatidyl synthase [Penicillium digitatum] -> 6.62e-26	-	-	-	-	-	-	-	-	-
ctg00001_0000279_t	766119	767158	+	978	ctg00001	XP_016593134.1 Aldo/keto reductase [Penicillium expansum] >KGO37904.1 Aldo/keto reductase [Penicillium expansum] >KGO49745.1 Aldo/keto reductase [Penicillium expansum] >KGO73660.1 Aldo/keto reductase [Penicillium expansum] -> 7.03e-241	KOG1577, KOG1577, KOG1577, Aldo/keto reductase family proteins [General function prediction only]. -> 8.07e-80	cd19122, AKR_AKR3E1, AKR3E family of aldo-keto reductase (AKR). Trichoderma reesei NADP(+)-dependent glycerol 2-dehydrogenase (GLD2, EC 1.1.1.156), also called dihydroxyacetone reductase, is a founding member of aldo-keto reductase family 3 member E1 (AKR3E1). It acts as a glycerol oxidoreductase probably involved in glycerol synthesis. -> 3.89e-176	pfam00248, Aldo_ket_red, Aldo/keto reductase family. This family includes a number of K+ ion channel beta chain regulatory domains - these are reported to have oxidoreductase activity. -> 9.94e-27	-	-	-	-	-	-
ctg00001_0000280_t	769361	771629	-	1965	ctg00001	XP_016593133.1 hypothetical protein PEX2_103770 [Penicillium expansum] >KGO37905.1 hypothetical protein PEXP_079210 [Penicillium expansum] >KGO49744.1 hypothetical protein PEX2_103770 [Penicillium expansum] -> 0.0	-	-	-	-	-	-	-	-	-
ctg00001_0000281_t	772438	773078	-	396	ctg00001	XP_016593132.1 hypothetical protein PEX2_103760 [Penicillium expansum] >KGO37906.1 hypothetical protein PEXP_079220 [Penicillium expansum] >KGO49743.1 hypothetical protein PEX2_103760 [Penicillium expansum] -> 1.34e-76	-	-	-	-	-	-	-	-	-
ctg00001_0000282_t	773347	774354	+	828	ctg00001	XP_016593131.1 hypothetical protein PEX2_103750 [Penicillium expansum] >KGO37907.1 hypothetical protein PEXP_079230 [Penicillium expansum] >KGO49742.1 hypothetical protein PEX2_103750 [Penicillium expansum] >KGO58564.1 hypothetical protein PEX1_006800 [Penicillium expansum] -> 4.46e-155	-	-	-	-	-	-	-	-	-
ctg00001_0000283_t	774418	776891	-	1998	ctg00001	XP_016593130.1 Glutathione S-transferase/chloride channel, C-terminal [Penicillium expansum] >KGO37908.1 Glutathione S-transferase/chloride channel, C-terminal [Penicillium expansum] >KGO49741.1 Glutathione S-transferase/chloride channel, C-terminal [Penicillium expansum] -> 0.0	KOG0406, KOG0406, KOG0406, Glutathione S-transferase [Posttranslational modification, protein turnover, chaperones]. -> 2.87e-30	cd03058, GST_N_Tau, GST_N family, Class Tau subfamily; GSTs are cytosolic dimeric proteins involved in cellular detoxification by catalyzing the conjugation of glutathione (GSH) with a wide range of endogenous and xenobiotic alkylating agents, including carcinogens, therapeutic drugs, environmental toxins and products of oxidative stress. The GST fold contains an N-terminal TRX-fold domain and a …	pfam13417, GST_N_3, Glutathione S-transferase, N-terminal domain. -> 2.38e-10	-	-	-	-	-	-
ctg00001_0000284_t	777188	777867	-	528	ctg00001	CRL24092.1 unnamed protein product [Penicillium camemberti] -> 1.23e-112	-	-	-	-	-	-	-	-	-
ctg00001_0000285_t	779144	780193	+	1050	ctg00001	XP_016593129.1 Polyketide synthase, enoylreductase [Penicillium expansum] >KGO37909.1 Polyketide synthase, enoylreductase [Penicillium expansum] >KGO49740.1 Polyketide synthase, enoylreductase [Penicillium expansum] >KGO58562.1 Polyketide synthase, enoylreductase [Penicillium expansum] -> 8.59e-245	KOG0024, KOG0024, KOG0024, Sorbitol dehydrogenase [Secondary metabolites biosynthesis, transport and catabolism]. -> 2.82e-36	cd05278, FDH_like, Formaldehyde dehydrogenases. Formaldehyde dehydrogenase (FDH) is a member of the zinc-dependent/medium chain alcohol dehydrogenase family. Formaldehyde dehydrogenase (aka ADH3) may be the ancestral form of alcohol dehydrogenase, which evolved to detoxify formaldehyde. This CD contains glutathione dependant FDH, glutathione independent FDH, and related alcohol dehydrogenases. FD…	pfam08240, ADH_N, Alcohol dehydrogenase GroES-like domain. This is the catalytic domain of alcohol dehydrogenases. Many of them contain an inserted zinc binding domain. This domain has a GroES-like structure. -> 1.83e-17	-	K18369 -> ko00640 Propanoate metabolism	-	-	VFG030297 --> adhD --> Probable zinc-type alcohol dehydrogenase AdhD	-
ctg00001_0000286_t	782562	783838	-	1203	ctg00001	XP_016593127.1 hypothetical protein PEX2_103710 [Penicillium expansum] >KGO37911.1 hypothetical protein PEXP_079270 [Penicillium expansum] >KGO49738.1 hypothetical protein PEX2_103710 [Penicillium expansum] >KGO58560.1 hypothetical protein PEX1_006760 [Penicillium expansum] -> 1.10e-275	KOG1532, KOG1532, KOG1532, GTPase XAB1, interacts with DNA repair protein XPA [Replication, recombination and repair]. -> 1.13e-130	cd17870, GPN1, GPN-loop GTPase 1. GPN-loop GTPase 1 (GPN1, also kown as MBD2-interacting protein or MBDin, RNAPII-associated protein 4, and XPA-binding protein 1) is a GTPase is required for nuclear targeting of RNA polymerase II. It forms heterodimers with GPN3. -> 3.21e-110	pfam03029, ATP_bind_1, Conserved hypothetical ATP binding protein. Members of this family are found in a range of archaea and eukaryotes and have hypothesized ATP binding activity. -> 2.46e-36	GO:0000070 -> mitotic sister chromatid segregation;GO:0000278 -> mitotic cell cycle;GO:0000280 -> nuclear division;GO:0000819 -> sister chromatid segregation;GO:0003674 -> molecular_function;GO:0003824 -> catalytic activity;GO:0003924 -> GTPase activity;GO:0005575 -> cellular_component;GO:0005622 -> intracellular anatomical structure;GO:0005737 -> cytoplasm;GO:0005829 -> cytosol;GO:0006810 -> tra…	-	-	-	-	-
ctg00001_0000287_t	784078	784426	+	261	ctg00001	KAI2771915.1 hypothetical protein DTO012A8_3420 [Penicillium roqueforti] -> 1.58e-19	-	-	-	-	-	-	-	-	-
ctg00001_0000288_t	784468	788236	+	2691	ctg00001	OQD65478.1 hypothetical protein PENPOL_c006G00051 [Penicillium polonicum] -> 0.0	KOG2477, KOG2477, KOG2477, Uncharacterized conserved protein [Function unknown]. -> 3.18e-86	cd12168, Mand_dh_like, D-Mandelate Dehydrogenase-like dehydrogenases. D-Mandelate dehydrogenase (D-ManDH), identified as an enzyme that interconverts benzoylformate and D-mandelate, is a D-2-hydroxyacid dehydrogenase family member that catalyzes the conversion of c3-branched 2-ketoacids. D-ManDH exhibits broad substrate specificities for 2-ketoacids with large hydrophobic side chains, particularl…	pfam02826, 2-Hacid_dh_C, D-isomer specific 2-hydroxyacid dehydrogenase, NAD binding domain. This domain is inserted into the catalytic domain, the large dehydrogenase and D-lactate dehydrogenase families in SCOP. N-terminal portion of which is represented by family pfam00389. -> 4.60e-42	GO:0000375 -> RNA splicing, via transesterification reactions;GO:0000377 -> RNA splicing, via transesterification reactions with bulged adenosine as nucleophile;GO:0000398 -> mRNA splicing, via spliceosome;GO:0005575 -> cellular_component;GO:0005622 -> intracellular anatomical structure;GO:0005634 -> nucleus;GO:0005681 -> spliceosomal complex;GO:0005684 -> U2-type spliceosomal complex;GO:0006139 …	-	-	-	-	-
ctg00001_0000289_t	788624	789572	+	747	ctg00001	XP_022484584.1 hypothetical protein PENARI_c023G06850 [Penicillium arizonense] >OGE49130.1 hypothetical protein PENARI_c023G06850 [Penicillium arizonense] -> 9.11e-61	-	cd14210, PKc_DYRK, Catalytic domain of the protein kinase, Dual-specificity tYrosine-phosphorylated and -Regulated Kinase. Protein Kinases (PKs), Dual-specificity tYrosine-phosphorylated and -Regulated Kinase (DYRK) subfamily, catalytic (c) domain. Dual-specificity PKs catalyze the transfer of the gamma-phosphoryl group from ATP to serine/threonine (S/T) as well as tyrosine residues on protein su…	-	-	-	-	-	-	-
ctg00001_0000290_t	790555	791472	+	870	ctg00001	XP_016593123.1 Zinc finger, U1-type [Penicillium expansum] >KGO37915.1 Zinc finger, U1-type [Penicillium expansum] >KGO49734.1 Zinc finger, U1-type [Penicillium expansum] -> 6.37e-194	KOG0150, KOG0150, KOG0150, Spliceosomal protein FBP21 [RNA processing and modification]. -> 1.25e-07	-	-	GO:0000375 -> RNA splicing, via transesterification reactions;GO:0000377 -> RNA splicing, via transesterification reactions with bulged adenosine as nucleophile;GO:0000398 -> mRNA splicing, via spliceosome;GO:0006139 -> nucleobase-containing compound metabolic process;GO:0006396 -> RNA processing;GO:0006397 -> mRNA processing;GO:0006725 -> cellular aromatic compound metabolic process;GO:0006807 -…	-	-	-	-	-
ctg00001_0000291_t	793044	795658	+	2361	ctg00001	XP_016593122.1 hypothetical protein PEX2_103660 [Penicillium expansum] >KGO37916.1 hypothetical protein PEXP_079320 [Penicillium expansum] >KGO49733.1 hypothetical protein PEX2_103660 [Penicillium expansum] -> 0.0	-	-	pfam00172, Zn_clus, Fungal Zn(2)-Cys(6) binuclear cluster domain. -> 8.66e-07	-	-	-	-	-	-
ctg00001_0000292_t	797678	799665	-	1833	ctg00001	CRL24106.1 Cytoskeleton-associated protein, CAP-Gly [Penicillium camemberti] -> 0.0	KOG3207, KOG3207, KOG3207, Beta-tubulin folding cofactor E [Posttranslational modification, protein turnover, chaperones]. -> 7.35e-61	sd00033, LRR_RI, leucine-rich repeats, ribonuclease inhibitor (RI)-like subfamily. A leucine-rich repeat (LRR) is a structural protein motif of 20-30 amino acids that is unusually rich in the hydrophobic amino acid leucine. The conserved eleven-residue sequence motif (LxxLxLxxN/CxL) within the LRRs corresponds to the beta-strand and adjacent loop regions, whereas the remaining parts of the repeat…	pfam01302, CAP_GLY, CAP-Gly domain. Cytoskeleton-associated proteins (CAPs) are involved in the organisation of microtubules and transportation of vesicles and organelles along the cytoskeletal network. A conserved motif, CAP-Gly, has been identified in a number of CAPs, including CLIP-170 and dynactins. The crystal structure of Caenorhabditis elegans F53F4.3 protein CAP-Gly domain was recently s…	GO:0003674 -> molecular_function;GO:0005488 -> binding;GO:0005515 -> protein binding;GO:0005575 -> cellular_component;GO:0005622 -> intracellular anatomical structure;GO:0005737 -> cytoplasm;GO:0006457 -> protein folding;GO:0007021 -> tubulin complex assembly;GO:0008092 -> cytoskeletal protein binding;GO:0008150 -> biological_process;GO:0009987 -> cellular process;GO:0015631 -> tubulin binding;GO…	-	-	-	-	-
ctg00001_0000293_t	800293	801073	+	708	ctg00001	XP_016593120.1 Zinc finger, U1-type [Penicillium expansum] >KGO37918.1 Zinc finger, U1-type [Penicillium expansum] >KGO49731.1 Zinc finger, U1-type [Penicillium expansum] >KGO58553.1 Zinc finger, U1-type [Penicillium expansum] -> 1.15e-169	KOG0227, KOG0227, KOG0227, Splicing factor 3a, subunit 2 [RNA processing and modification]. -> 7.52e-96	-	pfam16835, SF3A2, Pre-mRNA-splicing factor SF3a complex subunit 2 (Prp11). SF3A2 is one of the components of the SF3a splicing factor complex of the mature U2 snRNP (small nuclear ribonucleoprotein particle). In yeast, SF3a shows a bifurcated assembly structure of three subunits, Prp9 (subunit 3), Prp11 (subunit 2) and Prp21 (subunit 1). with Prp21 wrapping around Prp11. -> 5.36e-35	GO:0000245 -> spliceosomal complex assembly;GO:0000375 -> RNA splicing, via transesterification reactions;GO:0000377 -> RNA splicing, via transesterification reactions with bulged adenosine as nucleophile;GO:0000398 -> mRNA splicing, via spliceosome;GO:0003674 -> molecular_function;GO:0003676 -> nucleic acid binding;GO:0003723 -> RNA binding;GO:0005488 -> binding;GO:0005575 -> cellular_component;…	K12826 -> ko03040 Spliceosome	-	-	-	-
ctg00001_0000294_t	802440	804632	-	1791	ctg00001	OQD65235.1 hypothetical protein PENPOL_c006G09013 [Penicillium polonicum] -> 0.0	KOG0605, KOG0605, KOG0605, NDR and related serine/threonine kinases [General function prediction only]. -> 1.53e-148	cd05629, STKc_NDR_like_fungal, Catalytic domain of Fungal Nuclear Dbf2-Related kinase-like Serine/Threonine Kinases. STKs catalyze the transfer of the gamma-phosphoryl group from ATP to serine/threonine residues on protein substrates. This group is composed of fungal NDR-like proteins including Saccharomyces cerevisiae CBK1 (or CBK1p), Schizosaccharomyces pombe Orb6 (or Orb6p), Ustilago maydis Uk…	pfam07714, Pkinase_Tyr, Protein tyrosine kinase. -> 1.69e-11	GO:0000003 -> reproduction;GO:0000131 -> incipient cellular bud site;GO:0000902 -> cell morphogenesis;GO:0000920 -> septum digestion after cytokinesis;GO:0001411 -> hyphal tip;GO:0003674 -> molecular_function;GO:0003824 -> catalytic activity;GO:0004672 -> protein kinase activity;GO:0004674 -> protein serine/threonine kinase activity;GO:0005575 -> cellular_component;GO:0005622 -> intracellular ana…	-	-	-	-	-
ctg00001_0000295_t	805304	807142	-	1719	ctg00001	XP_016593118.1 Beta-hexosaminidase subunit alpha/beta [Penicillium expansum] >KGO49729.1 Beta-hexosaminidase subunit alpha/beta [Penicillium expansum] -> 0.0	KOG2499, KOG2499, KOG2499, Beta-N-acetylhexosaminidase [Carbohydrate transport and metabolism]. -> 1.22e-78	cd06562, GH20_HexA_HexB-like, Beta-N-acetylhexosaminidases catalyze the removal of beta-1,4-linked N-acetyl-D-hexosamine residues from the non-reducing ends of N-acetyl-beta-D-hexosaminides including N-acetylglucosides and N-acetylgalactosides. The hexA and hexB genes encode the alpha- and beta-subunits of the two major beta-N-acetylhexosaminidase isoenzymes, N-acetyl-beta-D-hexosaminidase A (Hex…	pfam00728, Glyco_hydro_20, Glycosyl hydrolase family 20, catalytic domain. This domain has a TIM barrel fold. -> 7.09e-52	-	K12373 -> ko00520 Amino sugar and nucleotide sugar metabolism;ko00511 Other glycan degradation;ko00513 Various types of N-glycan biosynthesis;ko04142 Lysosome;ko00531 Glycosaminoglycan degradation;ko00603 Glycosphingolipid biosynthesis - globo series;ko00604 Glycosphingolipid biosynthesis - ganglio series	GH20 --> beta-hexosaminidase (EC 3.2.1.52); lacto-N-biosidase (EC 3.2.1.140); beta-1,6-N-acetylglucosaminidase) (EC 3.2.1.-); beta-6-SO3-N-acetylglucosaminidase (EC 3.2.1.-)	-	-	-
ctg00001_0000296_t	808029	809042	+	957	ctg00001	CRL24113.1 Concanavalin A-like lectin/glucanase [Penicillium camemberti] -> 1.09e-220	-	cd02181, GH16_fungal_Lam16A_glucanase, fungal 1,3(4)-beta-D-glucanases, similar to Phanerochaete chrysosporium laminarinase 16A. Group of fungal 1,3(4)-beta-D-glucanases, similar to Phanerochaete chrysosporium laminarinase 16A. Lam16A belongs to the 'nonspecific' 1,3(4)-beta-glucanase subfamily, although beta-1,6 branching and beta-1,4 bonds specifically define where Lam16A hydrolyzes its substra…	-	-	-	-	-	-	-
ctg00001_0000297_t	811465	812408	+	819	ctg00001	XP_016593116.1 Zinc finger, C2H2 [Penicillium expansum] >KGO37922.1 Zinc finger, C2H2 [Penicillium expansum] >KGO49727.1 Zinc finger, C2H2 [Penicillium expansum] >KGO72618.1 Zinc finger, C2H2 [Penicillium expansum] -> 3.34e-201	KOG3608, KOG3608, KOG3608, Zn finger proteins [General function prediction only]. -> 7.87e-06	-	-	-	-	-	-	-	-
ctg00001_0000298_t	813052	814308	+	1257	ctg00001	KGO72619.1 hypothetical protein PEX1_058410 [Penicillium expansum] -> 7.45e-199	-	-	-	-	-	-	-	-	-
ctg00001_0000299_t	815037	816602	+	1368	ctg00001	XP_016593114.1 Mitochondrial import inner membrane translocase subunit Tim54 [Penicillium expansum] >KGO37924.1 Mitochondrial import inner membrane translocase subunit Tim54 [Penicillium expansum] >KGO49725.1 Mitochondrial import inner membrane translocase subunit Tim54 [Penicillium expansum] >KGO72620.1 Mitochondrial import inner membrane translocase subunit Tim54 [Penicillium expansum] -> 2.26e…	-	-	pfam11711, Tim54, Inner membrane protein import complex subunit Tim54. Mitochondrial function depends on the import of hundreds of different proteins synthesized in the cytosol. Protein import is a multi-step pathway which includes the binding of precursor proteins to surface receptors, translocation of the precursor across one or both mitochondrial membranes, and folding and assembly of the impo…	-	-	-	-	-	-
ctg00001_0000300_t	817081	819699	-	2505	ctg00001	XP_016593113.1 N-terminal acetyltransferase A, auxiliary subunit [Penicillium expansum] >KGO37925.1 N-terminal acetyltransferase A, auxiliary subunit [Penicillium expansum] >KGO49724.1 N-terminal acetyltransferase A, auxiliary subunit [Penicillium expansum] >KGO72621.1 N-terminal acetyltransferase A, auxiliary subunit [Penicillium expansum] -> 0.0	KOG1156, KOG1156, KOG1156, N-terminal acetyltransferase [Chromatin structure and dynamics]. -> 0.0	-	pfam12569, NARP1, NMDA receptor-regulated protein 1. This domain family is found in eukaryotes, and is approximately 40 amino acids in length. The family is found in association with pfam07719, pfam00515. There is a single completely conserved residue L that may be functionally important. NARP1 is the mammalian homolog of a yeast N-terminal acetyltransferase that regulates entry into the G(0) pha…	GO:0003674 -> molecular_function;GO:0005575 -> cellular_component;GO:0005622 -> intracellular anatomical structure;GO:0005737 -> cytoplasm;GO:0005739 -> mitochondrion;GO:0006464 -> cellular protein modification process;GO:0006473 -> protein acetylation;GO:0006474 -> N-terminal protein amino acid acetylation;GO:0006807 -> nitrogen compound metabolic process;GO:0008047 -> enzyme activator activity;…	-	-	-	-	-
ctg00001_0000301_t	820342	820987	-	579	ctg00001	XP_016593112.1 Uncharacterized conserved protein UCP022603 [Penicillium expansum] >KGO37926.1 Uncharacterized conserved protein UCP022603 [Penicillium expansum] >KGO49723.1 Uncharacterized conserved protein UCP022603 [Penicillium expansum] >KGO72622.1 Uncharacterized conserved protein UCP022603 [Penicillium expansum] -> 6.54e-132	-	-	pfam09774, Cid2, Caffeine-induced death protein 2. Members of this family of proteins mediate the disruption of the DNA replication checkpoint (S-M checkpoint) mechanism caused by caffeine. -> 2.10e-63	-	-	-	-	-	-
ctg00001_0000302_t	821442	822610	+	1113	ctg00001	XP_016593111.1 Ribosomal protein S13-like, H2TH [Penicillium expansum] >KGO37927.1 Ribosomal protein S13-like, H2TH [Penicillium expansum] >KGO49722.1 Ribosomal protein S13-like, H2TH [Penicillium expansum] >KGO72623.1 Ribosomal protein S13-like, H2TH [Penicillium expansum] -> 2.20e-269	-	cd08972, PF_Nei_N, N-terminal domain of the plant and fungal Nei and related proteins. This family contains the N-terminal domain of plant and Fungi Nei and related proteins. It belongs to the FpgNei_N, [N-terminal domain of Fpg (formamidopyrimidine-DNA glycosylase, MutM)_Nei (endonuclease VIII)] domain superfamily. DNA glycosylases maintain genome integrity by recognizing base lesions created by…	pfam01149, Fapy_DNA_glyco, Formamidopyrimidine-DNA glycosylase N-terminal domain. Formamidopyrimidine-DNA glycosylase (Fpg) is a DNA repair enzyme that excises oxidized purines from damaged DNA. This family is the N-terminal domain contains eight beta-strands, forming a beta-sandwich with two alpha-helices parallel to its edges. -> 2.00e-26	-	K10563 -> ko03410 Base excision repair	-	-	-	-
ctg00001_0000303_t	822874	823983	-	1110	ctg00001	XP_016593110.1 Phospholipase/carboxylesterase/thioesterase [Penicillium expansum] >KGO37928.1 Phospholipase/carboxylesterase/thioesterase [Penicillium expansum] >KGO49721.1 Phospholipase/carboxylesterase/thioesterase [Penicillium expansum] >KGO72624.1 Phospholipase/carboxylesterase/thioesterase [Penicillium expansum] -> 3.80e-249	KOG2112, KOG2112, KOG2112, Lysophospholipase [Lipid transport and metabolism]. -> 1.41e-09	-	pfam02230, Abhydrolase_2, Phospholipase/Carboxylesterase. This family consists of both phospholipases and carboxylesterases with broad substrate specificity, and is structurally related to alpha/beta hydrolases pfam00561. -> 1.22e-06	-	-	-	-	-	-
ctg00001_0000304_t	824569	825030	+	462	ctg00001	KGO78522.1 hypothetical protein PITC_067310 [Penicillium italicum] -> 9.11e-95	-	-	-	-	-	-	-	-	-
ctg00001_0000305_t	825852	827069	-	1218	ctg00001	KGO72625.1 protein of unknown function DUF2263 [Penicillium expansum] -> 3.13e-233	-	-	pfam10021, DUF2263, Uncharacterized protein conserved in bacteria (DUF2263). This domain, found in various hypothetical bacterial and eukaryotic proteins, has no known function. -> 2.64e-11	-	-	-	-	-	-
ctg00001_0000306_t	827559	829420	+	1791	ctg00001	XP_016593108.1 Iron hydrogenase [Penicillium expansum] >KGO37930.1 Iron hydrogenase [Penicillium expansum] >KGO49719.1 Iron hydrogenase [Penicillium expansum] >KGO72626.1 Iron hydrogenase [Penicillium expansum] -> 0.0	KOG2439, KOG2439, KOG2439, Nuclear architecture related protein [Nuclear structure]. -> 8.07e-95	-	pfam02906, Fe_hyd_lg_C, Iron only hydrogenase large subunit, C-terminal domain. -> 7.60e-29	GO:0003674 -> molecular_function;GO:0003824 -> catalytic activity;GO:0003954 -> NADH dehydrogenase activity;GO:0005488 -> binding;GO:0005575 -> cellular_component;GO:0005622 -> intracellular anatomical structure;GO:0005737 -> cytoplasm;GO:0005829 -> cytosol;GO:0006790 -> sulfur compound metabolic process;GO:0006807 -> nitrogen compound metabolic process;GO:0008150 -> biological_process;GO:0008152…	-	-	-	-	-
ctg00001_0000307_t	829965	830280	+	237	ctg00001	XP_016593107.1 RNA polymerase archaeal subunit P/eukaryotic subunit RPC10 [Penicillium expansum] >KGO37931.1 RNA polymerase archaeal subunit P/eukaryotic subunit RPC10 [Penicillium expansum] >KGO49718.1 RNA polymerase archaeal subunit P/eukaryotic subunit RPC10 [Penicillium expansum] >KGO72627.1 RNA polymerase archaeal subunit P/eukaryotic subunit RPC10 [Penicillium expansum] -> 3.53e-50	KOG3507, KOG3507, KOG3507, DNA-directed RNA polymerase, subunit RPB7.0 [Transcription]. -> 2.71e-17	-	pfam03604, DNA_RNApol_7kD, DNA directed RNA polymerase, 7 kDa subunit. -> 3.06e-13	GO:0000428 -> DNA-directed RNA polymerase complex;GO:0003674 -> molecular_function;GO:0005488 -> binding;GO:0005575 -> cellular_component;GO:0005622 -> intracellular anatomical structure;GO:0005634 -> nucleus;GO:0005654 -> nucleoplasm;GO:0005665 -> RNA polymerase II, core complex;GO:0005666 -> RNA polymerase III complex;GO:0005730 -> nucleolus;GO:0005736 -> RNA polymerase I complex;GO:0005737 -> …	K03009 -> ko04623 Cytosolic DNA-sensing pathway;ko00230 Purine metabolism;ko03020 RNA polymerase;ko00240 Pyrimidine metabolism	-	-	-	-
ctg00001_0000308_t	830748	832127	-	1323	ctg00001	XP_016593106.1 Glycosyl transferase, family 3 [Penicillium expansum] >KGO49717.1 Glycosyl transferase, family 3 [Penicillium expansum] >KGO72628.1 Glycosyl transferase, family 3 [Penicillium expansum] -> 2.80e-311	KOG1438, KOG1438, KOG1438, Anthranilate phosphoribosyltransferase [Amino acid transport and metabolism]. -> 6.12e-48	-	pfam00591, Glycos_transf_3, Glycosyl transferase family, a/b domain. This family includes anthranilate phosphoribosyltransferase (TrpD), thymidine phosphorylase. All these proteins can transfer a phosphorylated ribose substrate. -> 3.28e-40	GO:0000162 -> tryptophan biosynthetic process;GO:0003674 -> molecular_function;GO:0003824 -> catalytic activity;GO:0004048 -> anthranilate phosphoribosyltransferase activity;GO:0005575 -> cellular_component;GO:0005622 -> intracellular anatomical structure;GO:0005634 -> nucleus;GO:0005737 -> cytoplasm;GO:0006082 -> organic acid metabolic process;GO:0006520 -> cellular amino acid metabolic process;…	K00766 -> ko01230 Biosynthesis of amino acids;ko00400 Phenylalanine, tyrosine and tryptophan biosynthesis	-	-	-	-
ctg00001_0000309_t	832416	833465	+	1050	ctg00001	XP_016593105.1 hypothetical protein PEX2_103490 [Penicillium expansum] >KGO37933.1 hypothetical protein PEXP_079490 [Penicillium expansum] >KGO49716.1 hypothetical protein PEX2_103490 [Penicillium expansum] >KGO72629.1 hypothetical protein PEX1_058510 [Penicillium expansum] -> 3.08e-238	-	-	-	GO:0000313 -> organellar ribosome;GO:0000315 -> organellar large ribosomal subunit;GO:0003674 -> molecular_function;GO:0003735 -> structural constituent of ribosome;GO:0005198 -> structural molecule activity;GO:0005575 -> cellular_component;GO:0005622 -> intracellular anatomical structure;GO:0005737 -> cytoplasm;GO:0005739 -> mitochondrion;GO:0005759 -> mitochondrial matrix;GO:0005761 -> mitochon…	-	-	-	-	-
ctg00001_0000310_t	833706	835121	-	1416	ctg00001	XP_016593104.1 hypothetical protein PEX2_103480 [Penicillium expansum] >KGO37934.1 hypothetical protein PEXP_079500 [Penicillium expansum] >KGO49715.1 hypothetical protein PEX2_103480 [Penicillium expansum] -> 0.0	-	cd08586, PI-PLCc_BcPLC_like, Catalytic domain of Bacillus cereus phosphatidylinositol-specific phospholipases C and similar proteins. This subfamily corresponds to the catalytic domain present in Bacillus cereus phosphatidylinositol-specific phospholipase C (PI-PLC, EC 4.6.1.13) and its sequence homologs found in bacteria and eukaryota. Bacterial PI-PLCs participate in Ca2+-independent PI metabol…	-	-	K01771 -> ko00562 Inositol phosphate metabolism	-	-	VFG016320 --> piplc --> 1-phosphatidylinositol phosphodiesterase	-
ctg00001_0000311_t	835767	837419	-	1653	ctg00001	XP_016593103.1 Carboxylesterase, type B [Penicillium expansum] >KGO37935.1 Carboxylesterase, type B [Penicillium expansum] >KGO49714.1 Carboxylesterase, type B [Penicillium expansum] >KGO72631.1 Carboxylesterase, type B [Penicillium expansum] -> 0.0	KOG4389, KOG4389, KOG4389, Acetylcholinesterase/Butyrylcholinesterase [Signal transduction mechanisms]. -> 6.88e-42	cd00312, Esterase_lipase, Esterases and lipases (includes fungal lipases, cholinesterases, etc.) These enzymes act on carboxylic esters (EC: 3.1.1.-). The catalytic apparatus involves three residues (catalytic triad): a serine, a glutamate or aspartate and a histidine.These catalytic residues are responsible for the nucleophilic attack on the carbonyl carbon atom of the ester bond. In contrast wi…	pfam00135, COesterase, Carboxylesterase family. -> 6.01e-46	-	K03927 -> ko00983 Drug metabolism - other enzymes	CE10 --> arylesterase (EC 3.1.1.-); carboxyl esterase (EC 3.1.1.3); acetylcholinesterase (EC 3.1.1.7); cholinesterase (EC 3.1.1.8); sterol esterase (EC 3.1.1.13); brefeldin A esterase (EC 3.1.1.-).	-	-	-
ctg00001_0000312_t	838879	840473	+	1416	ctg00001	XP_016593102.1 Lipoamide Acyltransferase [Penicillium expansum] >KGO37936.1 Lipoamide Acyltransferase [Penicillium expansum] >KGO49713.1 Lipoamide Acyltransferase [Penicillium expansum] >KGO72632.1 Lipoamide Acyltransferase [Penicillium expansum] -> 0.0	KOG0558, KOG0558, KOG0558, Dihydrolipoamide transacylase (alpha-keto acid dehydrogenase E2 subunit) [Energy production and conversion]. -> 3.98e-117	cd06849, lipoyl_domain, Lipoyl domain of the dihydrolipoyl acyltransferase component (E2) of 2-oxo acid dehydrogenases. 2-oxo acid dehydrogenase multienzyme complexes, like pyruvate dehydrogenase (PDH), 2-oxoglutarate dehydrogenase (OGDH) and branched-chain 2-oxo acid dehydrogenase (BCDH), contain at least three different enzymes, 2-oxo acid dehydrogenase (E1), dihydrolipoyl acyltransferase (E2) …	pfam00198, 2-oxoacid_dh, 2-oxoacid dehydrogenases acyltransferase (catalytic domain). These proteins contain one to three copies of a lipoyl binding domain followed by the catalytic domain. -> 1.36e-48	-	K09699 -> ko00640 Propanoate metabolism;ko00280 Valine, leucine and isoleucine degradation	-	-	-	-
ctg00001_0000313_t	840976	841818	-	702	ctg00001	XP_016593101.1 Shikimate kinase [Penicillium expansum] >KGO37937.1 Shikimate kinase [Penicillium expansum] >KGO49712.1 Shikimate kinase [Penicillium expansum] >KGO72633.1 Shikimate kinase [Penicillium expansum] -> 1.57e-166	KOG3354, KOG3354, KOG3354, Gluconate kinase [Carbohydrate transport and metabolism]. -> 3.76e-44	cd02021, GntK, Gluconate kinase (GntK) catalyzes the phosphoryl transfer from ATP to gluconate. The resulting product gluconate-6-phoshate is an important precursor of gluconate metabolism. GntK acts as a dimmer composed of two identical subunits. -> 5.25e-41	-	-	K00851 -> ko00030 Pentose phosphate pathway;ko01200 Carbon metabolism	-	-	-	-
ctg00001_0000314_t	843414	845087	+	861	ctg00001	XP_016593100.1 Vacuolar protein sorting-associated protein 26 [Penicillium expansum] >KGO37938.1 Vacuolar protein sorting-associated protein 26 [Penicillium expansum] >KGO49711.1 Vacuolar protein sorting-associated protein 26 [Penicillium expansum] >KGO72634.1 Vacuolar protein sorting-associated protein 26 [Penicillium expansum] -> 9.09e-195	KOG3063, KOG3063, KOG3063, Membrane coat complex Retromer, subunit VPS26 [Intracellular trafficking, secretion, and vesicular transport]. -> 2.04e-129	-	pfam03643, Vps26, Vacuolar protein sorting-associated protein 26. Vacuolar protein sorting-associated protein (Vps) 26 is one of around 50 proteins involved in protein trafficking. In particular, Vps26 assembles into a retromer complex with at least four other proteins Vps5, Vps17, Vps29 and Vps35. This family also contains Down syndrome critical region 3/A. -> 6.43e-131	GO:0000322 -> storage vacuole;GO:0000323 -> lytic vacuole;GO:0000324 -> fungal-type vacuole;GO:0000329 -> fungal-type vacuole membrane;GO:0003674 -> molecular_function;GO:0003824 -> catalytic activity;GO:0005215 -> transporter activity;GO:0005575 -> cellular_component;GO:0005622 -> intracellular anatomical structure;GO:0005737 -> cytoplasm;GO:0005768 -> endosome;GO:0005773 -> vacuole;GO:0005774 -…	K18466 -> ko04144 Endocytosis	-	-	-	-
ctg00001_0000315_t	845480	850821	-	5178	ctg00001	XP_016593099.1 Uncharacterized protein PEX2_103430 [Penicillium expansum] >KGO37939.1 Uncharacterized protein PEXP_079550 [Penicillium expansum] >KGO49710.1 Uncharacterized protein PEX2_103430 [Penicillium expansum] -> 0.0	KOG1848, KOG1848, KOG1848, Uncharacterized conserved protein [Function unknown]. -> 9.75e-20	-	pfam16213, DCB, dimerization and cyclophilin-binding domain of Mon2. DCB is the N-terminal domain of Mon2- and GIG1-like proteins from metazoa. Mon2 and BIG1 like proteins play an important role in the cytoplasm-to-vacuole transport pathway and are required for Golgi homeostasis. -> 1.49e-18	GO:0003674 -> molecular_function;GO:0005085 -> guanyl-nucleotide exchange factor activity;GO:0005488 -> binding;GO:0005515 -> protein binding;GO:0005575 -> cellular_component;GO:0005622 -> intracellular anatomical structure;GO:0005737 -> cytoplasm;GO:0005768 -> endosome;GO:0005769 -> early endosome;GO:0005794 -> Golgi apparatus;GO:0005802 -> trans-Golgi network;GO:0006605 -> protein targeting;GO:…	-	-	-	-	-
ctg00001_0000316_t	851214	851872	+	420	ctg00001	XP_014530654.1 hypothetical protein PDIP_86050 [Penicillium digitatum Pd1] >XP_040649315.1 Ubiquitin-conjugating enzyme, E2 [Penicillium griseofulvum] >EKV12843.1 hypothetical protein PDIG_41130 [Penicillium digitatum PHI26] >KAG0159990.1 hypothetical protein PDIDSM_7517 [Penicillium digitatum] >OQE43188.1 hypothetical protein PENCOP_c003G03398 [Penicillium coprophilum] >EKV04811.1 hypothetical p…	KOG0896, KOG0896, KOG0896, Ubiquitin-conjugating enzyme E2 [Posttranslational modification, protein turnover, chaperones]. -> 1.50e-45	cd00195, UBCc, Ubiquitin-conjugating enzyme E2, catalytic (UBCc) domain. This is part of the ubiquitin-mediated protein degradation pathway in which a thiol-ester linkage forms between a conserved cysteine and the C-terminus of ubiquitin and complexes with ubiquitin protein ligase enzymes, E3. This pathway regulates many fundamental cellular processes. There are also other E2s which form thiol-es…	pfam00179, UQ_con, Ubiquitin-conjugating enzyme. Proteins destined for proteasome-mediated degradation may be ubiquitinated. Ubiquitination follows conjugation of ubiquitin to a conserved cysteine residue of UBC homologs. TSG101 is one of several UBC homologs that lacks this active site cysteine. -> 2.14e-08	GO:0000209 -> protein polyubiquitination;GO:0003674 -> molecular_function;GO:0003824 -> catalytic activity;GO:0004842 -> ubiquitin-protein transferase activity;GO:0005488 -> binding;GO:0005515 -> protein binding;GO:0005575 -> cellular_component;GO:0005622 -> intracellular anatomical structure;GO:0005634 -> nucleus;GO:0005737 -> cytoplasm;GO:0006139 -> nucleobase-containing compound metabolic proc…	K10704 -> ko04624 Toll and Imd signaling pathway	-	-	-	-
ctg00001_0000317_t	852951	854128	+	909	ctg00001	XP_016593097.1 Complex 1 LYR protein [Penicillium expansum] >KGO37941.1 Complex 1 LYR protein [Penicillium expansum] >KGO47921.1 Complex 1 LYR protein [Penicillium expansum] >KGO49708.1 Complex 1 LYR protein [Penicillium expansum] -> 9.00e-180	-	-	-	-	-	-	-	-	-
ctg00001_0000318_t	854482	855245	-	606	ctg00001	XP_016593096.1 hypothetical protein PEX2_103400 [Penicillium expansum] >KGO37942.1 hypothetical protein PEXP_079580 [Penicillium expansum] >KGO47920.1 hypothetical protein PEX1_055540 [Penicillium expansum] >KGO49707.1 hypothetical protein PEX2_103400 [Penicillium expansum] -> 1.86e-126	KOG4018, KOG4018, KOG4018, Uncharacterized conserved protein, contains RWD domain [Function unknown]. -> 5.92e-15	-	-	GO:0002181 -> cytoplasmic translation;GO:0003674 -> molecular_function;GO:0005488 -> binding;GO:0005515 -> protein binding;GO:0005575 -> cellular_component;GO:0005622 -> intracellular anatomical structure;GO:0005737 -> cytoplasm;GO:0005844 -> polysome;GO:0006412 -> translation;GO:0006518 -> peptide metabolic process;GO:0006807 -> nitrogen compound metabolic process;GO:0008150 -> biological_proces…	-	-	-	-	-
ctg00001_0000319_t	855685	856428	+	681	ctg00001	CRL23565.1 unnamed protein product [Penicillium camemberti] -> 3.94e-92	-	-	-	-	-	-	-	-	-
ctg00001_0000320_t	857190	858433	+	1188	ctg00001	XP_016593095.1 Tetratricopeptide-like helical [Penicillium expansum] >KGO37943.1 Tetratricopeptide-like helical [Penicillium expansum] >KGO47919.1 Tetratricopeptide-like helical [Penicillium expansum] >KGO49706.1 Tetratricopeptide-like helical [Penicillium expansum] -> 4.15e-257	-	-	-	GO:0005575 -> cellular_component;GO:0005622 -> intracellular anatomical structure;GO:0005634 -> nucleus;GO:0005737 -> cytoplasm;GO:0006508 -> proteolysis;GO:0006511 -> ubiquitin-dependent protein catabolic process;GO:0006807 -> nitrogen compound metabolic process;GO:0006950 -> response to stress;GO:0008150 -> biological_process;GO:0008152 -> metabolic process;GO:0009056 -> catabolic process;GO:00…	-	-	-	-	-
ctg00001_0000321_t	858719	860448	+	1461	ctg00001	XP_016593094.1 Sirtuin family [Penicillium expansum] >KGO37944.1 Sirtuin family [Penicillium expansum] >KGO47918.1 Sirtuin family [Penicillium expansum] >KGO49705.1 Sirtuin family [Penicillium expansum] -> 0.0	KOG2684, KOG2684, KOG2684, Sirtuin 5 and related class III sirtuins (SIR2 family) [Chromatin structure and dynamics, Transcription]. -> 2.13e-80	cd01408, SIRT1, SIRT1: Eukaryotic group (class1) which includes human sirtuins SIRT1-3 and yeast Hst1-4; and are members of the SIR2 family of proteins, silent information regulator 2 (Sir2) enzymes which catalyze NAD+-dependent protein/histone deacetylation. Sir2 proteins have been shown to regulate gene silencing, DNA repair, and life span. The most-studied function, gene silencing, involves th…	pfam02146, SIR2, Sir2 family. This region is characteristic of Silent information regulator 2 (Sir2) proteins, or sirtuins. These are protein deacetylases that depend on nicotine adenine dinucleotide (NAD). They are found in many subcellular locations, including the nucleus, cytoplasm and mitochondria. Eukaryotic forms play in important role in the regulation of transcriptional repression. Moreov…	GO:0000018 -> regulation of DNA recombination;GO:0000019 -> regulation of mitotic recombination;GO:0000118 -> histone deacetylase complex;GO:0000122 -> negative regulation of transcription by RNA polymerase II;GO:0000166 -> nucleotide binding;GO:0000183 -> rDNA heterochromatin assembly;GO:0000228 -> nuclear chromosome;GO:0000302 -> response to reactive oxygen species;GO:0000775 -> chromosome, cen…	K11121 -> ko00760 Nicotinate and nicotinamide metabolism;ko04213 Longevity regulating pathway - multiple species	-	-	-	-
ctg00001_0000322_t	860952	862631	+	1365	ctg00001	XP_016593093.1 tRNA guanosine-2'-O-methyltransferase, TRM11 [Penicillium expansum] >KGO47917.1 tRNA guanosine-2'-O-methyltransferase, TRM11 [Penicillium expansum] >KGO49704.1 tRNA guanosine-2'-O-methyltransferase, TRM11 [Penicillium expansum] -> 0.0	KOG2671, KOG2671, KOG2671, Putative RNA methylase [Replication, recombination and repair]. -> 9.84e-110	-	-	GO:0001510 -> RNA methylation;GO:0002940 -> tRNA N2-guanine methylation;GO:0003674 -> molecular_function;GO:0003676 -> nucleic acid binding;GO:0003723 -> RNA binding;GO:0003824 -> catalytic activity;GO:0004809 -> tRNA (guanine-N2-)-methyltransferase activity;GO:0005488 -> binding;GO:0005575 -> cellular_component;GO:0005622 -> intracellular anatomical structure;GO:0005737 -> cytoplasm;GO:0006139 -…	-	-	-	-	-
ctg00001_0000323_t	862794	863732	-	606	ctg00001	XP_016593092.1 Histidine triad (HIT) protein [Penicillium expansum] >KGO37946.1 Histidine triad (HIT) protein [Penicillium expansum] >KGO47916.1 Histidine triad (HIT) protein [Penicillium expansum] >KGO49703.1 Histidine triad (HIT) protein [Penicillium expansum] -> 1.60e-141	KOG3379, KOG3379, KOG3379, Diadenosine polyphosphate hydrolase and related proteins of the histidine triad (HIT) family [Nucleotide transport and metabolism, General function prediction only]. -> 9.51e-13	cd01277, HINT_subgroup, HINT (histidine triad nucleotide-binding protein) subgroup: Members of this CD belong to the superfamily of histidine triad hydrolases that act on alpha-phosphate of ribonucleotides. This subgroup includes members from all three forms of cellular life. Although the biochemical function has not been characterised for many of the members of this subgroup, the proteins from Y…	pfam01230, HIT, HIT domain. -> 5.01e-14	-	-	-	-	-	-
ctg00001_0000324_t	864749	866406	-	1416	ctg00001	XP_016593091.1 Cyclin, N-terminal [Penicillium expansum] >KGO37947.1 Cyclin, N-terminal [Penicillium expansum] >KGO47915.1 Cyclin, N-terminal [Penicillium expansum] >KGO49702.1 Cyclin, N-terminal [Penicillium expansum] -> 2.33e-294	KOG0653, KOG0653, KOG0653, Cyclin B and related kinase-activating proteins [Cell cycle control, cell division, chromosome partitioning]. -> 2.26e-71	cd20568, CYCLIN_CLBs_yeast_rpt1, first cyclin box found in yeast B-type cyclins. This subfamily includes Saccharomyces cerevisiae G2/mitotic-specific cyclins 1-4 (ScCLB1-4), S-phase entry cyclins 5-6 (ScCLB5-6), and Schizosaccharomyces pombe G2/mitotic-specific cyclins, cig1, cig2 and cdc13. ScCLB1-4 are essential for the control of the cell cycle at the G2/M (mitosis) transition. They interact w…	pfam00134, Cyclin_N, Cyclin, N-terminal domain. Cyclins regulate cyclin dependent kinases (CDKs). Cyclin-0 (CCNO) is a Uracil-DNA glycosylase that is related to other cyclins. Cyclins contain two domains of similar all-alpha fold, of which this family corresponds with the N-terminal domain. -> 4.77e-46	GO:0000018 -> regulation of DNA recombination;GO:0000070 -> mitotic sister chromatid segregation;GO:0000075 -> cell cycle checkpoint signaling;GO:0000079 -> regulation of cyclin-dependent protein serine/threonine kinase activity;GO:0000082 -> G1/S transition of mitotic cell cycle;GO:0000086 -> G2/M transition of mitotic cell cycle;GO:0000228 -> nuclear chromosome;GO:0000278 -> mitotic cell cycle;…	-	-	-	-	-
ctg00001_0000325_t	867502	868791	+	1221	ctg00001	KGO78543.1 Nucleic acid-binding, OB-fold [Penicillium italicum] -> 4.36e-301	KOG0438, KOG0438, KOG0438, Mitochondrial/chloroplast ribosomal protein L2 [Translation, ribosomal structure and biogenesis]. -> 6.64e-51	-	pfam03947, Ribosomal_L2_C, Ribosomal Proteins L2, C-terminal domain. -> 5.07e-38	GO:0000313 -> organellar ribosome;GO:0000315 -> organellar large ribosomal subunit;GO:0003674 -> molecular_function;GO:0003676 -> nucleic acid binding;GO:0003723 -> RNA binding;GO:0003735 -> structural constituent of ribosome;GO:0005198 -> structural molecule activity;GO:0005488 -> binding;GO:0005575 -> cellular_component;GO:0005622 -> intracellular anatomical structure;GO:0005737 -> cytoplasm;GO…	-	-	-	-	-
ctg00001_0000326_t	869646	872662	+	2706	ctg00001	XP_016593089.1 Transcription factor, fungi [Penicillium expansum] >KGO37949.1 Transcription factor, fungi [Penicillium expansum] >KGO47913.1 Transcription factor, fungi [Penicillium expansum] >KGO49700.1 Transcription factor, fungi [Penicillium expansum] -> 0.0	-	cd12148, fungal_TF_MHR, fungal transcription factor regulatory middle homology region. This domain is present in the large family of fungal zinc cluster transcription factors that contain an N-terminal GAL4-like C6 zinc binuclear cluster DNA-binding domain. Examples of members of this large fungal group are the following Saccharomyces cerevisiae transcription factors, GAL4, STB5, DAL81, CAT8, RDR…	pfam00172, Zn_clus, Fungal Zn(2)-Cys(6) binuclear cluster domain. -> 1.11e-09	-	-	-	-	-	-
ctg00001_0000327_t	873467	874940	-	1338	ctg00001	KAF7529374.1 hypothetical protein PCG10_008084 [Penicillium crustosum] -> 0.0	KOG1407, KOG1407, KOG1407, WD40 repeat protein [Function unknown]. -> 7.39e-57	cd00200, WD40, WD40 domain, found in a number of eukaryotic proteins that cover a wide variety of functions including adaptor/regulatory modules in signal transduction, pre-mRNA processing and cytoskeleton assembly; typically contains a GH dipeptide 11-24 residues from its N-terminus and the WD dipeptide at its C-terminus and is 40 residues long, hence the name WD40; between GH and WD lies a cons…	-	GO:0000346 -> transcription export complex;GO:0000347 -> THO complex;GO:0000445 -> THO complex part of transcription export complex;GO:0005575 -> cellular_component;GO:0005622 -> intracellular anatomical structure;GO:0005634 -> nucleus;GO:0006403 -> RNA localization;GO:0006405 -> RNA export from nucleus;GO:0006406 -> mRNA export from nucleus;GO:0006611 -> protein export from nucleus;GO:0006810 ->…	K12880 -> ko03040 Spliceosome;ko03013 RNA transport	-	-	-	-
ctg00001_0000328_t	875758	877380	+	1176	ctg00001	XP_016593087.1 Ribonuclease P, Rpp40 [Penicillium expansum] >KGO37951.1 Ribonuclease P, Rpp40 [Penicillium expansum] >KGO47911.1 Ribonuclease P, Rpp40 [Penicillium expansum] >KGO49698.1 Ribonuclease P, Rpp40 [Penicillium expansum] -> 5.33e-283	-	-	pfam08584, Ribonuc_P_40, Ribonuclease P 40kDa (Rpp40) subunit. The tRNA processing enzyme ribonuclease P (RNase P) consists of an RNA molecule and at least eight protein subunits. Subunits hpop1, Rpp21, Rpp29, Rpp30, Rpp38, and Rpp40 (this entry) are involved in extensive, but weak, protein-protein interactions in the holoenzyme complex. -> 2.27e-43	-	K14530 -> ko03008 Ribosome biogenesis in eukaryotes;ko03013 RNA transport	-	-	-	-
ctg00001_0000329_t	877832	879917	+	1812	ctg00001	XP_016593086.1 hypothetical protein PEX2_103300 [Penicillium expansum] >KGO37952.1 hypothetical protein PEXP_079680 [Penicillium expansum] >KGO47910.1 hypothetical protein PEX1_055440 [Penicillium expansum] >KGO49697.1 hypothetical protein PEX2_103300 [Penicillium expansum] -> 1.47e-264	-	-	-	-	-	-	-	-	-
ctg00001_0000330_t	880666	880844	-	132	ctg00001	-	-	-	-	-	-	-	-	-	-
ctg00001_0000331_t	881047	886305	-	5007	ctg00001	XP_016593085.1 Dna2/Cas4, domain of unknown function DUF83 [Penicillium expansum] >KGO37953.1 Dna2/Cas4, domain of unknown function DUF83 [Penicillium expansum] >KGO49696.1 Dna2/Cas4, domain of unknown function DUF83 [Penicillium expansum] >KGO54748.1 Dna2/Cas4, domain of unknown function DUF83 [Penicillium expansum] -> 0.0	KOG1805, KOG1805, KOG1805, DNA replication helicase [Replication, recombination and repair]. -> 0.0	cd18041, DEXXQc_DNA2, DEXXQ-box helicase domain of DNA2. DNA2 (DNA Replication Helicase/Nuclease 2) possesses different enzymatic activities, such as single-stranded DNA (ssDNA)-dependent ATPase, 5-3 helicase, and endonuclease activities, and is involved in DNA replication and DNA repair in the nucleus and mitochondrion. It is involved in Okazaki fragment processing by cleaving long flaps that es…	pfam08696, Dna2, DNA replication factor Dna2. Dna2 is a DNA replication factor with single-stranded DNA-dependent ATPase, ATP-dependent nuclease, ( 5'-flap endonuclease) and helicase activities. It is required for Okazaki fragment processing and is involved in DNA repair pathways. -> 3.00e-58	GO:0000003 -> reproduction;GO:0000014 -> single-stranded DNA endodeoxyribonuclease activity;GO:0000166 -> nucleotide binding;GO:0000228 -> nuclear chromosome;GO:0000278 -> mitotic cell cycle;GO:0000706 -> meiotic DNA double-strand break processing;GO:0000723 -> telomere maintenance;GO:0000729 -> DNA double-strand break processing;GO:0000781 -> chromosome, telomeric region;GO:0003674 -> molecular_…	K10742 -> ko03030 DNA replication	-	-	-	-
ctg00001_0000332_t	886873	887302	+	345	ctg00001	XP_016593084.1 NADH:ubiquinone oxidoreductase, ESSS subunit [Penicillium expansum] >KGO37954.1 NADH:ubiquinone oxidoreductase, ESSS subunit [Penicillium expansum] >KGO49695.1 NADH:ubiquinone oxidoreductase, ESSS subunit [Penicillium expansum] >KGO54747.1 NADH:ubiquinone oxidoreductase, ESSS subunit [Penicillium expansum] -> 1.47e-79	-	-	-	-	-	-	-	-	-
ctg00001_0000333_t	887811	888899	-	825	ctg00001	XP_016593083.1 Carbon-nitrogen hydrolase [Penicillium expansum] >KGO37955.1 Carbon-nitrogen hydrolase [Penicillium expansum] >KGO49694.1 Carbon-nitrogen hydrolase [Penicillium expansum] >KGO54746.1 Carbon-nitrogen hydrolase [Penicillium expansum] -> 2.14e-189	KOG0807, KOG0807, KOG0807, Carbon-nitrogen hydrolase [Amino acid transport and metabolism]. -> 2.54e-99	cd07572, nit, Nit1, Nit 2, and related proteins, and the Nit1-like domain of NitFhit (class 10 nitrilases). This subgroup includes mammalian Nit1 and Nit2, the Nit1-like domain of the invertebrate NitFhit, and various uncharacterized bacterial and archaeal Nit-like proteins. Nit1 and Nit2 are candidate tumor suppressor proteins. In NitFhit, the Nit1-like domain is encoded as a fusion protein with…	pfam00795, CN_hydrolase, Carbon-nitrogen hydrolase. This family contains hydrolases that break carbon-nitrogen bonds. The family includes: Nitrilase EC:3.5.5.1, Aliphatic amidase EC:3.5.1.4, Biotidinase EC:3.5.1.12, Beta-ureidopropionase EC:3.5.1.6. Nitrilase-related proteins generally have a conserved E-K-C catalytic triad, and are multimeric alpha-beta-beta-alpha sandwich proteins. -> 1.84e-36	GO:0003674 -> molecular_function;GO:0003824 -> catalytic activity;GO:0004551 -> nucleotide diphosphatase activity;GO:0006139 -> nucleobase-containing compound metabolic process;GO:0006725 -> cellular aromatic compound metabolic process;GO:0006753 -> nucleoside phosphate metabolic process;GO:0006793 -> phosphorus metabolic process;GO:0006796 -> phosphate-containing compound metabolic process;GO:00…	-	-	-	-	-
ctg00001_0000334_t	889159	892304	+	3096	ctg00001	XP_016593082.1 Ribonuclease II/R [Penicillium expansum] >KGO37956.1 Ribonuclease II/R [Penicillium expansum] >KGO49693.1 Ribonuclease II/R [Penicillium expansum] >KGO54745.1 Ribonuclease II/R [Penicillium expansum] -> 0.0	KOG2102, KOG2102, KOG2102, Exosomal 3'-5' exoribonuclease complex, subunit Rrp44/Dis3 [Translation, ribosomal structure and biogenesis]. -> 0.0	cd09862, PIN_Rrp44-like, VapC-like PIN domain of yeast exosome subunit Rrp44 endoribonuclease and other eukaryotic homologs. PIN (PilT N terminus) domain of the Saccharomyces cerevisiae exosome subunit Rrp44 (Ribosomal RNA-processing protein 44 or Protein Dis3 homolog) and other similar eukaryotic homologs are included in this family. The eukaryotic exosome is a conserved macromolecular complex r…	pfam00773, RNB, RNB domain. This domain is the catalytic domain of ribonuclease II. -> 3.40e-66	GO:0000049 -> tRNA binding;GO:0000175 -> 3'-5'-exoribonuclease activity;GO:0000176 -> nuclear exosome (RNase complex);GO:0000177 -> cytoplasmic exosome (RNase complex);GO:0000178 -> exosome (RNase complex);GO:0000184 -> nuclear-transcribed mRNA catabolic process, nonsense-mediated decay;GO:0000228 -> nuclear chromosome;GO:0000288 -> nuclear-transcribed mRNA catabolic process, deadenylation-depend…	K12585 -> ko03018 RNA degradation	-	-	-	-
ctg00001_0000335_t	892439	894014	-	1518	ctg00001	XP_016593081.1 Major facilitator superfamily domain, general substrate transporter [Penicillium expansum] >KGO37957.1 Major facilitator superfamily domain, general substrate transporter [Penicillium expansum] >KGO49692.1 Major facilitator superfamily domain, general substrate transporter [Penicillium expansum] >KGO54744.1 Major facilitator superfamily domain, general substrate transporter [Penici…	KOG2504, KOG2504, KOG2504, Monocarboxylate transporter [Carbohydrate transport and metabolism]. -> 3.00e-24	cd17352, MFS_MCT_SLC16, Monocarboxylate transporter (MCT) family of the Major Facilitator Superfamily of transporters. The animal Monocarboxylate transporter (MCT) family is also called Solute carrier family 16 (SLC16 or SLC16A). It is composed of 14 members, MCT1-14. MCTs play an integral role in cellular metabolism via lactate transport and have been implicated in metabolic synergy in tumors. M…	-	GO:0000322 -> storage vacuole;GO:0000323 -> lytic vacuole;GO:0000324 -> fungal-type vacuole;GO:0000329 -> fungal-type vacuole membrane;GO:0003674 -> molecular_function;GO:0005215 -> transporter activity;GO:0005575 -> cellular_component;GO:0005622 -> intracellular anatomical structure;GO:0005737 -> cytoplasm;GO:0005739 -> mitochondrion;GO:0005773 -> vacuole;GO:0005774 -> vacuolar membrane;GO:00057…	-	-	-	-	-
ctg00001_0000336_t	894922	897325	+	2289	ctg00001	XP_016593080.1 Zinc finger, LIM-type [Penicillium expansum] >KGO37958.1 Zinc finger, LIM-type [Penicillium expansum] >KGO49691.1 Zinc finger, LIM-type [Penicillium expansum] -> 0.0	KOG1703, KOG1703, KOG1703, Adaptor protein Enigma and related PDZ-LIM proteins [Signal transduction mechanisms, Cytoskeleton]. -> 2.79e-06	cd09334, LIM4_PINCH, The fourth LIM domain of protein PINCH. The fourth LIM domain of protein PINCH: PINCH plays a pivotal role in the assembly of focal adhesions (FAs), regulating diverse functions in cell adhesion, growth, and differentiation through LIM-mediated protein-protein interactions. PINCH comprises an array of five LIM domains that interact with integrin-linked kinase (ILK), Nck2 (als…	pfam00412, LIM, LIM domain. This family represents two copies of the LIM structural domain. -> 3.55e-06	GO:0000910 -> cytokinesis;GO:0003674 -> molecular_function;GO:0005092 -> GDP-dissociation inhibitor activity;GO:0005094 -> Rho GDP-dissociation inhibitor activity;GO:0005575 -> cellular_component;GO:0005622 -> intracellular anatomical structure;GO:0005737 -> cytoplasm;GO:0005826 -> actomyosin contractile ring;GO:0005856 -> cytoskeleton;GO:0005938 -> cell cortex;GO:0006996 -> organelle organizatio…	-	-	-	-	-
ctg00001_0000337_t	897695	898929	-	1017	ctg00001	KUM57899.1 hypothetical protein ACN42_g9276 [Penicillium freii] -> 2.63e-236	KOG3115, KOG3115, KOG3115, Methyltransferase-like protein [General function prediction only]. -> 8.41e-87	-	pfam02390, Methyltransf_4, Putative methyltransferase. This is a family of putative methyltransferases. The aligned region contains the GXGXG S-AdoMet binding site suggesting a putative methyltransferase activity. -> 5.50e-20	GO:0000049 -> tRNA binding;GO:0001510 -> RNA methylation;GO:0003674 -> molecular_function;GO:0003676 -> nucleic acid binding;GO:0003723 -> RNA binding;GO:0003824 -> catalytic activity;GO:0005488 -> binding;GO:0005575 -> cellular_component;GO:0005622 -> intracellular anatomical structure;GO:0005634 -> nucleus;GO:0005737 -> cytoplasm;GO:0006139 -> nucleobase-containing compound metabolic process;GO…	-	-	-	-	-
ctg00001_0000338_t	899148	899816	+	609	ctg00001	XP_016593078.1 ESCRT-II complex, Vps25 subunit, N-terminal winged helix [Penicillium expansum] >KGO37960.1 ESCRT-II complex, Vps25 subunit, N-terminal winged helix [Penicillium expansum] >KGO49689.1 ESCRT-II complex, Vps25 subunit, N-terminal winged helix [Penicillium expansum] >KGO54741.1 ESCRT-II complex, Vps25 subunit, N-terminal winged helix [Penicillium expansum] -> 4.89e-132	KOG4068, KOG4068, KOG4068, Uncharacterized conserved protein [Function unknown]. -> 1.10e-35	-	pfam05871, ESCRT-II, ESCRT-II complex subunit. This family of conserved eukaryotic proteins are subunits of the endosome associated complex ESCRT-II which recruits transport machinery for protein sorting at the multivesicular body (MVB). This protein complex transiently associates with the endosomal membrane and thereby initiates the formation of ESCRT-III, a membrane-associated protein complex t…	GO:0000429 -> carbon catabolite regulation of transcription from RNA polymerase II promoter;GO:0000430 -> regulation of transcription from RNA polymerase II promoter by glucose;GO:0000433 -> carbon catabolite repression of transcription from RNA polymerase II promoter by glucose;GO:0000814 -> ESCRT II complex;GO:0003674 -> molecular_function;GO:0005198 -> structural molecule activity;GO:0005488 -…	K12189 -> ko04144 Endocytosis	-	-	-	-
ctg00001_0000339_t	900018	902742	-	2556	ctg00001	XP_016593077.1 hypothetical protein PEX2_103210 [Penicillium expansum] >KGO37961.1 hypothetical protein PEXP_079770 [Penicillium expansum] >KGO49688.1 hypothetical protein PEX2_103210 [Penicillium expansum] >KGO54740.1 hypothetical protein PEX1_048230 [Penicillium expansum] -> 0.0	KOG2043, KOG2043, KOG2043, Signaling protein SWIFT and related BRCT domain proteins [Transcription, Signal transduction mechanisms, Cell cycle control, cell division, chromosome partitioning, Replication, recombination and repair]. -> 2.55e-08	cd18436, BRCT_BRC1_like_rpt2, second BRCT domain of Schizosaccharomyces pombe BRCT-containing protein 1 (BRC1) and similar proteins. Schizosaccharomyces pombe BRC1 is required for mitotic fidelity, specifically in the G2 phase of the cell cycle. It plays a role in chromatin organization. The family also includes Cryptococcus neoformans DNA ligase 4 (LIG4, also known as DNA ligase IV or polydeoxyr…	pfam16770, RTT107_BRCT_5, Regulator of Ty1 transposition protein 107 BRCT domain. This is the fifth BRCT domain of regulator of Ty1 transposition protein 107 (RTT107). It is involved in binding phosphorylated histone H2A. -> 2.04e-26	GO:0000075 -> cell cycle checkpoint signaling;GO:0000076 -> DNA replication checkpoint signaling;GO:0000077 -> DNA damage checkpoint signaling;GO:0000151 -> ubiquitin ligase complex;GO:0000228 -> nuclear chromosome;GO:0000278 -> mitotic cell cycle;GO:0000775 -> chromosome, centromeric region;GO:0000781 -> chromosome, telomeric region;GO:0000785 -> chromatin;GO:0000792 -> heterochromatin;GO:000557…	-	-	-	-	-
ctg00001_0000340_t	903967	904692	-	591	ctg00001	XP_016593076.1 hypothetical protein PEX2_103200 [Penicillium expansum] >KGO37962.1 hypothetical protein PEXP_079780 [Penicillium expansum] >KGO49687.1 hypothetical protein PEX2_103200 [Penicillium expansum] >KGO72858.1 hypothetical protein PEX1_074600 [Penicillium expansum] -> 2.47e-122	-	-	-	-	-	-	-	-	-
ctg00001_0000341_t	905326	906129	+	804	ctg00001	XP_016593075.1 hypothetical protein PEX2_103190 [Penicillium expansum] >KGO37963.1 hypothetical protein PEXP_079790 [Penicillium expansum] >KGO49686.1 hypothetical protein PEX2_103190 [Penicillium expansum] >KGO72859.1 hypothetical protein PEX1_074610 [Penicillium expansum] -> 5.23e-182	-	-	-	GO:0006082 -> organic acid metabolic process;GO:0006725 -> cellular aromatic compound metabolic process;GO:0008150 -> biological_process;GO:0008152 -> metabolic process;GO:0009058 -> biosynthetic process;GO:0009987 -> cellular process;GO:0016053 -> organic acid biosynthetic process;GO:0018130 -> heterocycle biosynthetic process;GO:0018958 -> phenol-containing compound metabolic process;GO:0019438…	-	-	-	-	-
ctg00001_0000342_t	906356	909768	-	3237	ctg00001	XP_016593074.1 sulfate transporter [Penicillium expansum] >KGO37964.1 sulfate transporter [Penicillium expansum] >KGO49685.1 sulfate transporter [Penicillium expansum] >KGO72860.1 sulfate transporter [Penicillium expansum] -> 0.0	KOG0236, KOG0236, KOG0236, Sulfate/bicarbonate/oxalate exchanger SAT-1 and related transporters (SLC26 family) [Inorganic ion transport and metabolism]. -> 1.67e-15	cd07042, STAS_SulP_like_sulfate_transporter, Sulphate Transporter and Anti-Sigma factor antagonist domain of SulP-like sulfate transporters, plays a role in the function and regulation of the transport activity, proposed general NTP binding function. The SulP family is a large and diverse family of anion transporters, with members from eubacteria, plants, fungi, and mammals. They contain 10 to 14…	-	GO:0000322 -> storage vacuole;GO:0000323 -> lytic vacuole;GO:0000324 -> fungal-type vacuole;GO:0003674 -> molecular_function;GO:0005215 -> transporter activity;GO:0005575 -> cellular_component;GO:0005622 -> intracellular anatomical structure;GO:0005737 -> cytoplasm;GO:0005773 -> vacuole;GO:0005886 -> plasma membrane;GO:0005887 -> integral component of plasma membrane;GO:0006810 -> transport;GO:00…	-	-	-	-	-
ctg00001_0000343_t	910820	911689	-	690	ctg00001	XP_014530628.1 hypothetical protein PDIP_85790 [Penicillium digitatum Pd1] >XP_016593073.1 GINS complex [Penicillium expansum] >EKV12817.1 hypothetical protein PDIG_40870 [Penicillium digitatum PHI26] >KGO78559.1 GINS complex [Penicillium italicum] >KUM55783.1 hypothetical protein ACN42_g11452 [Penicillium freii] >OQD65077.1 hypothetical protein PENPOL_c006G05859 [Penicillium polonicum] >QQK45880…	KOG3303, KOG3303, KOG3303, Predicted alpha-helical protein, potentially involved in replication/repair [Replication, recombination and repair]. -> 6.22e-46	cd11710, GINS_A_psf1, Alpha-helical domain of GINS complex protein Psf1. Psf1 is a component of the GINS tetrameric protein complex. Psf1 is mainly expressed in highly proliferative tissues, such as blastocysts, adult bone marrow, and testis, in which the stem cell system is active. Loss of Psf1 causes embryonic lethality. GINS is a complex of four subunits (Sld5, Psf1, Psf2 and Psf3) that is inv…	-	GO:0000228 -> nuclear chromosome;GO:0000278 -> mitotic cell cycle;GO:0000724 -> double-strand break repair via homologous recombination;GO:0000725 -> recombinational repair;GO:0000727 -> double-strand break repair via break-induced replication;GO:0000811 -> GINS complex;GO:0003674 -> molecular_function;GO:0003678 -> DNA helicase activity;GO:0003824 -> catalytic activity;GO:0004386 -> helicase act…	-	-	-	-	-
ctg00001_0000344_t	911992	913144	-	1008	ctg00001	XP_016593072.1 Oxoglutarate/iron-dependent dioxygenase [Penicillium expansum] >KGO37966.1 Oxoglutarate/iron-dependent dioxygenase [Penicillium expansum] >KGO49683.1 Oxoglutarate/iron-dependent dioxygenase [Penicillium expansum] >KGO72862.1 Oxoglutarate/iron-dependent dioxygenase [Penicillium expansum] -> 3.13e-249	KOG0143, KOG0143, KOG0143, Iron/ascorbate family oxidoreductases [Secondary metabolites biosynthesis, transport and catabolism, General function prediction only]. -> 3.56e-35	-	pfam14226, DIOX_N, non-haem dioxygenase in morphine synthesis N-terminal. This is the highly conserved N-terminal region of proteins with 2-oxoglutarate/Fe(II)-dependent dioxygenase activity. -> 2.12e-16	-	-	-	-	-	-
ctg00001_0000345_t	915078	915845	+	768	ctg00001	XP_016593071.1 hypothetical protein PEX2_103150 [Penicillium expansum] >KGO37967.1 hypothetical protein PEXP_079830 [Penicillium expansum] >KGO49682.1 hypothetical protein PEX2_103150 [Penicillium expansum] >KGO72863.1 hypothetical protein PEX1_074650 [Penicillium expansum] -> 3.75e-137	-	-	-	-	-	-	-	-	-
ctg00001_0000346_t	916599	918335	-	1500	ctg00001	KAF4770331.1 hypothetical protein HAV15_013104 [Penicillium sp. str. #12] -> 1.71e-273	-	-	-	-	-	-	-	-	-
ctg00001_0000347_t	918927	919562	+	636	ctg00001	XP_016593069.1 Histidine phosphatase superfamily, clade-1 [Penicillium expansum] >KGO37969.1 Histidine phosphatase superfamily, clade-1 [Penicillium expansum] >KGO49680.1 Histidine phosphatase superfamily, clade-1 [Penicillium expansum] >KGO72865.1 Histidine phosphatase superfamily, clade-1 [Penicillium expansum] -> 1.35e-147	KOG4754, KOG4754, KOG4754, Predicted phosphoglycerate mutase [Carbohydrate transport and metabolism]. -> 1.16e-10	-	-	-	-	-	-	-	-
ctg00001_0000348_t	920990	921941	+	759	ctg00001	KGO67811.1 hypothetical protein PITC_048970 [Penicillium italicum] -> 3.03e-139	-	-	-	-	-	-	-	-	-
ctg00001_0000349_t	922587	922787	+	201	ctg00001	XP_016596956.1 Protein of unknown function DUF3431 [Penicillium expansum] >KGO38220.1 Protein of unknown function DUF3431 [Penicillium expansum] >KGO54585.1 Protein of unknown function DUF3431 [Penicillium expansum] -> 1.54e-13	-	-	-	-	-	-	-	-	-
ctg00001_0000350_t	923435	924650	+	1074	ctg00001	XP_016593062.1 hypothetical protein PEX2_103060 [Penicillium expansum] >KGO37976.1 hypothetical protein PEXP_079920 [Penicillium expansum] >KGO49673.1 hypothetical protein PEX2_103060 [Penicillium expansum] >KGO69699.1 hypothetical protein PEX1_091350 [Penicillium expansum] -> 2.75e-195	-	-	-	-	-	-	-	-	-
ctg00001_0000351_t	925504	926845	+	1167	ctg00001	XP_016593061.1 hypothetical protein PEX2_103050 [Penicillium expansum] >KGO37977.1 hypothetical protein PEXP_079930 [Penicillium expansum] >KGO49672.1 hypothetical protein PEX2_103050 [Penicillium expansum] >KGO64484.1 hypothetical protein PEX1_050890 [Penicillium expansum] -> 3.96e-240	KOG3036, KOG3036, KOG3036, Protein involved in cell differentiation/sexual development [General function prediction only]. -> 3.00e-135	-	pfam04078, Rcd1, Cell differentiation family, Rcd1-like. Two of the members in this family have been characterized as being involved in regulation of Ste11 regulated sex genes. Mammalian Rcd1 is a novel transcriptional cofactor that mediates retinoic acid-induced cell differentiation. -> 2.94e-139	GO:0000288 -> nuclear-transcribed mRNA catabolic process, deadenylation-dependent decay;GO:0000289 -> nuclear-transcribed mRNA poly(A) tail shortening;GO:0000932 -> P-body;GO:0000956 -> nuclear-transcribed mRNA catabolic process;GO:0003674 -> molecular_function;GO:0003676 -> nucleic acid binding;GO:0003723 -> RNA binding;GO:0005488 -> binding;GO:0005575 -> cellular_component;GO:0005622 -> intrace…	K12606 -> ko03018 RNA degradation	-	-	-	-
ctg00001_0000352_t	927824	930665	+	2544	ctg00001	XP_016593060.1 Zinc finger, PHD-finger [Penicillium expansum] >KGO37978.1 Zinc finger, PHD-finger [Penicillium expansum] >KGO49671.1 Zinc finger, PHD-finger [Penicillium expansum] >KGO64485.1 Zinc finger, PHD-finger [Penicillium expansum] -> 0.0	-	cd15556, PHD_MMD1_like, PHD finger found in Arabidopsis thaliana PHD finger protein MALE MEIOCYTE DEATH 1 (MMD1), PHD finger protein MALE STERILITY 1 (MS1), and similar proteins. MMD1 is a plant homeodomain (PHD) finger protein expressed in male meiocytes. It is encoded by the gene DUET, which is required for male meiotic chromosome organization and progression. MMD1 has been implicated in the re…	-	-	-	-	-	-	-
ctg00001_0000353_t	940110	941773	+	1548	ctg00001	XP_016593059.1 High mobility group, superfamily [Penicillium expansum] >KGO37979.1 High mobility group, superfamily [Penicillium expansum] >KGO49670.1 High mobility group, superfamily [Penicillium expansum] >KGO64486.1 High mobility group, superfamily [Penicillium expansum] -> 0.0	-	cd01389, MATA_HMG-box, MATA_HMG-box, class I member of the HMG-box superfamily of DNA-binding proteins. These proteins contain a single HMG box, and bind the minor groove of DNA in a highly sequence-specific manner. Members include the fungal mating type gene products MC, MATA1 and Ste11. -> 2.24e-11	-	GO:0000122 -> negative regulation of transcription by RNA polymerase II;GO:0000976 -> transcription cis-regulatory region binding;GO:0000977 -> RNA polymerase II transcription regulatory region sequence-specific DNA binding;GO:0000978 -> RNA polymerase II cis-regulatory region sequence-specific DNA binding;GO:0000981 -> DNA-binding transcription factor activity, RNA polymerase II-specific;GO:0000…	-	-	-	-	-
ctg00001_0000354_t	943239	943950	+	495	ctg00001	CAG8909497.1 unnamed protein product [Penicillium egyptiacum] -> 1.07e-72	KOG3501, KOG3501, KOG3501, Molecular chaperone Prefoldin, subunit 1 [Posttranslational modification, protein turnover, chaperones]. -> 7.85e-09	-	-	GO:0005575 -> cellular_component;GO:0005622 -> intracellular anatomical structure;GO:0005737 -> cytoplasm;GO:0006457 -> protein folding;GO:0006996 -> organelle organization;GO:0007010 -> cytoskeleton organization;GO:0007021 -> tubulin complex assembly;GO:0008150 -> biological_process;GO:0009987 -> cellular process;GO:0016043 -> cellular component organization;GO:0016272 -> prefoldin complex;GO:00…	-	-	-	-	-
ctg00001_0000355_t	947305	949233	+	1683	ctg00001	XP_016593378.1 hypothetical protein PEX2_103010 [Penicillium expansum] >KGO37981.1 hypothetical protein PEXP_079970 [Penicillium expansum] >KGO49997.1 hypothetical protein PEX2_103010 [Penicillium expansum] >KGO72506.1 hypothetical protein PEX1_011610 [Penicillium expansum] -> 3.31e-219	-	-	-	-	-	-	-	-	-
ctg00001_0000356_t	949874	950928	-	987	ctg00001	XP_016593377.1 Mitochondrial substrate/solute carrier [Penicillium expansum] >KGO37982.1 Mitochondrial substrate/solute carrier [Penicillium expansum] >KGO49996.1 Mitochondrial substrate/solute carrier [Penicillium expansum] >KGO72505.1 Mitochondrial substrate/solute carrier [Penicillium expansum] -> 2.89e-221	KOG0766, KOG0766, KOG0766, Predicted mitochondrial carrier protein [Energy production and conversion]. -> 3.99e-65	-	-	GO:0003333 -> amino acid transmembrane transport;GO:0003674 -> molecular_function;GO:0005215 -> transporter activity;GO:0005326 -> neurotransmitter transmembrane transporter activity;GO:0005342 -> organic acid transmembrane transporter activity;GO:0005575 -> cellular_component;GO:0005622 -> intracellular anatomical structure;GO:0005737 -> cytoplasm;GO:0005739 -> mitochondrion;GO:0005740 -> mitoch…	-	-	-	-	-
ctg00001_0000357_t	951804	952219	+	351	ctg00001	XP_040649350.1 Ceramidase [Penicillium griseofulvum] >KXG50814.1 Ceramidase [Penicillium griseofulvum] -> 1.80e-66	KOG2329, KOG2329, KOG2329, Alkaline ceramidase [Lipid transport and metabolism]. -> 1.03e-10	-	pfam05875, Ceramidase, Ceramidase. This family consists of several ceramidases. Ceramidases are enzymes involved in regulating cellular levels of ceramides, sphingoid bases, and their phosphates, EC:3.5.1.23. This family belongs to the CREST superfamily, which are distantly related to the GPCRs. -> 6.48e-23	GO:0000322 -> storage vacuole;GO:0000323 -> lytic vacuole;GO:0000324 -> fungal-type vacuole;GO:0000329 -> fungal-type vacuole membrane;GO:0003674 -> molecular_function;GO:0003824 -> catalytic activity;GO:0004553 -> hydrolase activity, hydrolyzing O-glycosyl compounds;GO:0005575 -> cellular_component;GO:0005622 -> intracellular anatomical structure;GO:0005737 -> cytoplasm;GO:0005773 -> vacuole;GO:…	K04711 -> ko00600 Sphingolipid metabolism	-	-	-	-
ctg00001_0000358_t	952319	953028	+	654	ctg00001	XP_016593376.1 Ceramidase [Penicillium expansum] >KGO37983.1 Ceramidase [Penicillium expansum] >KGO49995.1 Ceramidase [Penicillium expansum] >KGO72504.1 Ceramidase [Penicillium expansum] -> 5.12e-163	KOG2329, KOG2329, KOG2329, Alkaline ceramidase [Lipid transport and metabolism]. -> 1.46e-10	-	pfam05875, Ceramidase, Ceramidase. This family consists of several ceramidases. Ceramidases are enzymes involved in regulating cellular levels of ceramides, sphingoid bases, and their phosphates, EC:3.5.1.23. This family belongs to the CREST superfamily, which are distantly related to the GPCRs. -> 2.23e-38	GO:0000322 -> storage vacuole;GO:0000323 -> lytic vacuole;GO:0000324 -> fungal-type vacuole;GO:0000329 -> fungal-type vacuole membrane;GO:0003674 -> molecular_function;GO:0003824 -> catalytic activity;GO:0004553 -> hydrolase activity, hydrolyzing O-glycosyl compounds;GO:0005575 -> cellular_component;GO:0005622 -> intracellular anatomical structure;GO:0005737 -> cytoplasm;GO:0005773 -> vacuole;GO:…	K04711 -> ko00600 Sphingolipid metabolism	-	-	-	-
ctg00001_0000359_t	953570	955121	-	1332	ctg00001	KGO37984.1 hypothetical protein PEXP_080000 [Penicillium expansum] -> 0.0	-	-	-	-	-	-	-	-	-
ctg00001_0000360_t	955614	958097	-	2304	ctg00001	XP_016593374.1 Vacuolar sorting protein 9, subgroup [Penicillium expansum] >KGO37985.1 Vacuolar sorting protein 9, subgroup [Penicillium expansum] >KGO49993.1 Vacuolar sorting protein 9, subgroup [Penicillium expansum] >KGO68751.1 Vacuolar sorting protein 9, subgroup [Penicillium expansum] -> 0.0	KOG2319, KOG2319, KOG2319, Vacuolar assembly/sorting protein VPS9 [Intracellular trafficking, secretion, and vesicular transport]. -> 9.80e-21	cd14369, CUE_VPS9_like, CUE domain found in vacuolar protein sorting-associated protein 9 (VPS9) and similar proteins. VPS9, also called vacuolar protein-targeting protein 9, is a cytosolic yeast protein required for localization of vacuolar proteins, such as the soluble vacuolar hydrolases CPY and PrA. It may bind and act as an effector of a rab GTPase and plays a role in vacuolar protein sortin…	pfam02204, VPS9, Vacuolar sorting protein 9 (VPS9) domain. This domain acts as a GDP-GTP exchange factor (GEF). It activates Rab GTPases by stimulating the release of GDP and allowing GTP to bind. -> 6.35e-27	GO:0000011 -> vacuole inheritance;GO:0003674 -> molecular_function;GO:0005085 -> guanyl-nucleotide exchange factor activity;GO:0005488 -> binding;GO:0005515 -> protein binding;GO:0005575 -> cellular_component;GO:0005622 -> intracellular anatomical structure;GO:0005737 -> cytoplasm;GO:0005829 -> cytosol;GO:0006605 -> protein targeting;GO:0006623 -> protein targeting to vacuole;GO:0006810 -> transp…	-	-	-	-	-
ctg00001_0000361_t	958697	960509	+	1761	ctg00001	XP_040812242.1 uncharacterized protein PENSOL_c023G05459 [Penicillium solitum] >OQD94878.1 hypothetical protein PENSOL_c023G05459 [Penicillium solitum] -> 0.0	KOG0573, KOG0573, KOG0573, Asparagine synthase [Amino acid transport and metabolism]. -> 9.06e-86	cd03766, Gn_AT_II_novel, Gn_AT_II_novel. This asparagine synthase-related domain is present in eukaryotes but its function has not yet been determined. The glutaminase domain catalyzes an amide nitrogen transfer from glutamine to the appropriate substrate. In this process, glutamine is hydrolyzed to glutamic acid and ammonia. This domain is related to members of the Ntn (N-terminal nucleophile) h…	pfam00733, Asn_synthase, Asparagine synthase. This family is always found associated with pfam00310. Members of this family catalyze the conversion of aspartate to asparagine. -> 3.88e-07	GO:0003674 -> molecular_function;GO:0003824 -> catalytic activity;GO:0004066 -> asparagine synthase (glutamine-hydrolyzing) activity;GO:0005488 -> binding;GO:0005515 -> protein binding;GO:0005575 -> cellular_component;GO:0005622 -> intracellular anatomical structure;GO:0005737 -> cytoplasm;GO:0006082 -> organic acid metabolic process;GO:0006520 -> cellular amino acid metabolic process;GO:0006528 …	-	-	-	-	-
ctg00001_0000362_t	961783	963519	-	1149	ctg00001	XP_016593371.1 hypothetical protein PEX2_102940 [Penicillium expansum] >KGO37988.1 hypothetical protein PEXP_080040 [Penicillium expansum] >KGO49990.1 hypothetical protein PEX2_102940 [Penicillium expansum] -> 6.00e-248	-	-	-	GO:0000122 -> negative regulation of transcription by RNA polymerase II;GO:0000228 -> nuclear chromosome;GO:0000785 -> chromatin;GO:0000976 -> transcription cis-regulatory region binding;GO:0000977 -> RNA polymerase II transcription regulatory region sequence-specific DNA binding;GO:0000978 -> RNA polymerase II cis-regulatory region sequence-specific DNA binding;GO:0000981 -> DNA-binding transcri…	-	-	-	-	-
ctg00001_0000363_t	965002	966346	-	1242	ctg00001	CRL23613.1 Sucrose/H+ symporter, plant [Penicillium camemberti] -> 1.11e-276	-	cd06179, MFS_TRI12_like, Fungal trichothecene efflux pump (TRI12) of the Major Facilitator Superfamily of transporters. This family includes Fusarium sporotrichioides trichothecene efflux pump (TRI12), which may play a role in F. sporotrichioides self-protection against trichothecenes. TRI12 belongs to the Major Facilitator Superfamily (MFS) of membrane transport proteins, which are thought to fu…	-	-	-	-	-	-	-
ctg00001_0000364_t	967674	969466	-	1599	ctg00001	XP_016593369.1 hypothetical protein PEX2_102920 [Penicillium expansum] >KGO37990.1 hypothetical protein PEXP_080060 [Penicillium expansum] >KGO49988.1 hypothetical protein PEX2_102920 [Penicillium expansum] >KGO68755.1 hypothetical protein PEX1_034770 [Penicillium expansum] -> 4.24e-218	-	-	pfam15406, PH_6, Pleckstrin homology domain. This Pleckstrin homology domain is found in some fungal species. -> 1.01e-29	-	-	-	-	-	-
ctg00001_0000365_t	973769	974020	+	252	ctg00001	XP_016593368.1 hypothetical protein PEX2_102910 [Penicillium expansum] >KGO37991.1 hypothetical protein PEXP_080070 [Penicillium expansum] >KGO49987.1 hypothetical protein PEX2_102910 [Penicillium expansum] >KGO68756.1 hypothetical protein PEX1_034780 [Penicillium expansum] -> 2.71e-45	-	-	-	-	-	-	-	-	-
ctg00001_0000366_t	974682	975359	+	609	ctg00001	KAI2730591.1 hypothetical protein CBS147332_2443 [Penicillium roqueforti] >KAI3109960.1 hypothetical protein CBS147331_5389 [Penicillium roqueforti] -> 9.87e-132	-	-	pfam13302, Acetyltransf_3, Acetyltransferase (GNAT) domain. This domain catalyzes N-acetyltransferase reactions. -> 5.47e-13	-	-	-	-	-	-
ctg00001_0000367_t	976657	979326	+	2568	ctg00001	XP_016593366.1 ATPase, V0/A0 complex subunit a [Penicillium expansum] >KGO37993.1 ATPase, V0/A0 complex subunit a [Penicillium expansum] >KGO49985.1 ATPase, V0/A0 complex subunit a [Penicillium expansum] >KGO68758.1 ATPase, V0/A0 complex subunit a [Penicillium expansum] -> 0.0	KOG2189, KOG2189, KOG2189, Vacuolar H+-ATPase V0 sector, subunit a [Energy production and conversion]. -> 0.0	-	pfam01496, V_ATPase_I, V-type ATPase 116kDa subunit family. This family consists of the 116kDa V-type ATPase (vacuolar (H+)-ATPases) subunits, as well as V-type ATP synthase subunit i. The V-type ATPases family are proton pumps that acidify intracellular compartments in eukaryotic cells for example yeast central vacuoles, clathrin-coated and synaptic vesicles. They have important roles in membran…	GO:0000166 -> nucleotide binding;GO:0000220 -> vacuolar proton-transporting V-type ATPase, V0 domain;GO:0000322 -> storage vacuole;GO:0000323 -> lytic vacuole;GO:0000324 -> fungal-type vacuole;GO:0000329 -> fungal-type vacuole membrane;GO:0003674 -> molecular_function;GO:0003824 -> catalytic activity;GO:0005215 -> transporter activity;GO:0005488 -> binding;GO:0005515 -> protein binding;GO:0005524…	K02154 -> ko04966 Collecting duct acid secretion;ko04142 Lysosome;ko00190 Oxidative phosphorylation;ko04721 Synaptic vesicle cycle;ko04145 Phagosome	-	-	-	-
ctg00001_0000368_t	980106	981158	+	1053	ctg00001	XP_016593365.1 Fructose-1,6-bisphosphatase class 1/Sedoheputulose-1,7-bisphosphatase [Penicillium expansum] >KGO37994.1 Fructose-1,6-bisphosphatase class 1/Sedoheputulose-1,7-bisphosphatase [Penicillium expansum] >KGO49984.1 Fructose-1,6-bisphosphatase class 1/Sedoheputulose-1,7-bisphosphatase [Penicillium expansum] -> 1.46e-257	KOG1458, KOG1458, KOG1458, Fructose-1,6-bisphosphatase [Carbohydrate transport and metabolism]. -> 5.59e-117	cd00354, FBPase, Fructose-1,6-bisphosphatase, an enzyme that catalyzes the hydrolysis of fructose-1,6-biphosphate into fructose-6-phosphate and is critical in gluconeogenesis pathway. The alignment model also includes chloroplastic FBPases and sedoheptulose-1,7-biphosphatases that play a role in pentose phosphate pathway (Calvin cycle). -> 1.22e-102	pfam00316, FBPase, Fructose-1-6-bisphosphatase, N-terminal domain. This family represents the N-terminus of this protein family. -> 5.63e-52	GO:0000166 -> nucleotide binding;GO:0001558 -> regulation of cell growth;GO:0003674 -> molecular_function;GO:0003824 -> catalytic activity;GO:0005488 -> binding;GO:0005575 -> cellular_component;GO:0005622 -> intracellular anatomical structure;GO:0005737 -> cytoplasm;GO:0005829 -> cytosol;GO:0005975 -> carbohydrate metabolic process;GO:0005984 -> disaccharide metabolic process;GO:0005985 -> sucros…	K03841 -> ko01200 Carbon metabolism;ko00051 Fructose and mannose metabolism;ko00010 Glycolysis / Gluconeogenesis;ko00710 Carbon fixation in photosynthetic organisms;ko04910 Insulin signaling pathway;ko00030 Pentose phosphate pathway;ko04152 AMPK signaling pathway;ko00680 Methane metabolism	-	-	-	-
ctg00001_0000369_t	981881	983570	+	1437	ctg00001	XP_016593364.1 Major facilitator superfamily domain, general substrate transporter [Penicillium expansum] >KGO37995.1 Major facilitator superfamily domain, general substrate transporter [Penicillium expansum] >KGO49983.1 Major facilitator superfamily domain, general substrate transporter [Penicillium expansum] >KGO68760.1 Major facilitator superfamily domain, general substrate transporter [Penici…	KOG2533, KOG2533, KOG2533, Permease of the major facilitator superfamily [Carbohydrate transport and metabolism]. -> 1.03e-44	cd17327, MFS_FEN2_like, Pantothenate transporter FEN2 and similar transporters of the Major Facilitator Superfamily. This family is composed of Saccharomyces cerevisiae pantothenate transporter FEN2 (or fenpropimorph resistance protein 2) and similar proteins from fungi and bacteria including fungal vitamin H transporter, allantoate permease, and high-affinity nicotinic acid transporter, as well …	-	-	-	-	-	-	-
ctg00001_0000370_t	986058	990089	+	3805	ctg00001	-	-	-	-	-	-	-	-	-	-
ctg00001_0000371_t	990863	992217	+	984	ctg00001	XP_016593362.1 Activator of Hsp90 ATPase, N-terminal [Penicillium expansum] >KGO37997.1 Activator of Hsp90 ATPase, N-terminal [Penicillium expansum] >KGO49981.1 Activator of Hsp90 ATPase, N-terminal [Penicillium expansum] >KGO64477.1 Activator of Hsp90 ATPase, N-terminal [Penicillium expansum] -> 2.80e-227	KOG2936, KOG2936, KOG2936, Uncharacterized conserved protein [Function unknown]. -> 2.21e-68	cd08892, SRPBCC_Aha1, Putative hydrophobic ligand-binding SRPBCC domain of the Hsp90 co-chaperone Aha1 and related proteins. This subfamily includes the C-terminal SRPBCC (START/RHO_alpha_C/PITP/Bet_v1/CoxG/CalC) domain of Aha1, and related domains. Proteins in this group belong to the SRPBCC domain superfamily of proteins which bind hydrophobic ligands. SRPBCC domains have a deep hydrophobic lig…	pfam09229, Aha1_N, Activator of Hsp90 ATPase, N-terminal. Members of this family, which are predominantly found in the protein 'Activator of Hsp90 ATPase' adopt a secondary structure consisting of an N-terminal alpha-helix leading into a four-stranded meandering antiparallel beta-sheet, followed by a C-terminal alpha-helix. The two helices are packed together, with the beta-sheet curving around t…	GO:0001671 -> ATPase activator activity;GO:0003674 -> molecular_function;GO:0005488 -> binding;GO:0005515 -> protein binding;GO:0005575 -> cellular_component;GO:0005622 -> intracellular anatomical structure;GO:0005737 -> cytoplasm;GO:0006457 -> protein folding;GO:0006950 -> response to stress;GO:0008047 -> enzyme activator activity;GO:0008150 -> biological_process;GO:0009266 -> response to temper…	-	-	-	-	-
ctg00001_0000372_t	993110	995001	-	1350	ctg00001	XP_016593361.1 Saccharopine dehydrogenase / Homospermidine synthase [Penicillium expansum] >KGO37998.1 Saccharopine dehydrogenase / Homospermidine synthase [Penicillium expansum] >KGO49980.1 Saccharopine dehydrogenase / Homospermidine synthase [Penicillium expansum] >KGO64478.1 Saccharopine dehydrogenase / Homospermidine synthase [Penicillium expansum] -> 0.0	KOG0172, KOG0172, KOG0172, Lysine-ketoglutarate reductase/saccharopine dehydrogenase [Amino acid transport and metabolism]. -> 2.25e-134	-	pfam16653, Sacchrp_dh_C, Saccharopine dehydrogenase C-terminal domain. This family comprises the C-terminal domain of saccharopine dehydrogenase. In some organisms this enzyme is found as a bifunctional polypeptide with lysine ketoglutarate reductase. The saccharopine dehydrogenase can also function as a saccharopine reductase. -> 3.08e-49	GO:0003674 -> molecular_function;GO:0003824 -> catalytic activity;GO:0004753 -> saccharopine dehydrogenase activity;GO:0004755 -> saccharopine dehydrogenase (NADP+, L-glutamate-forming) activity;GO:0005575 -> cellular_component;GO:0005622 -> intracellular anatomical structure;GO:0005737 -> cytoplasm;GO:0006082 -> organic acid metabolic process;GO:0006091 -> generation of precursor metabolites and…	K00293 -> ko00310 Lysine degradation;ko00300 Lysine biosynthesis;ko01230 Biosynthesis of amino acids	-	-	-	-
ctg00001_0000373_t	995557	996836	-	1206	ctg00001	XP_016593360.1 hypothetical protein PEX2_102830 [Penicillium expansum] >KGO37999.1 hypothetical protein PEXP_080150 [Penicillium expansum] >KGO49979.1 hypothetical protein PEX2_102830 [Penicillium expansum] -> 3.78e-286	KOG1602, KOG1602, KOG1602, Cis-prenyltransferase [Lipid transport and metabolism]. -> 1.36e-14	cd00475, Cis_IPPS, Cis (Z)-Isoprenyl Diphosphate Synthases. Cis (Z)-Isoprenyl Diphosphate Synthases (cis-IPPS) catalyze the successive 1'-4 condensation of the isopentenyl diphosphate (IPP) molecule to trans,trans-farnesyl diphosphate (FPP) or to cis,trans-FPP to form long-chain polyprenyl diphosphates. A few can also catalyze the condensation of IPP to trans-geranyl diphosphate to form the short…	pfam01255, Prenyltransf, Putative undecaprenyl diphosphate synthase. Previously known as uncharacterized protein family UPF0015, a single member of this family has been identified as an undecaprenyl diphosphate synthase. -> 1.17e-13	GO:0002094 -> polyprenyltransferase activity;GO:0003674 -> molecular_function;GO:0003824 -> catalytic activity;GO:0004659 -> prenyltransferase activity;GO:0005575 -> cellular_component;GO:0005622 -> intracellular anatomical structure;GO:0005737 -> cytoplasm;GO:0005783 -> endoplasmic reticulum;GO:0005811 -> lipid droplet;GO:0006066 -> alcohol metabolic process;GO:0006464 -> cellular protein modifi…	K11778 -> ko00900 Terpenoid backbone biosynthesis	-	VFG002190 --> cpsA --> undecaprenyl diphosphate synthase	VFG045688 --> uppS --> undecaprenyl diphosphate synthase	-
ctg00001_0000374_t	997731	1000115	-	2223	ctg00001	XP_016593359.1 Phospholipid/glycerol acyltransferase [Penicillium expansum] >KGO38000.1 Phospholipid/glycerol acyltransferase [Penicillium expansum] >KGO49978.1 Phospholipid/glycerol acyltransferase [Penicillium expansum] >KGO64480.1 Phospholipid/glycerol acyltransferase [Penicillium expansum] -> 0.0	-	cd07992, LPLAT_AAK14816-like, Lysophospholipid Acyltransferases (LPLATs) of Glycerophospholipid Biosynthesis: Unknown AAK14816-like. Lysophospholipid acyltransferase (LPLAT) superfamily member: acyltransferases of de novo and remodeling pathways of glycerophospholipid biosynthesis which catalyze the incorporation of an acyl group from either acylCoAs or acyl-acyl carrier proteins (acylACPs) into …	-	GO:0003674 -> molecular_function;GO:0003824 -> catalytic activity;GO:0004366 -> glycerol-3-phosphate O-acyltransferase activity;GO:0005575 -> cellular_component;GO:0005622 -> intracellular anatomical structure;GO:0005737 -> cytoplasm;GO:0005783 -> endoplasmic reticulum;GO:0005789 -> endoplasmic reticulum membrane;GO:0006629 -> lipid metabolic process;GO:0006644 -> phospholipid metabolic process;G…	K13507 -> ko00564 Glycerophospholipid metabolism;ko00561 Glycerolipid metabolism	-	-	-	-
ctg00001_0000375_t	1001241	1002066	+	693	ctg00001	KAF7516889.1 hypothetical protein PCG10_001719 [Penicillium crustosum] -> 5.64e-154	KOG3294, KOG3294, KOG3294, WW domain binding protein WBP-2, contains GRAM domain [Signal transduction mechanisms]. -> 5.06e-12	cd13214, PH-GRAM_WBP2, WW binding protein 2 (WB2) Pleckstrin Homology-Glucosyltransferases, Rab-like GTPase activators and Myotubularins (PH-GRAM) domain. WBP2 plays a number of roles including: acting as a tyrosine kinase substrate, activation of estrogen receptor alpha (ERalpha)/progesterone receptor (PR) transcription, and playing a role in breast cancer. WBP2 contain a N-terminal PH-GRAM doma…	-	GO:0006355 -> regulation of transcription, DNA-templated;GO:0006357 -> regulation of transcription by RNA polymerase II;GO:0008150 -> biological_process;GO:0009889 -> regulation of biosynthetic process;GO:0009891 -> positive regulation of biosynthetic process;GO:0009893 -> positive regulation of metabolic process;GO:0010468 -> regulation of gene expression;GO:0010556 -> regulation of macromolecul…	-	-	-	-	-
ctg00001_0000376_t	1002541	1003335	+	420	ctg00001	XP_016593357.1 hypothetical protein PEX2_102800 [Penicillium expansum] >KGO38002.1 Cytochrome b-c1 complex, subunit 6 [Penicillium expansum] >KGO49976.1 hypothetical protein PEX2_102800 [Penicillium expansum] >KGO64482.1 hypothetical protein PEX1_051290 [Penicillium expansum] -> 1.47e-60	-	-	pfam02320, UCR_hinge, Ubiquinol-cytochrome C reductase hinge protein. The ubiquinol-cytochrome C reductase complex (cytochrome bc1 complex) is a respiratory multienzyme complex. This Pfam family represents the 'hinge' protein of the complex which is thought to mediate formation of the cytochrome c1 and cytochrome c complex. -> 9.72e-19	GO:0005575 -> cellular_component;GO:0005622 -> intracellular anatomical structure;GO:0005634 -> nucleus;GO:0005737 -> cytoplasm;GO:0005739 -> mitochondrion;GO:0005740 -> mitochondrial envelope;GO:0005743 -> mitochondrial inner membrane;GO:0005746 -> mitochondrial respirasome;GO:0005750 -> mitochondrial respiratory chain complex III;GO:0005758 -> mitochondrial intermembrane space;GO:0006091 -> gen…	K00416 -> ko04260 Cardiac muscle contraction;ko00190 Oxidative phosphorylation	-	-	-	-
ctg00001_0000377_t	1004118	1005766	-	1419	ctg00001	XP_016593356.1 Major facilitator superfamily domain, general substrate transporter [Penicillium expansum] >KGO38003.1 Major facilitator superfamily domain, general substrate transporter [Penicillium expansum] >KGO49975.1 Major facilitator superfamily domain, general substrate transporter [Penicillium expansum] -> 0.0	KOG2563, KOG2563, KOG2563, Permease of the major facilitator superfamily [General function prediction only]. -> 5.36e-37	cd17399, MFS_MFSD7, Major facilitator superfamily domain-containing protein 7. Major facilitator superfamily domain-containing protein 7 (MFSD7) is also called myosin light polypeptide 5 regulatory protein (MYL5). It's function is unknown. It is encoded by the a SLC49A3 gene and is a member of the Solute carrier 49 (SLC49) family, which also includes feline leukemia virus subgroup C receptor 1 (F…	-	-	-	-	-	-	-
ctg00001_0000378_t	1006580	1010269	+	3573	ctg00001	KGO38004.1 hypothetical protein PEXP_080200 [Penicillium expansum] -> 0.0	-	-	pfam15456, Uds1, Up-regulated During Septation. Uds1 is a domain family is found mostly in fungi, and is typically between 120 and 138 amino acids in length. The GO annotation for the S.pombe protein describes the protein as barrier septum assembly involved in cell cycle cytokinesis, GO:0071937. Many of the uncharacterized members are listed as being involucrin repeat proteins, but this can not b…	-	-	-	-	-	-
ctg00001_0000379_t	1010488	1012041	+	1554	ctg00001	XP_016594450.1 hypothetical protein PEX2_007280 [Penicillium expansum] >KGO38005.1 hypothetical protein PEXP_080210 [Penicillium expansum] >KGO51523.1 hypothetical protein PEX2_007280 [Penicillium expansum] >KGO69967.1 hypothetical protein PEX1_080790 [Penicillium expansum] -> 0.0	-	-	-	-	-	-	-	-	-
ctg00001_0000380_t	1013097	1013941	-	726	ctg00001	XP_016594451.1 Pectate lyase, catalytic [Penicillium expansum] >KGO38006.1 Pectate lyase, catalytic [Penicillium expansum] >KGO51524.1 Pectate lyase, catalytic [Penicillium expansum] >KGO69966.1 Pectate lyase, catalytic [Penicillium expansum] -> 7.16e-167	-	-	pfam03211, Pectate_lyase, Pectate lyase. -> 4.28e-65	-	-	PL3 --> pectate lyase (EC 4.2.2.2).	-	VFG015262 --> hrpW1 --> type III helper protein HrpW1	-
ctg00001_0000381_t	1015794	1016803	-	774	ctg00001	XP_016594452.1 Glutathione S-transferase, N-terminal [Penicillium expansum] >KGO38007.1 Glutathione S-transferase, N-terminal [Penicillium expansum] >KGO51525.1 Glutathione S-transferase, N-terminal [Penicillium expansum] >KGO69965.1 Glutathione S-transferase, N-terminal [Penicillium expansum] -> 1.98e-189	-	cd03194, GST_C_3, C-terminal, alpha helical domain of an unknown subfamily 3 of Glutathione S-transferases. Glutathione S-transferase (GST) C-terminal domain family, unknown subfamily 3; composed of uncharacterized proteins with similarity to GSTs. GSTs are cytosolic dimeric proteins involved in cellular detoxification by catalyzing the conjugation of glutathione (GSH) with a wide range of endoge…	-	-	-	-	-	-	-
ctg00001_0000382_t	1017508	1020092	-	2469	ctg00001	XP_016594453.1 hypothetical protein PEX2_007310 [Penicillium expansum] >KGO38008.1 hypothetical protein PEXP_080240 [Penicillium expansum] >KGO51526.1 hypothetical protein PEX2_007310 [Penicillium expansum] >KGO69964.1 hypothetical protein PEX1_080760 [Penicillium expansum] -> 0.0	KOG0281, KOG0281, KOG0281, Beta-TrCP (transducin repeats containing)/Slimb proteins [Function unknown]. -> 4.88e-11	cd00200, WD40, WD40 domain, found in a number of eukaryotic proteins that cover a wide variety of functions including adaptor/regulatory modules in signal transduction, pre-mRNA processing and cytoskeleton assembly; typically contains a GH dipeptide 11-24 residues from its N-terminus and the WD dipeptide at its C-terminus and is 40 residues long, hence the name WD40; between GH and WD lies a cons…	-	GO:0000151 -> ubiquitin ligase complex;GO:0003674 -> molecular_function;GO:0005488 -> binding;GO:0005515 -> protein binding;GO:0005575 -> cellular_component;GO:0005622 -> intracellular anatomical structure;GO:0006508 -> proteolysis;GO:0006511 -> ubiquitin-dependent protein catabolic process;GO:0006807 -> nitrogen compound metabolic process;GO:0008150 -> biological_process;GO:0008152 -> metabolic …	K03362 -> ko04390 Hippo signaling pathway;ko04710 Circadian rhythm;ko04120 Ubiquitin mediated proteolysis;ko04114 Oocyte meiosis;ko04310 Wnt signaling pathway;ko04624 Toll and Imd signaling pathway;ko04341 Hedgehog signaling pathway - Fly;ko04340 Hedgehog signaling pathway	-	-	-	-
ctg00001_0000383_t	1022039	1024963	+	2748	ctg00001	KGO71431.1 CDC24 calponin [Penicillium expansum] -> 0.0	KOG2070, KOG2070, KOG2070, Guanine nucleotide exchange factor [Nucleotide transport and metabolism]. -> 1.84e-14	cd13246, PH_Scd1, Shape and Conjugation Deficiency 1 Pleckstrin homology (PH) domain. Fission yeast Scd1 is an exchange factor for Cdc42 and an effector of Ras1, the homolog of the human H-Ras. Scd2/Bem1 mediates Cdc42 activation by binding to Scd1/Cdc24 and to Cdc42. Ras1 regulates Scd1/Cdc24/Ral1, which is a putative guanine nucleotide exchange factor for Cdc42, a member of the Rho family of Ra…	pfam06395, CDC24, CDC24 Calponin. Is a calponin homology domain. -> 3.86e-26	GO:0000003 -> reproduction;GO:0000131 -> incipient cellular bud site;GO:0000278 -> mitotic cell cycle;GO:0000281 -> mitotic cytokinesis;GO:0000282 -> cellular bud site selection;GO:0000746 -> conjugation;GO:0000747 -> conjugation with cellular fusion;GO:0000753 -> cell morphogenesis involved in conjugation with cellular fusion;GO:0000767 -> cell morphogenesis involved in conjugation;GO:0000902 ->…	-	-	-	-	-
ctg00001_0000384_t	1025943	1027584	+	1449	ctg00001	XP_016594455.1 Pyridoxal phosphate-dependent transferase, major region, subdomain 2 [Penicillium expansum] >KGO38010.1 Pyridoxal phosphate-dependent transferase, major region, subdomain 2 [Penicillium expansum] >KGO51528.1 Pyridoxal phosphate-dependent transferase, major region, subdomain 2 [Penicillium expansum] >KGO71430.1 Pyridoxal phosphate-dependent transferase, major region, subdomain 2 [Pe…	KOG0257, KOG0257, KOG0257, Kynurenine aminotransferase, glutamine transaminase K [Amino acid transport and metabolism]. -> 2.03e-17	-	pfam00155, Aminotran_1_2, Aminotransferase class I and II. -> 5.30e-13	-	-	-	-	-	-
ctg00001_0000385_t	1034649	1035773	-	819	ctg00001	XP_016594456.1 Zinc finger, C2H2 [Penicillium expansum] >KGO38011.1 Zinc finger, C2H2 [Penicillium expansum] >KGO51529.1 Zinc finger, C2H2 [Penicillium expansum] >KGO66510.1 Zinc finger, C2H2 [Penicillium expansum] -> 5.26e-117	KOG2462, KOG2462, KOG2462, C2H2-type Zn-finger protein [Transcription]. -> 9.58e-14	sd00017, ZF_C2H2, Zinc finger, C2H2 type. The C2H2 zinc finger is a classical zinc finger domain. C2H2-type zinc fingers are ubiquitous; more than 1% of all mammalian proteins are predicted to contain at least one zinc finger. They often function as DNA or protein binding structural motifs, such as in eukaryotic transcription factors, and therefore they play important roles in cellular processes …	-	-	-	-	-	-	-
ctg00001_0000386_t	1043442	1044211	+	651	ctg00001	OQD76170.1 hypothetical protein PENDEC_c005G03002 [Penicillium decumbens] -> 1.03e-84	-	-	-	-	-	-	-	-	-
ctg00001_0000387_t	1044632	1046440	-	1809	ctg00001	XP_046101998.1 Alkyl/aryl-sulfatase BDS1 [Ilyonectria robusta] >KAH8684078.1 Alkyl/aryl-sulfatase BDS1 [Ilyonectria robusta] -> 2.45e-249	-	cd07710, arylsulfatase_Sdsa1-like_MBL-fold, Pseudomonas aeruginosa arylsulfatase SdsA1, Pseudomonas sp. DSM6611 arylsulfatase Pisa1, and related proteins; MBL-fold metallo-hydrolase domain. Arylsulfatase (also known as aryl-sulfate sulfohydrolase, EC 3.1.6.1). Pseudomonas aeruginosa SdsA1 is a secreted SDS hydrolase that allows the bacterium to use primary sulfates such as the detergent SDS commo…	pfam14863, Alkyl_sulf_dimr, Alkyl sulfatase dimerization. This domain is found in alkyl sulfatases such as the Pseudomonas aeruginosa SDS hydrolase, where it acts as a dimerization domain. -> 1.82e-52	-	-	-	-	-	-
ctg00001_0000388_t	1047065	1048622	+	1440	ctg00001	OCL00496.1 aldehyde dehydrogenase [Cenococcum geophilum 1.58] -> 1.83e-298	KOG2450, KOG2450, KOG2450, Aldehyde dehydrogenase [Energy production and conversion]. -> 2.15e-107	cd07106, ALDH_AldA-AAD23400, Streptomyces aureofaciens putative aldehyde dehydrogenase AldA (AAD23400)-like. Putative aldehyde dehydrogenase, AldA, from Streptomyces aureofaciens (locus AAD23400) and other similar sequences are present in this CD. -> 3.56e-167	pfam00171, Aldedh, Aldehyde dehydrogenase family. This family of dehydrogenases act on aldehyde substrates. Members use NADP as a cofactor. The family includes the following members: The prototypical members are the aldehyde dehydrogenases EC:1.2.1.3. Succinate-semialdehyde dehydrogenase EC:1.2.1.16. Lactaldehyde dehydrogenase EC:1.2.1.22. Benzaldehyde dehydrogenase EC:1.2.1.28. Methylmalonate-se…	-	-	-	-	-	-
ctg00001_0000389_t	1049104	1050349	-	1119	ctg00001	CAH0018600.1 unnamed protein product [Clonostachys rhizophaga] -> 3.22e-166	KOG0022, KOG0022, KOG0022, Alcohol dehydrogenase, class III [Secondary metabolites biosynthesis, transport and catabolism]. -> 3.41e-56	cd08278, benzyl_alcohol_DH, Benzyl alcohol dehydrogenase. Benzyl alcohol dehydrogenase is similar to liver alcohol dehydrogenase, but has some amino acid substitutions near the active site, which may determine the enzyme's specificity of oxidizing aromatic substrates. Also known as aryl-alcohol dehydrogenases, they catalyze the conversion of an aromatic alcohol + NAD+ to an aromatic aldehyde + NA…	pfam08240, ADH_N, Alcohol dehydrogenase GroES-like domain. This is the catalytic domain of alcohol dehydrogenases. Many of them contain an inserted zinc binding domain. This domain has a GroES-like structure. -> 6.73e-09	-	-	-	-	VFG030291 --> adhD --> alcohol dehydrogenase	-
ctg00001_0000390_t	1051113	1052997	+	1485	ctg00001	RDW59239.1 hypothetical protein BP5796_12163 [Coleophoma crateriformis] -> 6.08e-173	KOG2533, KOG2533, KOG2533, Permease of the major facilitator superfamily [Carbohydrate transport and metabolism]. -> 2.78e-44	cd17327, MFS_FEN2_like, Pantothenate transporter FEN2 and similar transporters of the Major Facilitator Superfamily. This family is composed of Saccharomyces cerevisiae pantothenate transporter FEN2 (or fenpropimorph resistance protein 2) and similar proteins from fungi and bacteria including fungal vitamin H transporter, allantoate permease, and high-affinity nicotinic acid transporter, as well …	-	-	-	-	-	-	ARO:3004574 --> Acinetobacter baumannii AbaQ
ctg00001_0000391_t	1053494	1055267	-	1656	ctg00001	XP_007752771.1 hypothetical protein A1O7_00540 [Cladophialophora yegresii CBS 114405] >EXJ64204.1 hypothetical protein A1O7_00540 [Cladophialophora yegresii CBS 114405] -> 6.18e-299	-	cd17323, MFS_Tpo1_MDR_like, Yeast Polyamine transporter 1 (Tpo1) and similar multidrug resistance (MDR) transporters of the Major Facilitator Superfamily. This family is composed of fungal multidrug resistance (MDR) transporters including several proteins from Saccharomyces cerevisiae such as polyamine transporters 1-4 (Tpo1-4), quinidine resistance proteins 1-3 (Qdr1-3), dityrosine transporter 1…	-	-	-	-	-	-	-
ctg00001_0000392_t	1055997	1058327	-	1977	ctg00001	KAF7560207.1 hypothetical protein G7046_g3929 [Stylonectria norvegica] -> 1.04e-171	-	-	-	-	-	-	-	-	-
ctg00001_0000393_t	1058883	1059740	+	858	ctg00001	XP_007736112.1 hypothetical protein A1O3_07817 [Capronia epimyces CBS 606.96] >EXJ79538.1 hypothetical protein A1O3_07817 [Capronia epimyces CBS 606.96] -> 1.25e-142	-	-	-	-	-	-	-	-	-
ctg00001_0000394_t	1060551	1061558	+	1008	ctg00001	XP_016594459.1 Polyketide synthase, enoylreductase [Penicillium expansum] >KGO38014.1 Polyketide synthase, enoylreductase [Penicillium expansum] >KGO51532.1 Polyketide synthase, enoylreductase [Penicillium expansum] >KGO66513.1 Polyketide synthase, enoylreductase [Penicillium expansum] -> 2.16e-221	KOG1198, KOG1198, KOG1198, Zinc-binding oxidoreductase [Energy production and conversion, General function prediction only]. -> 5.90e-27	cd08267, MDR1, Medium chain dehydrogenases/reductase (MDR)/zinc-dependent alcohol dehydrogenase-like family. This group is a member of the medium chain dehydrogenases/reductase (MDR)/zinc-dependent alcohol dehydrogenase-like family, but lacks the zinc-binding sites of the zinc-dependent alcohol dehydrogenases. The medium chain dehydrogenases/reductase (MDR)/zinc-dependent alcohol dehydrogenase-li…	pfam13602, ADH_zinc_N_2, Zinc-binding dehydrogenase. -> 7.58e-13	-	-	-	-	-	-
ctg00001_0000395_t	1061895	1063106	-	1134	ctg00001	XP_016594460.1 hypothetical protein PEX2_007380 [Penicillium expansum] >KGO38015.1 hypothetical protein PEXP_080310 [Penicillium expansum] >KGO51533.1 hypothetical protein PEX2_007380 [Penicillium expansum] >KGO66514.1 hypothetical protein PEX1_009320 [Penicillium expansum] -> 3.04e-275	-	cd03062, TRX_Fd_Sucrase, TRX-like [2Fe-2S] Ferredoxin (Fd) family, Sucrase subfamily; composed of proteins with similarity to a novel plant enzyme, isolated from potato, which contains a Fd-like domain and exhibits sucrolytic activity. The putative active site of the Fd-like domain of the enzyme contains two cysteines and two histidines for possible binding to iron-sulfur clusters, compared to fo…	pfam06999, Suc_Fer-like, Sucrase/ferredoxin-like. This family contains a number of bacterial and eukaryotic proteins approximately 400 residues long that resemble ferredoxin and appear to have sucrolytic activity. -> 9.57e-55	GO:0005575 -> cellular_component;GO:0005622 -> intracellular anatomical structure;GO:0005634 -> nucleus;GO:0005737 -> cytoplasm;GO:0043226 -> organelle;GO:0043227 -> membrane-bounded organelle;GO:0043229 -> intracellular organelle;GO:0043231 -> intracellular membrane-bounded organelle	-	-	-	-	-
ctg00001_0000396_t	1063348	1064595	-	1248	ctg00001	XP_016594461.1 protein of unknown function DUF4129 [Penicillium expansum] >KGO38016.1 protein of unknown function DUF4129 [Penicillium expansum] >KGO51534.1 protein of unknown function DUF4129 [Penicillium expansum] >KGO66515.1 protein of unknown function DUF4129 [Penicillium expansum] -> 2.91e-290	-	-	-	-	-	-	-	-	-
ctg00001_0000397_t	1064974	1066359	+	1323	ctg00001	XP_016594462.1 Short-chain dehydrogenase/reductase SDR [Penicillium expansum] >KGO38017.1 Short-chain dehydrogenase/reductase SDR [Penicillium expansum] >KGO51535.1 Short-chain dehydrogenase/reductase SDR [Penicillium expansum] >KGO66516.1 Short-chain dehydrogenase/reductase SDR [Penicillium expansum] -> 0.0	KOG1478, KOG1478, KOG1478, 3-keto sterol reductase [Lipid transport and metabolism]. -> 1.33e-41	cd08941, 3KS_SDR_c, 3-keto steroid reductase, classical (c) SDRs. 3-keto steroid reductase (in concert with other enzymes) catalyzes NADP-dependent sterol C-4 demethylation, as part of steroid biosynthesis. 3-keto reductase is a classical SDR, with a well conserved canonical active site tetrad and fairly well conserved characteristic NAD-binding motif. SDRs are a functionally diverse family of ox…	-	GO:0000253 -> 3-keto sterol reductase activity;GO:0003674 -> molecular_function;GO:0003824 -> catalytic activity;GO:0005575 -> cellular_component;GO:0005622 -> intracellular anatomical structure;GO:0005737 -> cytoplasm;GO:0005739 -> mitochondrion;GO:0005740 -> mitochondrial envelope;GO:0005741 -> mitochondrial outer membrane;GO:0005783 -> endoplasmic reticulum;GO:0005789 -> endoplasmic reticulum …	K09827 -> ko00100 Steroid biosynthesis	-	-	-	-
ctg00001_0000398_t	1067128	1068395	-	1091	ctg00001	-	-	-	-	-	-	-	-	-	-
ctg00001_0000399_t	1069093	1070130	-	1038	ctg00001	XP_016594464.1 hypothetical protein PEX2_007420 [Penicillium expansum] >KGO38019.1 hypothetical protein PEXP_080350 [Penicillium expansum] >KGO51537.1 hypothetical protein PEX2_007420 [Penicillium expansum] >KGO66518.1 hypothetical protein PEX1_009360 [Penicillium expansum] -> 1.04e-243	-	-	-	-	-	-	-	-	-
ctg00001_0000400_t	1070593	1073431	+	2523	ctg00001	XP_016594465.1 ATPase, AAA-type, core [Penicillium expansum] >KGO38020.1 ATPase, AAA-type, core [Penicillium expansum] >KGO51538.1 ATPase, AAA-type, core [Penicillium expansum] >KGO66519.1 ATPase, AAA-type, core [Penicillium expansum] -> 0.0	KOG0734, KOG0734, KOG0734, AAA+-type ATPase containing the peptidase M41 domain [Posttranslational modification, protein turnover, chaperones]. -> 2.05e-177	cd19501, RecA-like_FtsH, ATP-dependent zinc metalloprotease FtsH. FtsH ATPase is a processive, ATP-dependent zinc metallopeptidase for both cytoplasmic and membrane proteins. It is anchored to the cytoplasmic membrane such that the amino- and carboxy-termini are exposed to the cytoplasm. It presents a membrane-bound hexameric structure that is able to unfold and degrade protein substrates. It is …	pfam01434, Peptidase_M41, Peptidase family M41. -> 3.41e-41	GO:0003674 -> molecular_function;GO:0003824 -> catalytic activity;GO:0004176 -> ATP-dependent peptidase activity;GO:0005575 -> cellular_component;GO:0005622 -> intracellular anatomical structure;GO:0005737 -> cytoplasm;GO:0005739 -> mitochondrion;GO:0005740 -> mitochondrial envelope;GO:0005743 -> mitochondrial inner membrane;GO:0006457 -> protein folding;GO:0006508 -> proteolysis;GO:0006515 -> pr…	K08955 -> ko04139 Regulation of mitophagy - yeast	-	-	-	-
ctg00001_0000401_t	1075823	1078042	+	2220	ctg00001	XP_016594466.1 hypothetical protein PEX2_007440 [Penicillium expansum] >KGO38021.1 hypothetical protein PEXP_080370 [Penicillium expansum] >KGO51539.1 hypothetical protein PEX2_007440 [Penicillium expansum] >KGO66520.1 hypothetical protein PEX1_009380 [Penicillium expansum] -> 0.0	-	-	-	-	-	-	-	-	-
ctg00001_0000402_t	1078218	1079928	+	1386	ctg00001	XP_040808721.1 uncharacterized protein PENSOL_c057G04362 [Penicillium solitum] >OQD91215.1 hypothetical protein PENSOL_c057G04362 [Penicillium solitum] -> 6.48e-302	-	-	-	-	K04487 -> ko04122 Sulfur relay system;ko00730 Thiamine metabolism	AA7 --> glucooligosaccharide oxidase (EC 1.1.3.-); chitooligosaccharide oxidase (EC 1.1.3.-)	-	-	-
ctg00001_0000403_t	1081009	1082950	-	1758	ctg00001	XP_016594467.1 Carbohydrate kinase, FGGY, N-terminal [Penicillium expansum] >KGO38022.1 Carbohydrate kinase, FGGY, N-terminal [Penicillium expansum] >KGO51540.1 Carbohydrate kinase, FGGY, N-terminal [Penicillium expansum] >KGO66872.1 Carbohydrate kinase, FGGY, N-terminal [Penicillium expansum] -> 0.0	KOG2517, KOG2517, KOG2517, Ribulose kinase and related carbohydrate kinases [Carbohydrate transport and metabolism]. -> 2.36e-106	cd07795, FGGY_ScGut1p_like, Saccharomyces cerevisiae Gut1p and related proteins; belongs to the FGGY family of carbohydrate kinases. This subgroup corresponds to a small group of fungal glycerol kinases (GK), including Saccharomyces cerevisiae Gut1p/YHL032Cp, which phosphorylates glycerol to glycerol-3-phosphate in the cytosol. Glycerol utilization has been considered as the sole source of carbon…	pfam00370, FGGY_N, FGGY family of carbohydrate kinases, N-terminal domain. This domain adopts a ribonuclease H-like fold and is structurally related to the C-terminal domain. -> 1.43e-33	-	K00864 -> ko00561 Glycerolipid metabolism;ko03320 PPAR signaling pathway;ko04626 Plant-pathogen interaction	-	-	-	-
ctg00001_0000404_t	1085216	1086324	-	909	ctg00001	XP_016594468.1 Protein of unknown function DUF3429 [Penicillium expansum] >KGO38023.1 Protein of unknown function DUF3429 [Penicillium expansum] >KGO51541.1 Protein of unknown function DUF3429 [Penicillium expansum] >KGO66873.1 Protein of unknown function DUF3429 [Penicillium expansum] -> 1.24e-202	-	-	pfam11911, DUF3429, Protein of unknown function (DUF3429). This family of proteins are functionally uncharacterized. This protein is found in bacteria and eukaryotes. Proteins in this family are typically between 147 to 245 amino acids in length. -> 1.04e-14	-	-	-	-	-	-
ctg00001_0000405_t	1087427	1097031	+	9489	ctg00001	XP_016594469.1 Vacuolar protein sorting-associated protein 13, fungi [Penicillium expansum] >KGO38024.1 Vacuolar protein sorting-associated protein 13, fungi [Penicillium expansum] >KGO51542.1 Vacuolar protein sorting-associated protein 13, fungi [Penicillium expansum] >KGO66874.1 Vacuolar protein sorting-associated protein 13, fungi [Penicillium expansum] -> 0.0	KOG1809, KOG1809, KOG1809, Vacuolar protein sorting-associated protein [Intracellular trafficking, secretion, and vesicular transport]. -> 4.03e-61	-	pfam06650, SHR-BD, SHR-binding domain of vacuolar-sorting associated protein 13. SHR-BD is a family of eukaryotic proteins found on vacuolar-sorting associated proteins towards the C-terminus. In plants, the domain is found to be the region which interacts with SHR or the SHORT-ROOT transcription factor, a regulator of root-growth and asymmetric cell division that separates ground tissue into end…	GO:0000003 -> reproduction;GO:0003006 -> developmental process involved in reproduction;GO:0005575 -> cellular_component;GO:0005622 -> intracellular anatomical structure;GO:0005628 -> prospore membrane;GO:0005737 -> cytoplasm;GO:0005739 -> mitochondrion;GO:0005768 -> endosome;GO:0006605 -> protein targeting;GO:0006623 -> protein targeting to vacuole;GO:0006810 -> transport;GO:0006886 -> intracell…	-	-	-	-	-
ctg00001_0000406_t	1097517	1099821	-	2088	ctg00001	CRL23654.1 Protein of unknown function DUF3405 [Penicillium camemberti] -> 0.0	-	-	pfam11885, DUF3405, Protein of unknown function (DUF3405). This family of proteins are functionally uncharacterized. This protein is found in bacteria and eukaryotes. Proteins in this family are typically between 636 to 810 amino acids in length. -> 2.84e-124	-	-	-	-	-	-
ctg00001_0000407_t	1100690	1106706	-	5892	ctg00001	KGO38026.1 Armadillo-like helical [Penicillium expansum] -> 0.0	KOG1851, KOG1851, KOG1851, Uncharacterized conserved protein [Function unknown]. -> 4.15e-19	-	pfam16507, BLM10_mid, Proteasome-substrate-size regulator, mid region. The ordered regions of the yeast BLM10 or PA200 (human homolog), full-length protein encode 32 HEAT repeat (HR)-like modules, each comprising two helices joined by a turn, with adjacent repeats connected by a linker. Whereas a standard HEAT repeat is composed of ~50 residues, the BLM10 HEAT repeats are highly variable. The len…	GO:0000502 -> proteasome complex;GO:0003674 -> molecular_function;GO:0005488 -> binding;GO:0005515 -> protein binding;GO:0005575 -> cellular_component;GO:0005622 -> intracellular anatomical structure;GO:0005634 -> nucleus;GO:0005737 -> cytoplasm;GO:0005829 -> cytosol;GO:0006508 -> proteolysis;GO:0006807 -> nitrogen compound metabolic process;GO:0006810 -> transport;GO:0006913 -> nucleocytoplasmic…	K06699 -> ko03050 Proteasome	-	-	-	-
ctg00001_0000408_t	1107518	1108997	-	1353	ctg00001	KGO38027.1 hypothetical protein PEXP_080430 [Penicillium expansum] -> 0.0	KOG2647, KOG2647, KOG2647, Predicted Dolichyl-phosphate-mannose-protein mannosyltransferase [General function prediction only]. -> 1.53e-32	-	pfam04188, Mannosyl_trans2, Mannosyltransferase (PIG-V). This is a family of eukaryotic ER membrane proteins that are involved in the synthesis of glycosylphosphatidylinositol (GPI), a glycolipid that anchors many proteins to the eukaryotic cell surface. Proteins in this family are involved in transferring the second mannose in the biosynthetic pathway of GPI. -> 1.16e-29	GO:0000030 -> mannosyltransferase activity;GO:0003674 -> molecular_function;GO:0003824 -> catalytic activity;GO:0005575 -> cellular_component;GO:0005622 -> intracellular anatomical structure;GO:0005737 -> cytoplasm;GO:0005739 -> mitochondrion;GO:0005783 -> endoplasmic reticulum;GO:0005789 -> endoplasmic reticulum membrane;GO:0006464 -> cellular protein modification process;GO:0006497 -> protein l…	K07542 -> ko00563 Glycosylphosphatidylinositol(GPI)-anchor biosynthesis	GT76 --> Dol-P-Man: alpha-1,6-mannosyltransferase (EC 2.4.1.-)	-	-	-
ctg00001_0000409_t	1110501	1112258	+	1758	ctg00001	XP_016594473.1 hypothetical protein PEX2_007510 [Penicillium expansum] >KGO38028.1 hypothetical protein PEXP_080440 [Penicillium expansum] >KGO51546.1 hypothetical protein PEX2_007510 [Penicillium expansum] >KGO66878.1 hypothetical protein PEX1_077920 [Penicillium expansum] -> 0.0	-	-	-	-	-	-	-	-	-
ctg00001_0000410_t	1113739	1114993	-	1044	ctg00001	KGO38029.1 Aldo/keto reductase [Penicillium expansum] -> 5.25e-254	KOG1575, KOG1575, KOG1575, Voltage-gated shaker-like K+ channel, subunit beta/KCNAB [Energy production and conversion]. -> 5.80e-63	cd19079, AKR_EcYajO-like, Escherichia coli YajO and similar proteins. Escherichia coli YajO is the prototype of this family. It is an uncharacterized aldo/keto reductase family oxidoreductase. -> 6.94e-126	pfam00248, Aldo_ket_red, Aldo/keto reductase family. This family includes a number of K+ ion channel beta chain regulatory domains - these are reported to have oxidoreductase activity. -> 2.62e-42	GO:0003674 -> molecular_function;GO:0003824 -> catalytic activity;GO:0006081 -> cellular aldehyde metabolic process;GO:0006810 -> transport;GO:0006811 -> ion transport;GO:0006812 -> cation transport;GO:0006813 -> potassium ion transport;GO:0008150 -> biological_process;GO:0008152 -> metabolic process;GO:0009987 -> cellular process;GO:0016491 -> oxidoreductase activity;GO:0016614 -> oxidoreductase…	-	-	-	-	-
ctg00001_0000411_t	1115566	1117661	-	1752	ctg00001	XP_040808706.1 uncharacterized protein PENSOL_c057G05608 [Penicillium solitum] >OQD91200.1 hypothetical protein PENSOL_c057G05608 [Penicillium solitum] -> 0.0	KOG1399, KOG1399, KOG1399, Flavin-containing monooxygenase [Secondary metabolites biosynthesis, transport and catabolism]. -> 1.16e-11	-	pfam00743, FMO-like, Flavin-binding monooxygenase-like. This family includes FMO proteins, cyclohexanone mono-oxygenase and a number of different mono-oxygenases. -> 5.24e-11	-	-	-	-	-	-
ctg00001_0000412_t	1120308	1121988	-	1623	ctg00001	XP_016594475.1 Peptidase S12, Pab87-related, C-terminal [Penicillium expansum] >KGO51548.1 Peptidase S12, Pab87-related, C-terminal [Penicillium expansum] >KGO66880.1 Peptidase S12, Pab87-related, C-terminal [Penicillium expansum] -> 0.0	-	-	pfam00144, Beta-lactamase, Beta-lactamase. This family appears to be distantly related to pfam00905 and PF00768 D-alanyl-D-alanine carboxypeptidase. -> 1.24e-22	-	-	-	-	-	ARO:3006477 --> MOX-12
ctg00001_0000413_t	1122962	1124288	+	1248	ctg00001	XP_016594477.1 Protein of unknown function DUF3468 [Penicillium expansum] >KGO51550.1 Protein of unknown function DUF3468 [Penicillium expansum] >KGO66882.1 Protein of unknown function DUF3468 [Penicillium expansum] -> 1.11e-294	-	-	-	-	-	-	-	-	-
ctg00001_0000414_t	1125471	1126890	-	1227	ctg00001	XP_016594478.1 Aldolase-type TIM barrel [Penicillium expansum] >KGO38034.1 Aldolase-type TIM barrel [Penicillium expansum] >KGO51551.1 Aldolase-type TIM barrel [Penicillium expansum] >KGO66883.1 Aldolase-type TIM barrel [Penicillium expansum] -> 7.65e-312	KOG0134, KOG0134, KOG0134, NADH:flavin oxidoreductase/12-oxophytodienoate reductase [Energy production and conversion, General function prediction only]. -> 6.39e-42	cd02933, OYE_like_FMN, Old yellow enzyme (OYE)-like FMN binding domain. OYE was the first flavin-dependent enzyme identified, however its true physiological role remains elusive to this day. Each monomer of OYE contains FMN as a non-covalently bound cofactor, uses NADPH as a reducing agent with oxygens, quinones, and alpha,beta-unsaturated aldehydes and ketones, and can act as electron acceptors …	pfam00724, Oxidored_FMN, NADH:flavin oxidoreductase / NADH oxidase family. -> 1.65e-48	-	-	-	-	-	-
ctg00001_0000415_t	1127552	1128826	+	1050	ctg00001	XP_016594479.1 hypothetical protein PEX2_007570 [Penicillium expansum] >KGO38035.1 hypothetical protein PEXP_080510 [Penicillium expansum] >KGO51552.1 hypothetical protein PEX2_007570 [Penicillium expansum] >KGO66884.1 hypothetical protein PEX1_077980 [Penicillium expansum] -> 5.64e-250	-	-	-	-	-	-	-	-	-
ctg00001_0000416_t	1129235	1129657	+	423	ctg00001	KGO78371.1 hypothetical protein PITC_068340 [Penicillium italicum] -> 7.57e-58	-	-	-	-	-	-	-	-	-
ctg00001_0000417_t	1130359	1132527	-	1956	ctg00001	OQD65126.1 hypothetical protein PENPOL_c006G00941 [Penicillium polonicum] -> 0.0	-	-	-	-	-	-	-	-	-
ctg00001_0000418_t	1132904	1133989	-	1086	ctg00001	XP_016594482.1 Aromatic amino acid beta-eliminating lyase/threonine aldolase [Penicillium expansum] >KGO38038.1 Aromatic amino acid beta-eliminating lyase/threonine aldolase [Penicillium expansum] >KGO51555.1 Aromatic amino acid beta-eliminating lyase/threonine aldolase [Penicillium expansum] >KGO66747.1 Aromatic amino acid beta-eliminating lyase/threonine aldolase [Penicillium expansum] -> 5.32e…	KOG1368, KOG1368, KOG1368, Threonine aldolase [Amino acid transport and metabolism]. -> 5.02e-11	cd06502, TA_like, Low-specificity threonine aldolase (TA). This family belongs to pyridoxal phosphate (PLP)-dependent aspartate aminotransferase superfamily (fold I). TA catalyzes the conversion of L-threonine or L-allo-threonine to glycine and acetaldehyde in a secondary glycine biosynthetic pathway. -> 2.40e-35	-	-	K01620 -> ko00260 Glycine, serine and threonine metabolism;ko01230 Biosynthesis of amino acids	-	-	-	-
ctg00001_0000419_t	1135333	1137333	-	1884	ctg00001	KGO38039.1 hypothetical protein PEXP_080550 [Penicillium expansum] -> 0.0	-	-	pfam14269, Arylsulfotran_2, Arylsulfotransferase (ASST). -> 3.52e-30	-	-	-	-	-	-
ctg00001_0000420_t	1138152	1140468	-	2199	ctg00001	OQD65095.1 hypothetical protein PENPOL_c006G06616 [Penicillium polonicum] -> 0.0	-	cd16015, LTA_synthase, Lipoteichoic acid synthase like. Lipoteichoic acid (LTA) is an important cell wall polymer found in Gram-positive bacteria. It may contain long chains of ribitol or glycerol phosphate. LTA synthase catalyzes the reaction to extend the polymer by the repeated addition of glycerolphosphate (GroP) subunits to the end of the growing chain. -> 8.17e-10	-	-	-	-	-	-	-
ctg00001_0000421_t	1141833	1143853	-	1812	ctg00001	XP_016594485.1 ATPase, AAA-type, core [Penicillium expansum] >KGO38041.1 ATPase, AAA-type, core [Penicillium expansum] >KGO51558.1 ATPase, AAA-type, core [Penicillium expansum] >KGO66744.1 ATPase, AAA-type, core [Penicillium expansum] -> 0.0	KOG0742, KOG0742, KOG0742, AAA+-type ATPase [Posttranslational modification, protein turnover, chaperones]. -> 3.50e-08	cd19512, RecA-like_ATAD3-like, ATPase domains of ATPase AAA-domain protein 3A (ATAD3A), -3B, and -3C, and similar ATPase domains. ATPase AAA-domain protein 3 (ATAD3) is a ubiquitously expressed mitochondrial protein involved in mitochondrial dynamics, DNA-nucleoid structural organization, cholesterol transport and steroidogenesis. The ATAD3 gene family in human comprises three paralog genes: ATAD…	-	-	-	-	-	-	-
ctg00001_0000422_t	1144624	1145520	-	897	ctg00001	KGO38042.1 Carbonic anhydrase [Penicillium expansum] -> 7.00e-207	KOG1578, KOG1578, KOG1578, Predicted carbonic anhydrase involved in protection against oxidative damage [Inorganic ion transport and metabolism]. -> 3.40e-17	cd00883, beta_CA_cladeA, Carbonic anhydrases (CA) are zinc-containing enzymes that catalyze the reversible hydration of carbon dioxide in a two-step mechanism in which the nucleophilic attack of a zinc-bound hydroxide ion on carbon dioxide is followed by the regeneration of an active site by ionization of the zinc-bound water molecule and removal of a proton from the active site. CAs are ubiquito…	pfam00484, Pro_CA, Carbonic anhydrase. This family includes carbonic anhydrases as well as a family of non-functional homologs related to YbcF. -> 2.87e-34	GO:0003674 -> molecular_function;GO:0003824 -> catalytic activity;GO:0004089 -> carbonate dehydratase activity;GO:0005575 -> cellular_component;GO:0005622 -> intracellular anatomical structure;GO:0005634 -> nucleus;GO:0005737 -> cytoplasm;GO:0005739 -> mitochondrion;GO:0005740 -> mitochondrial envelope;GO:0005758 -> mitochondrial intermembrane space;GO:0006950 -> response to stress;GO:0006979 -> …	K01673 -> ko00910 Nitrogen metabolism	-	-	-	-
ctg00001_0000423_t	1146083	1150422	-	4230	ctg00001	KGO38043.1 Male sterility, NAD-binding [Penicillium expansum] -> 0.0	KOG1178, KOG1178, KOG1178, Non-ribosomal peptide synthetase/alpha-aminoadipate reductase and related enzymes [Secondary metabolites biosynthesis, transport and catabolism]. -> 5.22e-135	cd17647, A_NRPS_alphaAR, Alpha-aminoadipate reductase. This family contains L-2-aminoadipate reductase, also known as alpha-aminoadipate reductase (EC 1.2.1.95) or alpha-AR or L-aminoadipate-semialdehyde dehydrogenase (EC 1.2.1.31), which catalyzes the activation of alpha-aminoadipate by ATP-dependent adenylation and the reduction of activated alpha-aminoadipate by NADPH. The activated alpha-amin…	pfam07993, NAD_binding_4, Male sterility protein. This family represents the C-terminal region of the male sterility protein in a number of arabidopsis and drosophila. A sequence-related jojoba acyl CoA reductase is also included. -> 8.27e-41	GO:0003674 -> molecular_function;GO:0003824 -> catalytic activity;GO:0004043 -> L-aminoadipate-semialdehyde dehydrogenase activity;GO:0005575 -> cellular_component;GO:0005622 -> intracellular anatomical structure;GO:0005737 -> cytoplasm;GO:0006082 -> organic acid metabolic process;GO:0006520 -> cellular amino acid metabolic process;GO:0006553 -> lysine metabolic process;GO:0006807 -> nitrogen com…	K00143 -> ko00300 Lysine biosynthesis;ko00310 Lysine degradation;ko01230 Biosynthesis of amino acids	-	VFG016058 --> pvdL --> peptide synthase PvdL	VFG029732 --> mps2 --> linear gramicidin synthase subunit C	-
ctg00001_0000424_t	1151533	1153396	+	1803	ctg00001	KGO38044.1 hypothetical protein PEXP_080600 [Penicillium expansum] -> 0.0	-	-	-	-	-	-	-	-	-
ctg00001_0000425_t	1153847	1158114	+	4077	ctg00001	XP_016594489.1 FAD-binding, type 2 [Penicillium expansum] >KGO51562.1 FAD-binding, type 2 [Penicillium expansum] >KGO66740.1 FAD-binding, type 2 [Penicillium expansum] -> 0.0	KOG0430, KOG0430, KOG0430, Xanthine dehydrogenase [Nucleotide transport and metabolism]. -> 0.0	-	pfam02738, Ald_Xan_dh_C2, Molybdopterin-binding domain of aldehyde dehydrogenase. -> 6.07e-146	GO:0000166 -> nucleotide binding;GO:0003674 -> molecular_function;GO:0003824 -> catalytic activity;GO:0004854 -> xanthine dehydrogenase activity;GO:0005488 -> binding;GO:0005575 -> cellular_component;GO:0005622 -> intracellular anatomical structure;GO:0005737 -> cytoplasm;GO:0005829 -> cytosol;GO:0006139 -> nucleobase-containing compound metabolic process;GO:0006144 -> purine nucleobase metabolic…	K00106 -> ko00230 Purine metabolism;ko04146 Peroxisome;ko00232 Caffeine metabolism;ko00983 Drug metabolism - other enzymes	-	-	-	-
ctg00001_0000426_t	1158514	1160724	-	2211	ctg00001	KAF4771258.1 hypothetical protein HAV15_012389 [Penicillium sp. str. #12] -> 0.0	-	-	-	GO:0000003 -> reproduction;GO:0000322 -> storage vacuole;GO:0000323 -> lytic vacuole;GO:0000324 -> fungal-type vacuole;GO:0000746 -> conjugation;GO:0000747 -> conjugation with cellular fusion;GO:0000755 -> cytogamy;GO:0005575 -> cellular_component;GO:0005622 -> intracellular anatomical structure;GO:0005737 -> cytoplasm;GO:0005773 -> vacuole;GO:0005886 -> plasma membrane;GO:0005887 -> integral com…	-	-	-	-	-
ctg00001_0000427_t	1163587	1167250	+	3294	ctg00001	KGO66738.1 hypothetical protein PEX1_070530 [Penicillium expansum] -> 0.0	-	-	-	-	-	-	-	-	-
ctg00001_0000428_t	1167698	1169476	-	1290	ctg00001	XP_016594492.1 Pyridoxal phosphate-dependent transferase, major region, subdomain 2 [Penicillium expansum] >KGO38048.1 Pyridoxal phosphate-dependent transferase, major region, subdomain 2 [Penicillium expansum] >KGO51565.1 Pyridoxal phosphate-dependent transferase, major region, subdomain 2 [Penicillium expansum] >KGO66737.1 Pyridoxal phosphate-dependent transferase, major region, subdomain 2 [Pe…	KOG0257, KOG0257, KOG0257, Kynurenine aminotransferase, glutamine transaminase K [Amino acid transport and metabolism]. -> 9.15e-114	cd00609, AAT_like, Aspartate aminotransferase family. This family belongs to pyridoxal phosphate (PLP)-dependent aspartate aminotransferase superfamily (fold I). Pyridoxal phosphate combines with an alpha-amino acid to form a compound called a Schiff base or aldimine intermediate, which depending on the reaction, is the substrate in four kinds of reactions (1) transamination (movement of amino gr…	pfam00155, Aminotran_1_2, Aminotransferase class I and II. -> 1.75e-27	GO:0003674 -> molecular_function;GO:0003824 -> catalytic activity;GO:0005575 -> cellular_component;GO:0005622 -> intracellular anatomical structure;GO:0005737 -> cytoplasm;GO:0005739 -> mitochondrion;GO:0006082 -> organic acid metabolic process;GO:0006520 -> cellular amino acid metabolic process;GO:0006725 -> cellular aromatic compound metabolic process;GO:0006807 -> nitrogen compound metabolic p…	K14264 -> ko00380 Tryptophan metabolism	-	-	-	-
ctg00001_0000429_t	1169950	1171835	+	1713	ctg00001	XP_016594493.1 DNA polymerase III, clamp loader complex, gamma/delta/delta subunit, C-terminal [Penicillium expansum] >KGO38049.1 DNA polymerase III, clamp loader complex, gamma/delta/delta subunit, C-terminal [Penicillium expansum] >KGO51566.1 DNA polymerase III, clamp loader complex, gamma/delta/delta subunit, C-terminal [Penicillium expansum] >KGO66736.1 DNA polymerase III, clamp loader comple…	KOG2028, KOG2028, KOG2028, ATPase related to the helicase subunit of the Holliday junction resolvase [Replication, recombination and repair]. -> 3.05e-143	-	pfam12002, MgsA_C, MgsA AAA+ ATPase C terminal. The MgsA protein possesses DNA-dependent ATPase and ssDNA annealing activities. MgsA contributes to the recovery of stalled replication forks and therefore prevents genomic instability caused by aberrant DNA replication. Additionally, MgsA may play a role in chromosomal segregation. This is consistent with a report that MgsA co-localizes with the re…	GO:0000278 -> mitotic cell cycle;GO:0000731 -> DNA synthesis involved in DNA repair;GO:0003674 -> molecular_function;GO:0003824 -> catalytic activity;GO:0005575 -> cellular_component;GO:0005622 -> intracellular anatomical structure;GO:0005634 -> nucleus;GO:0005737 -> cytoplasm;GO:0006139 -> nucleobase-containing compound metabolic process;GO:0006259 -> DNA metabolic process;GO:0006260 -> DNA repl…	-	-	-	-	-
ctg00001_0000430_t	1172341	1174248	+	1908	ctg00001	XP_016594494.1 hypothetical protein PEX2_007720 [Penicillium expansum] >KGO51567.1 hypothetical protein PEX2_007720 [Penicillium expansum] >KGO66735.1 hypothetical protein PEX1_070500 [Penicillium expansum] -> 0.0	-	-	-	-	-	-	-	-	-
ctg00001_0000431_t	1174704	1175628	+	786	ctg00001	XP_016594495.1 Calcium-binding EF-hand [Penicillium expansum] >KGO38051.1 Calcium-binding EF-hand [Penicillium expansum] >KGO51568.1 Calcium-binding EF-hand [Penicillium expansum] >KGO66734.1 Calcium-binding EF-hand [Penicillium expansum] -> 4.84e-177	KOG0028, KOG0028, KOG0028, Ca2+-binding protein (centrin/caltractin), EF-Hand superfamily protein [Cytoskeleton, Cell cycle control, cell division, chromosome partitioning]. -> 3.52e-29	cd00051, EFh, EF-hand, calcium binding motif; A diverse superfamily of calcium sensors and calcium signal modulators; most examples in this alignment model have 2 active canonical EF hands. Ca2+ binding induces a conformational change in the EF-hand motif, leading to the activation or inactivation of target proteins. EF-hands tend to occur in pairs or higher copy numbers. -> 9.47e-07	-	GO:0000226 -> microtubule cytoskeleton organization;GO:0000278 -> mitotic cell cycle;GO:0003674 -> molecular_function;GO:0005198 -> structural molecule activity;GO:0005200 -> structural constituent of cytoskeleton;GO:0005488 -> binding;GO:0005509 -> calcium ion binding;GO:0005515 -> protein binding;GO:0005575 -> cellular_component;GO:0005622 -> intracellular anatomical structure;GO:0005634 -> nuc…	-	-	-	-	-
ctg00001_0000432_t	1176217	1181208	-	4011	ctg00001	KGO38052.1 Blood coagulation inhibitor, Disintegrin [Penicillium expansum] -> 0.0	KOG2095, KOG2095, KOG2095, DNA polymerase iota/DNA damage inducible protein [Replication, recombination and repair]. -> 3.06e-36	cd04271, ZnMc_ADAM_fungal, Zinc-dependent metalloprotease, ADAM_fungal subgroup. The adamalysin_like or ADAM (A Disintegrin And Metalloprotease) family of metalloproteases are integral membrane proteases acting on a variety of extracellular targets. They are involved in shedding soluble peptides or proteins from the cell surface. This subfamily contains fungal ADAMs, whose precise function has ye…	pfam13688, Reprolysin_5, Metallo-peptidase family M12. -> 1.22e-45	GO:0003674 -> molecular_function;GO:0003824 -> catalytic activity;GO:0005575 -> cellular_component;GO:0006508 -> proteolysis;GO:0006807 -> nitrogen compound metabolic process;GO:0008150 -> biological_process;GO:0008152 -> metabolic process;GO:0008233 -> peptidase activity;GO:0008237 -> metallopeptidase activity;GO:0016020 -> membrane;GO:0016787 -> hydrolase activity;GO:0019538 -> protein metaboli…	-	-	-	-	-
ctg00001_0000433_t	1182634	1183617	+	984	ctg00001	XP_016594577.1 hypothetical protein PEX2_007740 [Penicillium expansum] >KGO38053.1 hypothetical protein PEXP_080690 [Penicillium expansum] >KGO51657.1 hypothetical protein PEX2_007740 [Penicillium expansum] >KGO66869.1 hypothetical protein PEX1_077090 [Penicillium expansum] -> 2.51e-210	-	-	-	-	-	-	-	-	-
ctg00001_0000434_t	1184719	1188647	-	3702	ctg00001	XP_016594578.1 C2 membrane targeting protein [Penicillium expansum] >KGO38054.1 C2 membrane targeting protein [Penicillium expansum] >KGO51658.1 C2 membrane targeting protein [Penicillium expansum] >KGO66868.1 C2 membrane targeting protein [Penicillium expansum] -> 0.0	KOG1030, KOG1030, KOG1030, Predicted Ca2+-dependent phospholipid-binding protein [General function prediction only]. -> 9.32e-09	cd04041, C2A_fungal, C2 domain first repeat; fungal group. C2 domains were first identified in Protein Kinase C (PKC). C2 domains fold into an 8-standed beta-sandwich that can adopt 2 structural arrangements: Type I and Type II, distinguished by a circular permutation involving their N- and C-terminal beta strands. Many C2 domains are Ca2+-dependent membrane-targeting modules that bind a wide var…	-	-	-	-	-	-	-
ctg00001_0000435_t	1190542	1192918	+	2211	ctg00001	KGO78389.1 Transcription factor, fungi [Penicillium italicum] -> 0.0	-	cd12148, fungal_TF_MHR, fungal transcription factor regulatory middle homology region. This domain is present in the large family of fungal zinc cluster transcription factors that contain an N-terminal GAL4-like C6 zinc binuclear cluster DNA-binding domain. Examples of members of this large fungal group are the following Saccharomyces cerevisiae transcription factors, GAL4, STB5, DAL81, CAT8, RDR…	pfam00172, Zn_clus, Fungal Zn(2)-Cys(6) binuclear cluster domain. -> 8.20e-07	-	-	-	-	-	-
ctg00001_0000436_t	1194748	1198312	-	2781	ctg00001	KGO38057.1 Alpha/beta hydrolase fold-3 [Penicillium expansum] >KGO66865.1 Alpha/beta hydrolase fold-3 [Penicillium expansum] -> 0.0	-	-	-	-	-	-	-	-	-
ctg00001_0000437_t	1199395	1200264	-	870	ctg00001	XP_016594582.1 hypothetical protein PEX2_007790 [Penicillium expansum] >KGO38058.1 hypothetical protein PEXP_080740 [Penicillium expansum] >KGO51662.1 hypothetical protein PEX2_007790 [Penicillium expansum] >KGO66864.1 hypothetical protein PEX1_077040 [Penicillium expansum] -> 1.65e-186	-	-	-	-	-	-	-	-	-
ctg00001_0000438_t	1202796	1204901	+	2001	ctg00001	XP_016594583.1 Alkaline phosphatase-like, alpha/beta/alpha [Penicillium expansum] >KGO38059.1 Alkaline phosphatase-like, alpha/beta/alpha [Penicillium expansum] >KGO51663.1 Alkaline phosphatase-like, alpha/beta/alpha [Penicillium expansum] >KGO66863.1 Alkaline phosphatase-like, alpha/beta/alpha [Penicillium expansum] -> 0.0	KOG4126, KOG4126, KOG4126, Alkaline phosphatase [Inorganic ion transport and metabolism]. -> 7.94e-36	cd16012, ALP, Alkaline Phosphatase. Alkaline phosphatases are non-specific membrane-bound phosphomonoesterases that catalyze the hydrolysis reaction via a phosphoseryl intermediate to produce inorganic phosphate and the corresponding alcohol, optimally at high pH. Alkaline phosphatase exists as a dimer, each monomer binding 2 zinc atoms and one magnesium atom, which are essential for enzymatic ac…	pfam00245, Alk_phosphatase, Alkaline phosphatase. -> 1.69e-32	-	-	-	-	-	-
ctg00001_0000439_t	1205217	1206973	-	1368	ctg00001	XP_016594584.1 Amino acid transporter, transmembrane [Penicillium expansum] >KGO38060.1 Amino acid transporter, transmembrane [Penicillium expansum] >KGO51664.1 Amino acid transporter, transmembrane [Penicillium expansum] >KGO66862.1 Amino acid transporter, transmembrane [Penicillium expansum] -> 0.0	KOG1303, KOG1303, KOG1303, Amino acid transporters [Amino acid transport and metabolism]. -> 1.74e-17	-	pfam01490, Aa_trans, Transmembrane amino acid transporter protein. This transmembrane region is found in many amino acid transporters including UNC-47 and MTR. UNC-47 encodes a vesicular amino butyric acid (GABA) transporter, (VGAT). UNC-47 is predicted to have 10 transmembrane domains. MTR is a N system amino acid transporter system protein involved in methyltryptophan resistance. Other members …	-	-	-	-	-	-
ctg00001_0000440_t	1210290	1210711	-	312	ctg00001	XP_016594585.1 hypothetical protein PEX2_007820 [Penicillium expansum] >KGO38061.1 hypothetical protein PEXP_080770 [Penicillium expansum] >KGO51665.1 hypothetical protein PEX2_007820 [Penicillium expansum] >KGO66861.1 hypothetical protein PEX1_077010 [Penicillium expansum] -> 1.95e-72	-	-	-	-	-	-	-	-	-
ctg00001_0000441_t	1211868	1212599	+	732	ctg00001	XP_016594586.1 hypothetical protein PEX2_007830 [Penicillium expansum] >KGO38062.1 hypothetical protein PEXP_080780 [Penicillium expansum] >KGO51666.1 hypothetical protein PEX2_007830 [Penicillium expansum] >KGO66860.1 hypothetical protein PEX1_077000 [Penicillium expansum] -> 1.19e-166	-	-	-	-	-	-	-	-	-
ctg00001_0000442_t	1213962	1215067	+	1050	ctg00001	XP_040808734.1 uncharacterized protein PENSOL_c057G09775 [Penicillium solitum] >OQD91228.1 hypothetical protein PENSOL_c057G09775 [Penicillium solitum] -> 6.50e-159	-	-	-	-	-	-	-	-	-
ctg00001_0000443_t	1216226	1217974	-	1623	ctg00001	XP_016594588.1 Major facilitator superfamily domain, general substrate transporter [Penicillium expansum] >KGO38064.1 Major facilitator superfamily domain, general substrate transporter [Penicillium expansum] >KGO51668.1 Major facilitator superfamily domain, general substrate transporter [Penicillium expansum] >KGO60007.1 Major facilitator superfamily domain, general substrate transporter [Penici…	-	cd17502, MFS_Azr1_MDR_like, Saccharomyces cerevisiae Azole resistance protein 1 (Azr1p), and similar multidrug resistance (MDR) transporters of the Major Facilitator Superfamily. This subfamily is composed of multidrug resistance (MDR) transporters including various Saccharomyces cerevisiae proteins such as azole resistance protein 1 (Azr1p), vacuolar basic amino acid transporter 1 (Vba1p), vacuo…	-	-	-	-	-	-	-
ctg00001_0000444_t	1218839	1220561	+	1650	ctg00001	XP_016594589.1 Cytochrome P450, E-class, CYP52 [Penicillium expansum] >KGO38065.1 Cytochrome P450, E-class, CYP52 [Penicillium expansum] >KGO51669.1 Cytochrome P450, E-class, CYP52 [Penicillium expansum] >KGO60006.1 Cytochrome P450, E-class, CYP52 [Penicillium expansum] -> 0.0	KOG0157, KOG0157, KOG0157, Cytochrome P450 CYP4/CYP19/CYP26 subfamilies [Secondary metabolites biosynthesis, transport and catabolism, Lipid transport and metabolism]. -> 1.03e-55	cd11063, CYP52, cytochrome P450 family 52. Cytochrome P450 52 (CYP52), also called P450ALK, monooxygenases catalyze the first hydroxylation step in the assimilation of alkanes and fatty acids by filamentous fungi. The number of CYP52 proteins depend on the fungal species: for example, Candida tropicalis has seven, Candida maltose has eight, and Yarrowia lipolytica has twelve. The CYP52 family bel…	pfam00067, p450, Cytochrome P450. Cytochrome P450s are haem-thiolate proteins involved in the oxidative degradation of various compounds. They are particularly well known for their role in the degradation of environmental toxins and mutagens. They can be divided into 4 classes, according to the method by which electrons from NAD(P)H are delivered to the catalytic site. Sequence conservation is re…	-	-	-	-	-	-
ctg00001_0000445_t	1221348	1222595	-	1248	ctg00001	XP_016594590.1 Methylaspartate ammonia-lyase [Penicillium expansum] >KGO38066.1 Methylaspartate ammonia-lyase [Penicillium expansum] >KGO51670.1 Methylaspartate ammonia-lyase [Penicillium expansum] -> 6.96e-298	-	cd03314, MAL, Methylaspartate ammonia lyase (3-methylaspartase, MAL) is a homodimeric enzyme, catalyzing the magnesium-dependent reversible alpha,beta-elimination of ammonia from L-threo-(2S,3S)-3-methylaspartic acid to mesaconic acid. This reaction is part of the main catabolic pathway for glutamate. MAL belongs to the enolase superfamily of enzymes, characterized by the presence of an enolate a…	pfam07476, MAAL_C, Methylaspartate ammonia-lyase C-terminus. Methylaspartate ammonia-lyase EC:4.3.1.2 catalyzes the second step of fermentation of glutamate. It is a homodimer. This family represents the C-terminal region of Methylaspartate ammonia-lyase and contains a TIM barrel fold similar to the pfam01188. This family represents the catalytic domain and contains a metal binding site. -> 1.58e…	-	K04835 -> ko00630 Glyoxylate and dicarboxylate metabolism;ko00660 C5-Branched dibasic acid metabolism;ko01200 Carbon metabolism	-	-	-	-
ctg00001_0000446_t	1224113	1224781	+	669	ctg00001	KGO38068.1 Opine dehydrogenase [Penicillium expansum] -> 6.73e-153	-	-	pfam02317, Octopine_DH, NAD/NADP octopine/nopaline dehydrogenase, alpha-helical domain. This group of enzymes act on the CH-NH substrate bond using NAD(+) or NADP(+) as an acceptor. The Pfam family consists mainly of octopine and nopaline dehydrogenases from Ti plasmids. -> 4.75e-35	-	-	-	-	-	-
ctg00001_0000447_t	1225268	1228074	-	2664	ctg00001	KGO60117.1 Transcription factor, fungi [Penicillium expansum] -> 0.0	-	cd12148, fungal_TF_MHR, fungal transcription factor regulatory middle homology region. This domain is present in the large family of fungal zinc cluster transcription factors that contain an N-terminal GAL4-like C6 zinc binuclear cluster DNA-binding domain. Examples of members of this large fungal group are the following Saccharomyces cerevisiae transcription factors, GAL4, STB5, DAL81, CAT8, RDR…	-	-	-	-	-	-	-
ctg00001_0000448_t	1228492	1229217	+	726	ctg00001	KGO60118.1 hypothetical protein PEX1_086420 [Penicillium expansum] -> 1.51e-168	-	cd05244, BVR-B_like_SDR_a, biliverdin IX beta reductase (BVR-B, aka flavin reductase)-like proteins; atypical (a) SDRs. Human BVR-B catalyzes pyridine nucleotide-dependent production of bilirubin-IX beta during fetal development; in the adult BVR-B has flavin and ferric reductase activities. Human BVR-B catalyzes the reduction of FMN, FAD, and riboflavin. Recognition of flavin occurs mostly by hy…	pfam13460, NAD_binding_10, NAD(P)H-binding. -> 9.19e-09	-	-	-	-	-	-
ctg00001_0000449_t	1229884	1231362	-	1383	ctg00001	KGO60119.1 hypothetical protein PEX1_086430 [Penicillium expansum] -> 3.60e-273	-	-	-	-	-	-	-	-	-
ctg00001_0000450_t	1232219	1233648	-	1371	ctg00001	XP_016594596.1 Amino acid transporter, transmembrane [Penicillium expansum] >KGO38072.1 Amino acid transporter, transmembrane [Penicillium expansum] >KGO51676.1 Amino acid transporter, transmembrane [Penicillium expansum] >KGO60120.1 Amino acid transporter, transmembrane [Penicillium expansum] -> 0.0	KOG1303, KOG1303, KOG1303, Amino acid transporters [Amino acid transport and metabolism]. -> 7.33e-13	-	pfam01490, Aa_trans, Transmembrane amino acid transporter protein. This transmembrane region is found in many amino acid transporters including UNC-47 and MTR. UNC-47 encodes a vesicular amino butyric acid (GABA) transporter, (VGAT). UNC-47 is predicted to have 10 transmembrane domains. MTR is a N system amino acid transporter system protein involved in methyltryptophan resistance. Other members …	-	-	-	-	-	-
ctg00001_0000451_t	1235295	1237079	+	1785	ctg00001	XP_016594597.1 Homeodomain [Penicillium expansum] >KGO44948.1 Homeodomain [Penicillium expansum] >KGO51677.1 Homeodomain [Penicillium expansum] -> 0.0	KOG0773, KOG0773, KOG0773, Transcription factor MEIS1 and related HOX domain proteins [Transcription]. -> 7.89e-06	-	pfam05920, Homeobox_KN, Homeobox KN domain. This is a homeobox transcription factor KN domain conserved from fungi to human and plants. They were first identified as TALE homeobox genes in eukaryotes, (including KNOX and MEIS genes). They have been recently classified. -> 2.03e-06	-	-	-	-	-	-
ctg00001_0000452_t	1237195	1238272	-	957	ctg00001	KGO38074.1 GET complex, subunit GET2 [Penicillium expansum] -> 1.36e-175	-	-	-	-	-	-	-	-	-
ctg00001_0000453_t	1238718	1240985	-	2268	ctg00001	XP_016594599.1 Peptidase M20 [Penicillium expansum] >KGO44950.1 Peptidase M20 [Penicillium expansum] >KGO51679.1 Peptidase M20 [Penicillium expansum] -> 0.0	KOG2275, KOG2275, KOG2275, Aminoacylase ACY1 and related metalloexopeptidases [Amino acid transport and metabolism]. -> 1.09e-13	cd08013, M20_ArgE_DapE-like, M20 peptidases with similarity to acetylornithine deacetylases and succinyl-diaminopimelate desuccinylases. Peptidase M20 family, uncharacterized protein subfamily with similarity to acetylornithine deacetylase/succinyl-diaminopimelate desuccinylase (ArgE/DapE) subfamily. This group includes the hypothetical protein ygeY from Escherichia coli, a putative deacetylase, …	pfam00291, PALP, Pyridoxal-phosphate dependent enzyme. Members of this family are all pyridoxal-phosphate dependent enzymes. This family includes: serine dehydratase EC:4.2.1.13 P20132, threonine dehydratase EC:4.2.1.16, tryptophan synthase beta chain EC:4.2.1.20, threonine synthase EC:4.2.99.2, cysteine synthase EC:4.2.99.8 P11096, cystathionine beta-synthase EC:4.2.1.22, 1-aminocyclopropane-1-c…	-	-	-	-	-	-
ctg00001_0000454_t	1241388	1242940	-	1389	ctg00001	KGO38076.1 Peptidase M20 [Penicillium expansum] -> 0.0	-	cd03884, M20_bAS, M20 Peptidase beta-alanine synthase, an amidohydrolase. Peptidase M20 family, beta-alanine synthase (bAS; N-carbamoyl-beta-alanine amidohydrolase and beta-ureidopropionase; EC 3.5.1.6) subfamily. bAS is an amidohydrolase and is the final enzyme in the pyrimidine catabolic pathway, which is involved in the regulation of the cellular pyrimidine pool. bAS catalyzes the irreversible…	pfam01546, Peptidase_M20, Peptidase family M20/M25/M40. This family includes a range of zinc metallopeptidases belonging to several families in the peptidase classification. Family M20 are Glutamate carboxypeptidases. Peptidase family M25 contains X-His dipeptidases. -> 6.52e-13	-	-	-	-	-	-
ctg00001_0000455_t	1246348	1257295	+	7908	ctg00001	XP_016594602.1 Peptidase S59, nucleoporin [Penicillium expansum] >KGO44953.1 Peptidase S59, nucleoporin [Penicillium expansum] >KGO51682.1 Peptidase S59, nucleoporin [Penicillium expansum] -> 0.0	KOG1175, KOG1175, KOG1175, Acyl-CoA synthetase [Lipid transport and metabolism]. -> 0.0	cd05966, ACS, Acetyl-CoA synthetase (also known as acetate-CoA ligase and acetyl-activating enzyme). Acetyl-CoA synthetase (ACS, EC 6.2.1.1, acetate#CoA ligase or acetate:CoA ligase (AMP-forming)) catalyzes the formation of acetyl-CoA from acetate, CoA, and ATP. Synthesis of acetyl-CoA is carried out in a two-step reaction. In the first step, the enzyme catalyzes the synthesis of acetyl-AMP inter…	pfam12110, Nup96, Nuclear protein 96. Nup96 (often known by the name of its yeast homolog Nup145C) is part of the Nup84 heptameric complex in the nuclear pore complex. Nup96 complexes with Sec13 in the middle of the heptamer. The function of the heptamer is to coat the curvature of the nuclear pore complex between the inner and outer nuclear membranes. Nup96 is predicted to be an alpha helical so…	GO:0000054 -> ribosomal subunit export from nucleus;GO:0000055 -> ribosomal large subunit export from nucleus;GO:0000972 -> transcription-dependent tethering of RNA polymerase II gene DNA at nuclear periphery;GO:0000973 -> posttranscriptional tethering of RNA polymerase II gene DNA at nuclear periphery;GO:0003674 -> molecular_function;GO:0003676 -> nucleic acid binding;GO:0003723 -> RNA binding;G…	K14297 -> ko03013 RNA transport	-	-	-	-
ctg00001_0000456_t	1258225	1260151	-	1860	ctg00001	XP_016594603.1 Major facilitator superfamily domain, general substrate transporter [Penicillium expansum] >KGO38079.1 Major facilitator superfamily domain, general substrate transporter [Penicillium expansum] >KGO44954.1 Major facilitator superfamily domain, general substrate transporter [Penicillium expansum] >KGO51683.1 Major facilitator superfamily domain, general substrate transporter [Penici…	KOG3764, KOG3764, KOG3764, Vesicular amine transporter [Intracellular trafficking, secretion, and vesicular transport]. -> 8.10e-07	cd17323, MFS_Tpo1_MDR_like, Yeast Polyamine transporter 1 (Tpo1) and similar multidrug resistance (MDR) transporters of the Major Facilitator Superfamily. This family is composed of fungal multidrug resistance (MDR) transporters including several proteins from Saccharomyces cerevisiae such as polyamine transporters 1-4 (Tpo1-4), quinidine resistance proteins 1-3 (Qdr1-3), dityrosine transporter 1…	-	-	-	-	-	-	-
ctg00001_0000457_t	1261419	1263036	-	1488	ctg00001	KGO78410.1 NADH ubiquinone oxidoreductase, F subunit [Penicillium italicum] -> 0.0	KOG2658, KOG2658, KOG2658, NADH:ubiquinone oxidoreductase, NDUFV1/51kDa subunit [Energy production and conversion]. -> 0.0	-	pfam01512, Complex1_51K, Respiratory-chain NADH dehydrogenase 51 Kd subunit. -> 5.28e-32	GO:0005575 -> cellular_component;GO:0005622 -> intracellular anatomical structure;GO:0005737 -> cytoplasm;GO:0005739 -> mitochondrion;GO:0005740 -> mitochondrial envelope;GO:0005743 -> mitochondrial inner membrane;GO:0016020 -> membrane;GO:0019866 -> organelle inner membrane;GO:0031090 -> organelle membrane;GO:0031966 -> mitochondrial membrane;GO:0031967 -> organelle envelope;GO:0031975 -> envelo…	K03942 -> ko00190 Oxidative phosphorylation	-	-	-	-
ctg00001_0000458_t	1263430	1265702	-	2040	ctg00001	KGO44956.1 hypothetical protein PEX1_000660 [Penicillium expansum] -> 0.0	KOG1337, KOG1337, KOG1337, N-methyltransferase [General function prediction only]. -> 4.13e-21	cd19180, SET_SpSET10-like, SET domain found in Schizosaccharomyces pombe SET domain-containing protein 10 (SETD10) and similar proteins. Schizosaccharomyces pombe SETD10 is a ribosomal S-adenosyl-L-methionine-dependent protein-lysine N-methyltransferase that methylates ribosomal protein L23 (rpl23a and rpl23b). -> 1.19e-24	-	-	-	-	-	-	-
ctg00001_0000459_t	1266284	1270092	-	3402	ctg00001	XP_016594606.1 SIT4 phosphatase-associated protein family [Penicillium expansum] >KGO38082.1 SIT4 phosphatase-associated protein family [Penicillium expansum] >KGO44957.1 SIT4 phosphatase-associated protein family [Penicillium expansum] >KGO51686.1 SIT4 phosphatase-associated protein family [Penicillium expansum] -> 0.0	KOG2073, KOG2073, KOG2073, SAP family cell cycle dependent phosphatase-associated protein [Cell cycle control, cell division, chromosome partitioning]. -> 4.87e-12	-	pfam04499, SAPS, SIT4 phosphatase-associated protein. This family includes a conserved region from a group of yeast proteins that associate with the SIT4 phosphatase. This association is required for SIT4's role in G1 cyclin transcription and for bud formation. This family also includes homologous regions from other eukaryotes. -> 1.35e-40	GO:0000082 -> G1/S transition of mitotic cell cycle;GO:0000228 -> nuclear chromosome;GO:0000278 -> mitotic cell cycle;GO:0000785 -> chromatin;GO:0002097 -> tRNA wobble base modification;GO:0002098 -> tRNA wobble uridine modification;GO:0003674 -> molecular_function;GO:0005575 -> cellular_component;GO:0005622 -> intracellular anatomical structure;GO:0005634 -> nucleus;GO:0005654 -> nucleoplasm;GO:…	-	-	-	-	-
ctg00001_0000460_t	1274073	1275074	+	1002	ctg00001	XP_016594607.1 Endoglucanase H/Glycosyl hydrolase family 26 [Penicillium expansum] >KGO38083.1 Endoglucanase H/Glycosyl hydrolase family 26 [Penicillium expansum] >KGO44958.1 Endoglucanase H/Glycosyl hydrolase family 26 [Penicillium expansum] >KGO51687.1 Endoglucanase H/Glycosyl hydrolase family 26 [Penicillium expansum] -> 1.50e-255	-	-	pfam02156, Glyco_hydro_26, Glycosyl hydrolase family 26. -> 3.09e-25	-	K01218 -> ko02024 Quorum sensing;ko00051 Fructose and mannose metabolism	GH26 --> beta-mannanase (EC 3.2.1.78); exo-beta-1,4-mannobiohydrolase (EC 3.2.1.100); beta-1,3-xylanase (EC 3.2.1.32); lichenase / endo-beta-1,3-1,4-glucanase (EC 3.2.1.73); mannobiose-producing exo-beta-mannanase (EC 3.2.1.-)	-	-	-
ctg00001_0000461_t	1276048	1277124	+	1020	ctg00001	XP_016594608.1 Glucose/ribitol dehydrogenase [Penicillium expansum] >KGO38084.1 Glucose/ribitol dehydrogenase [Penicillium expansum] >KGO44959.1 Glucose/ribitol dehydrogenase [Penicillium expansum] >KGO51688.1 Glucose/ribitol dehydrogenase [Penicillium expansum] -> 1.41e-238	KOG1208, KOG1208, KOG1208, Dehydrogenases with different specificities (related to short-chain alcohol dehydrogenases) [Secondary metabolites biosynthesis, transport and catabolism]. -> 9.08e-16	cd05327, retinol-DH_like_SDR_c_like, retinol dehydrogenase (retinol-DH), Light dependent Protochlorophyllide (Pchlide) OxidoReductase (LPOR) and related proteins, classical (c) SDRs. Classical SDR subgroup containing retinol-DHs, LPORs, and related proteins. Retinol is processed by a medium chain alcohol dehydrogenase followed by retinol-DHs. Pchlide reductases act in chlorophyll biosynthesis. Th…	pfam00106, adh_short, short chain dehydrogenase. This family contains a wide variety of dehydrogenases. -> 9.48e-12	-	-	-	-	-	-
ctg00001_0000462_t	1278043	1278767	+	651	ctg00001	KAF7527757.1 hypothetical protein PCG10_002228 [Penicillium crustosum] -> 2.15e-126	KOG1655, KOG1655, KOG1655, Protein involved in vacuolar protein sorting [Intracellular trafficking, secretion, and vesicular transport]. -> 2.85e-65	-	pfam03357, Snf7, Snf7. This family of proteins are involved in protein sorting and transport from the endosome to the vacuole/lysosome in eukaryotic cells. Vacuoles/lysosomes play an important role in the degradation of both lipids and cellular proteins. In order to perform this degradative function, vacuoles/lysosomes contain numerous hydrolases which have been transported in the form of inactiv…	GO:0000322 -> storage vacuole;GO:0000323 -> lytic vacuole;GO:0000324 -> fungal-type vacuole;GO:0000329 -> fungal-type vacuole membrane;GO:0005575 -> cellular_component;GO:0005622 -> intracellular anatomical structure;GO:0005737 -> cytoplasm;GO:0005773 -> vacuole;GO:0005774 -> vacuolar membrane;GO:0006810 -> transport;GO:0006886 -> intracellular protein transport;GO:0007034 -> vacuolar transport;G…	K12198 -> ko04144 Endocytosis	-	-	-	-
ctg00001_0000463_t	1279035	1280874	-	1728	ctg00001	KAF7527756.1 hypothetical protein PCG10_002227 [Penicillium crustosum] -> 0.0	KOG1291, KOG1291, KOG1291, Mn2+ and Fe2+ transporters of the NRAMP family [Inorganic ion transport and metabolism]. -> 4.37e-97	-	pfam01566, Nramp, Natural resistance-associated macrophage protein. The natural resistance-associated macrophage protein (NRAMP) family consists of Nramp1, Nramp2, and yeast proteins Smf1 and Smf2. The NRAMP family is a novel family of functional related proteins defined by a conserved hydrophobic core of ten transmembrane domains. This family of membrane proteins are divalent cation transporters…	GO:0000041 -> transition metal ion transport;GO:0000322 -> storage vacuole;GO:0000323 -> lytic vacuole;GO:0000324 -> fungal-type vacuole;GO:0000329 -> fungal-type vacuole membrane;GO:0003674 -> molecular_function;GO:0005215 -> transporter activity;GO:0005384 -> manganese ion transmembrane transporter activity;GO:0005575 -> cellular_component;GO:0005622 -> intracellular anatomical structure;GO:000…	-	-	-	-	-
ctg00001_0000464_t	1282206	1284884	+	2568	ctg00001	XP_016594611.1 Diaphanous GTPase-binding [Penicillium expansum] >KGO38087.1 Diaphanous GTPase-binding [Penicillium expansum] >KGO51691.1 Diaphanous GTPase-binding [Penicillium expansum] -> 0.0	-	-	-	GO:0003674 -> molecular_function;GO:0005488 -> binding;GO:0005515 -> protein binding;GO:0006996 -> organelle organization;GO:0007010 -> cytoskeleton organization;GO:0008150 -> biological_process;GO:0009987 -> cellular process;GO:0016043 -> cellular component organization;GO:0019899 -> enzyme binding;GO:0030029 -> actin filament-based process;GO:0030036 -> actin cytoskeleton organization;GO:003126…	-	-	-	-	-
ctg00001_0000465_t	1285449	1286330	-	630	ctg00001	XP_016594612.1 hypothetical protein PEX2_008090 [Penicillium expansum] >KGO38088.1 hypothetical protein PEXP_081040 [Penicillium expansum] >KGO44963.1 hypothetical protein PEX1_000730 [Penicillium expansum] >KGO51692.1 hypothetical protein PEX2_008090 [Penicillium expansum] -> 1.18e-123	-	-	-	-	-	-	-	-	-
ctg00001_0000466_t	1288171	1290484	+	1995	ctg00001	KGO39781.1 hypothetical protein PEXP_036210 [Penicillium expansum] >KGO48799.1 hypothetical protein PEX1_003370 [Penicillium expansum] -> 0.0	-	-	-	-	-	-	-	-	-
ctg00001_0000467_t	1290982	1291785	-	804	ctg00001	XP_016594614.1 protein of unknown function DUF218 [Penicillium expansum] >KGO37527.1 protein of unknown function DUF218 [Penicillium expansum] >KGO51694.1 protein of unknown function DUF218 [Penicillium expansum] >KGO70616.1 protein of unknown function DUF218 [Penicillium expansum] -> 6.92e-187	-	-	-	-	-	-	-	-	-
ctg00001_0000468_t	1292673	1294109	+	1260	ctg00001	XP_016594615.1 Thiolase-like, subgroup [Penicillium expansum] >KGO37526.1 Thiolase-like, subgroup [Penicillium expansum] >KGO51695.1 Thiolase-like, subgroup [Penicillium expansum] >KGO66618.1 Thiolase-like, subgroup [Penicillium expansum] -> 7.49e-295	KOG1389, KOG1389, KOG1389, 3-oxoacyl CoA thiolase [Lipid transport and metabolism]. -> 1.22e-140	cd00751, thiolase, Thiolase are ubiquitous enzymes that catalyze the reversible thiolytic cleavage of 3-ketoacyl-CoA into acyl-CoA and acetyl-CoA, a 2-step reaction involving a covalent intermediate formed with a catalytic cysteine. They are found in prokaryotes and eukaryotes (cytosol, microbodies and mitochondria). There are 2 functional different classes: thiolase-I (3-ketoacyl-CoA thiolase) a…	pfam00108, Thiolase_N, Thiolase, N-terminal domain. Thiolase is reported to be structurally related to beta-ketoacyl synthase (pfam00109), and also chalcone synthase. -> 5.01e-50	GO:0003674 -> molecular_function;GO:0003676 -> nucleic acid binding;GO:0003723 -> RNA binding;GO:0003729 -> mRNA binding;GO:0003824 -> catalytic activity;GO:0003988 -> acetyl-CoA C-acyltransferase activity;GO:0005488 -> binding;GO:0005575 -> cellular_component;GO:0005622 -> intracellular anatomical structure;GO:0005737 -> cytoplasm;GO:0005739 -> mitochondrion;GO:0005740 -> mitochondrial envelope;…	K07513 -> ko01040 Biosynthesis of unsaturated fatty acids;ko00592 alpha-Linolenic acid metabolism;ko03320 PPAR signaling pathway;ko01212 Fatty acid metabolism;ko00280 Valine, leucine and isoleucine degradation;ko00071 Fatty acid degradation;ko04146 Peroxisome	-	-	-	-
ctg00001_0000469_t	1294389	1295423	-	750	ctg00001	KGO78427.1 Ribonuclease E inhibitor RraA/Dimethylmenaquinone methyltransferase [Penicillium italicum] -> 6.57e-167	-	cd16841, RraA_family, ribonuclease activity regulator RraA family. RraA protein family is named after the regulator of ribonuclease activity A (RraA), a protein that binds to RNase E and inhibits RNase E endonucleolytic cleavages. Members also include proteins with other functions, like a 4-hydroxy-4-methyl-2-oxoglutarate/4-carboxy-4-hydroxy-2-oxoadipate (HMG/CHA) aldolase from Pseudomonas putida…	pfam03737, RraA-like, Aldolase/RraA. Members of this family include regulator of ribonuclease E activity A (RraA) and 4-hydroxy-4-methyl-2-oxoglutarate (HMG)/4-carboxy- 4-hydroxy-2-oxoadipate (CHA) aldolase, also known as RraA-like protein. RraA acts as a trans-acting modulator of RNA turnover, binding essential endonuclease RNase E and inhibiting RNA processing. RraA-like proteins seem to contai…	-	-	-	-	-	-
ctg00001_0000470_t	1296321	1297412	+	1017	ctg00001	XP_016594617.1 Arylamine N-acetyltransferase [Penicillium expansum] >KGO51697.1 Arylamine N-acetyltransferase [Penicillium expansum] -> 3.89e-219	-	-	pfam00797, Acetyltransf_2, N-acetyltransferase. Arylamine N-acetyltransferase (NAT) is a cytosolic enzyme of approximately 30kDa. It facilitates the transfer of an acetyl group from Acetyl Coenzyme A on to a wide range of arylamine, N-hydroxyarylamines and hydrazines. Acetylation of these compounds generally results in inactivation. NAT is found in many species from Mycobacteria (M. tuberculosis,…	-	-	-	-	-	-
ctg00001_0000471_t	1297557	1298085	-	247	ctg00001	KUM61791.1 hypothetical protein ACN42_g5314 [Penicillium freii] -> 4.61e-48	-	-	pfam15879, MWFE, NADH-ubiquinone oxidoreductase MWFE subunit. MWFE is a short subunit of NADH-ubiquinone oxidoreductase found in eukaryotes. It is necessary for the activity of NADH-ubiquinone oxidoreductase complex I in mitochondria. This subunit is essential for the assembly and function of the enzyme. MWFE is found to be phosphorylated, eg in rat heart mitochondria. The short family includes m…	-	-	-	-	-	-
ctg00001_0000472_t	1298755	1305083	+	3279	ctg00001	XP_016594619.1 Acyl-CoA N-acyltransferase [Penicillium expansum] >KGO51699.1 Acyl-CoA N-acyltransferase [Penicillium expansum] -> 0.0	KOG2747, KOG2747, KOG2747, Histone acetyltransferase (MYST family) [Chromatin structure and dynamics]. -> 3.12e-96	-	pfam01853, MOZ_SAS, MOZ/SAS family. This region of these proteins has been suggested to be homologous to acetyltransferases. -> 2.33e-75	GO:0000123 -> histone acetyltransferase complex;GO:0000228 -> nuclear chromosome;GO:0000785 -> chromatin;GO:0001672 -> regulation of chromatin assembly or disassembly;GO:0003674 -> molecular_function;GO:0003824 -> catalytic activity;GO:0004402 -> histone acetyltransferase activity;GO:0005575 -> cellular_component;GO:0005622 -> intracellular anatomical structure;GO:0005634 -> nucleus;GO:0005654 ->…	-	-	-	-	-
ctg00001_0000473_t	1307365	1309312	+	1329	ctg00001	XP_016594620.1 Velvet factor [Penicillium expansum] >KGO37521.1 Velvet factor [Penicillium expansum] >KGO51700.1 Velvet factor [Penicillium expansum] -> 0.0	-	-	pfam11754, Velvet, Velvet factor. The velvet factor is conserved in many fungal species and is found to have gained different roles depending on the organism's need, expanding the conserved role in developmental programmes. The velvet factor orthologues can be adapted to the fungal-specific life cycle and may be involved in diverse functions such as sclerotia formation and toxin production, as in…	GO:0000003 -> reproduction;GO:0003674 -> molecular_function;GO:0005488 -> binding;GO:0005515 -> protein binding;GO:0005575 -> cellular_component;GO:0005622 -> intracellular anatomical structure;GO:0005634 -> nucleus;GO:0005975 -> carbohydrate metabolic process;GO:0005984 -> disaccharide metabolic process;GO:0005991 -> trehalose metabolic process;GO:0005992 -> trehalose biosynthetic process;GO:000…	-	-	-	-	-
ctg00001_0000474_t	1309949	1312458	+	2442	ctg00001	XP_016594621.1 hypothetical protein PEX2_008180 [Penicillium expansum] >KGO51701.1 hypothetical protein PEX2_008180 [Penicillium expansum] -> 0.0	-	-	-	-	-	-	-	-	-
ctg00001_0000475_t	1312489	1313878	-	915	ctg00001	KGO37519.1 Phosphoribulokinase/uridine kinase [Penicillium expansum] >KGO66651.1 Phosphoribulokinase/uridine kinase [Penicillium expansum] -> 2.81e-199	KOG3308, KOG3308, KOG3308, Uncharacterized protein of the uridine kinase family [Nucleotide transport and metabolism]. -> 1.03e-09	cd02024, NRK1, Nicotinamide riboside kinase (NRK) is an enzyme involved in the metabolism of nicotinamide adenine dinucleotide (NAD+). This enzyme catalyzes the phosphorylation of nicotinamide riboside (NR) to form nicotinamide mononucleotide (NMN). It defines the NR salvage pathway of NAD+ biosynthesis in addition to the pathways through nicotinic acid mononucleotide (NaMN). This enzyme can also…	-	GO:0000166 -> nucleotide binding;GO:0000322 -> storage vacuole;GO:0000323 -> lytic vacuole;GO:0000324 -> fungal-type vacuole;GO:0003674 -> molecular_function;GO:0003824 -> catalytic activity;GO:0005488 -> binding;GO:0005524 -> ATP binding;GO:0005575 -> cellular_component;GO:0005622 -> intracellular anatomical structure;GO:0005737 -> cytoplasm;GO:0005773 -> vacuole;GO:0006139 -> nucleobase-contain…	K10524 -> ko00760 Nicotinate and nicotinamide metabolism	-	-	-	-
ctg00001_0000476_t	1314254	1314745	+	492	ctg00001	XP_016594623.1 hypothetical protein PEX2_008200 [Penicillium expansum] >KGO51703.1 hypothetical protein PEX2_008200 [Penicillium expansum] >KGO66652.1 hypothetical protein PEX1_064730 [Penicillium expansum] -> 6.92e-116	-	-	-	-	-	-	-	-	-
ctg00001_0000477_t	1315462	1319265	-	3612	ctg00001	KGO66653.1 Helicase, C-terminal [Penicillium expansum] -> 0.0	KOG1001, KOG1001, KOG1001, Helicase-like transcription factor HLTF/DNA helicase RAD5, DEAD-box superfamily [Transcription, Replication, recombination and repair]. -> 8.24e-09	cd18008, DEXDc_SHPRH-like, DEXH-box helicase domain of SHPRH-like proteins. The SHPRH-like subgroup belongs to the DEAD-like helicase superfamily, a diverse family of proteins involved in ATP-dependent RNA or DNA unwinding. This domain contains the ATP-binding region. -> 1.35e-16	pfam00176, SNF2_N, SNF2 family N-terminal domain. This domain is found in proteins involved in a variety of processes including transcription regulation (e.g., SNF2, STH1, brahma, MOT1), DNA repair (e.g., ERCC6, RAD16, RAD5), DNA recombination (e.g., RAD54), and chromatin unwinding (e.g., ISWI) as well as a variety of other proteins with little functional information (e.g., lodestar, ETL1). -> 2.…	-	-	-	-	-	-
ctg00001_0000478_t	1319650	1321935	-	2103	ctg00001	OQD65194.1 hypothetical protein PENPOL_c006G09203 [Penicillium polonicum] -> 0.0	KOG0528, KOG0528, KOG0528, HMG-box transcription factor SOX5 [Transcription]. -> 2.22e-10	cd01389, MATA_HMG-box, MATA_HMG-box, class I member of the HMG-box superfamily of DNA-binding proteins. These proteins contain a single HMG box, and bind the minor groove of DNA in a highly sequence-specific manner. Members include the fungal mating type gene products MC, MATA1 and Ste11. -> 1.39e-25	pfam00505, HMG_box, HMG (high mobility group) box. -> 1.31e-10	GO:0000122 -> negative regulation of transcription by RNA polymerase II;GO:0000228 -> nuclear chromosome;GO:0000785 -> chromatin;GO:0000976 -> transcription cis-regulatory region binding;GO:0000981 -> DNA-binding transcription factor activity, RNA polymerase II-specific;GO:0000987 -> cis-regulatory region sequence-specific DNA binding;GO:0001067 -> transcription regulatory region nucleic acid bin…	-	-	-	-	-
ctg00001_0000479_t	1324129	1324585	-	324	ctg00001	OQE09839.1 hypothetical protein PENVUL_c005G09156 [Penicillium vulpinum] -> 4.50e-41	-	-	-	-	-	-	-	-	-
ctg00001_0000480_t	1326748	1327887	+	714	ctg00001	XP_016594627.1 Ribosomal protein S6e [Penicillium expansum] >KGO37514.1 Ribosomal protein S6e [Penicillium expansum] >KGO51707.1 Ribosomal protein S6e [Penicillium expansum] >KGO69119.1 Ribosomal protein S6e [Penicillium expansum] -> 1.28e-158	KOG1646, KOG1646, KOG1646, 40S ribosomal protein S6 [Translation, ribosomal structure and biogenesis]. -> 1.27e-122	-	pfam01092, Ribosomal_S6e, Ribosomal protein S6e. -> 3.20e-52	GO:0000462 -> maturation of SSU-rRNA from tricistronic rRNA transcript (SSU-rRNA, 5.8S rRNA, LSU-rRNA);GO:0002181 -> cytoplasmic translation;GO:0003674 -> molecular_function;GO:0003735 -> structural constituent of ribosome;GO:0005198 -> structural molecule activity;GO:0005575 -> cellular_component;GO:0005622 -> intracellular anatomical structure;GO:0005737 -> cytoplasm;GO:0005829 -> cytosol;GO:00…	K02991 -> ko03010 Ribosome;ko04066 HIF-1 signaling pathway;ko04150 mTOR signaling pathway;ko04910 Insulin signaling pathway;ko04151 PI3K-Akt signaling pathway	-	-	-	-
ctg00001_0000481_t	1329116	1330381	-	963	ctg00001	KGO78439.1 Ribose-phosphate diphosphokinase [Penicillium italicum] >OQE09932.1 hypothetical protein PENVUL_c005G01473 [Penicillium vulpinum] >CRL28723.1 Phosphoribosyl pyrophosphokinase [Penicillium camemberti] -> 5.05e-227	KOG1448, KOG1448, KOG1448, Ribose-phosphate pyrophosphokinase [Nucleotide transport and metabolism, Amino acid transport and metabolism]. -> 7.01e-158	-	pfam13793, Pribosyltran_N, N-terminal domain of ribose phosphate pyrophosphokinase. This family is frequently found N-terminal to the Pribosyltran, pfam00156. -> 8.11e-45	GO:0000278 -> mitotic cell cycle;GO:0000447 -> endonucleolytic cleavage in ITS1 to separate SSU-rRNA from 5.8S rRNA and LSU-rRNA from tricistronic rRNA transcript (SSU-rRNA, 5.8S rRNA, LSU-rRNA);GO:0000448 -> cleavage in ITS2 between 5.8S rRNA and LSU-rRNA of tricistronic rRNA transcript (SSU-rRNA, 5.8S rRNA, LSU-rRNA);GO:0000460 -> maturation of 5.8S rRNA;GO:0000462 -> maturation of SSU-rRNA fro…	K00948 -> ko00230 Purine metabolism;ko01200 Carbon metabolism;ko01230 Biosynthesis of amino acids;ko00030 Pentose phosphate pathway	-	-	-	-
ctg00001_0000482_t	1330909	1343296	-	11796	ctg00001	XP_016594628.1 E3 ubiquitin ligase, domain of unknown function DUF913 [Penicillium expansum] >KGO37513.1 E3 ubiquitin ligase, domain of unknown function DUF913 [Penicillium expansum] >KGO51708.1 E3 ubiquitin ligase, domain of unknown function DUF913 [Penicillium expansum] >KGO69120.1 E3 ubiquitin ligase, domain of unknown function DUF913 [Penicillium expansum] -> 0.0	KOG0939, KOG0939, KOG0939, E3 ubiquitin-protein ligase/Putative upstream regulatory element binding protein [Posttranslational modification, protein turnover, chaperones, Transcription]. -> 1.88e-172	cd00078, HECTc, HECT domain; C-terminal catalytic domain of a subclass of Ubiquitin-protein ligase (E3). It binds specific ubiquitin-conjugating enzymes (E2), accepts ubiquitin from E2, transfers ubiquitin to substrate lysine side chains, and transfers additional ubiquitin molecules to the end of growing ubiquitin chains. -> 5.44e-103	pfam06025, DUF913, Domain of Unknown Function (DUF913). Members of this family are found in various ubiquitin protein ligases. -> 2.72e-99	GO:0000278 -> mitotic cell cycle;GO:0000447 -> endonucleolytic cleavage in ITS1 to separate SSU-rRNA from 5.8S rRNA and LSU-rRNA from tricistronic rRNA transcript (SSU-rRNA, 5.8S rRNA, LSU-rRNA);GO:0000448 -> cleavage in ITS2 between 5.8S rRNA and LSU-rRNA of tricistronic rRNA transcript (SSU-rRNA, 5.8S rRNA, LSU-rRNA);GO:0000460 -> maturation of 5.8S rRNA;GO:0000462 -> maturation of SSU-rRNA fro…	K10592 -> ko04120 Ubiquitin mediated proteolysis	-	-	-	-
ctg00001_0000483_t	1344126	1347702	-	3216	ctg00001	XP_016594629.1 Cytochrome P450 [Penicillium expansum] >KGO37512.1 Cytochrome P450 [Penicillium expansum] >KGO51709.1 Cytochrome P450 [Penicillium expansum] >KGO69121.1 Cytochrome P450 [Penicillium expansum] -> 0.0	KOG2408, KOG2408, KOG2408, Peroxidase/oxygenase [General function prediction only]. -> 1.40e-14	cd09817, linoleate_diol_synthase_like, Linoleate (8R)-dioxygenase and related enzymes. These fungal enzymes, related to animal heme peroxidases, catalyze the oxygenation of linoleate and similar targets. Linoleate (8R)-dioxygenase, also called linoleate:oxygen 7S,8S-oxidoreductase, generates (9Z,12Z)-(7S,8S)-dihydroxyoctadeca-9,12-dienoate as a product. Other members are 5,8-linoleate dioxygenase…	-	GO:0000003 -> reproduction;GO:0001516 -> prostaglandin biosynthetic process;GO:0003006 -> developmental process involved in reproduction;GO:0003674 -> molecular_function;GO:0003824 -> catalytic activity;GO:0004601 -> peroxidase activity;GO:0006082 -> organic acid metabolic process;GO:0006629 -> lipid metabolic process;GO:0006631 -> fatty acid metabolic process;GO:0006633 -> fatty acid biosyntheti…	K17863 -> ko00591 Linoleic acid metabolism	-	-	-	-
ctg00001_0000484_t	1349291	1350424	+	939	ctg00001	XP_016594630.1 3-oxo-5-alpha-steroid 4-dehydrogenase, C-terminal [Penicillium expansum] >KGO37511.1 3-oxo-5-alpha-steroid 4-dehydrogenase, C-terminal [Penicillium expansum] >KGO51710.1 3-oxo-5-alpha-steroid 4-dehydrogenase, C-terminal [Penicillium expansum] >KGO69122.1 3-oxo-5-alpha-steroid 4-dehydrogenase, C-terminal [Penicillium expansum] -> 5.03e-223	KOG1639, KOG1639, KOG1639, Steroid reductase required for elongation of the very long chain fatty acids [Lipid transport and metabolism]. -> 6.06e-59	-	pfam02544, Steroid_dh, 3-oxo-5-alpha-steroid 4-dehydrogenase. This family consists of 3-oxo-5-alpha-steroid 4-dehydrogenases, EC:1.3.99.5 Also known as Steroid 5-alpha-reductase, the reaction catalyzed by this enzyme is: 3-oxo-5-alpha-steroid + acceptor <=> 3-oxo-delta(4)-steroid + reduced acceptor. The Steroid 5-alpha-reductase enzyme is responsible for the formation of dihydrotestosterone, this…	GO:0000038 -> very long-chain fatty acid metabolic process;GO:0003674 -> molecular_function;GO:0003824 -> catalytic activity;GO:0005575 -> cellular_component;GO:0005622 -> intracellular anatomical structure;GO:0005737 -> cytoplasm;GO:0005739 -> mitochondrion;GO:0005783 -> endoplasmic reticulum;GO:0005789 -> endoplasmic reticulum membrane;GO:0006082 -> organic acid metabolic process;GO:0006629 -> …	K10258 -> ko00062 Fatty acid elongation;ko01212 Fatty acid metabolism;ko01040 Biosynthesis of unsaturated fatty acids	-	-	-	-
ctg00001_0000485_t	1350896	1352012	-	957	ctg00001	XP_016594631.1 Galactosyl transferase [Penicillium expansum] >KGO37510.1 Galactosyl transferase [Penicillium expansum] >KGO51711.1 Galactosyl transferase [Penicillium expansum] >KGO69123.1 Galactosyl transferase [Penicillium expansum] -> 1.58e-211	KOG4748, KOG4748, KOG4748, Subunit of Golgi mannosyltransferase complex [Carbohydrate transport and metabolism, Cell wall/membrane/envelope biogenesis]. -> 1.80e-43	-	pfam05637, Glyco_transf_34, galactosyl transferase GMA12/MNN10 family. This family contains a number of glycosyltransferase enzymes that contain a DXD motif. This family includes a number of C. elegans homologs where the DXD is replaced by DXH. Some members of this family are included in glycosyltransferase family 34. -> 4.20e-46	GO:0000009 -> alpha-1,6-mannosyltransferase activity;GO:0000030 -> mannosyltransferase activity;GO:0000136 -> mannan polymerase complex;GO:0000137 -> Golgi cis cisterna;GO:0000139 -> Golgi membrane;GO:0003674 -> molecular_function;GO:0003824 -> catalytic activity;GO:0005575 -> cellular_component;GO:0005622 -> intracellular anatomical structure;GO:0005737 -> cytoplasm;GO:0005783 -> endoplasmic ret…	K05532 -> ko00513 Various types of N-glycan biosynthesis	-	-	-	-
ctg00001_0000486_t	1353767	1354153	+	387	ctg00001	XP_038924261.1 uncharacterized protein LCP9604111_9745 [Penicillium roqueforti] >KAF9237295.1 hypothetical protein LCP9604111_9745 [Penicillium roqueforti] >KAI1835009.1 hypothetical protein CBS147337_4563 [Penicillium roqueforti] >KAI2669504.1 hypothetical protein LCP963914a_9922 [Penicillium roqueforti] >KAI2676848.1 hypothetical protein CBS147355_5950 [Penicillium roqueforti] >KAI2703167.1 hyp…	-	-	-	-	-	-	-	-	-
ctg00001_0000487_t	1354474	1354720	-	195	ctg00001	XP_016594632.1 hypothetical protein PEX2_008290 [Penicillium expansum] >KGO37509.1 hypothetical protein PEXP_076750 [Penicillium expansum] >KGO47438.1 hypothetical protein PEX1_029170 [Penicillium expansum] >KGO51712.1 hypothetical protein PEX2_008290 [Penicillium expansum] -> 6.20e-30	-	-	-	-	-	-	-	-	-
[truncated: 11,161 more rows]
